# Supplementary material for: Modeling epistasis in mice and yeast using the proportion of two or more distinct genetic backgrounds: Evidence for “polygenic epistasis”
Source: PLoS Genet. 2020 Oct 26;16(10):e1009165. doi: 10.1371/journal.pgen.1009165 (PMC7644088; doi:10.1371/journal.pgen.1009165)
Supplement: S1 Table — (XLSX) [file pgen.1009165.s002.xlsx]

## Sheet: Sheet1
Cohort	Phenotype	Chr	Bp	rsID	P
AIL	act3.2	11	93607101	rs27076868	6.22e-07
AIL	avg.weight.narm	6	133867165	rs30057768	1.62e-06
AIL	Glucose	9	70318603	rs50320206	3.03e-07
AIL	ppi.weight	6	133899245	rs47230944	2.09e-06
HMDP	E day 21	19	21360156	rs36743940	5.71e-10
HMDP	E day 21	18	36333813	rs31799112	1.1e-09
HMDP	E day 21	11	118264986	rs26999505	1.26e-09
HMDP	E day 21	7	38211691	rs32631043	1.39e-09
HMDP	E day 21	7	47678061	rs49282654	1.84e-09
HMDP	E day 21	4	144572533	rs27616794	2.43e-09
HMDP	E day 21	3	26466861	rs38357506	2.44e-09
HMDP	E day 21	1	63943836	rs30079554	4.84e-08
HMDP	E day 21	1	111320857	rs48448024	1.29e-07
HMDP	E day 21	2	70920690	rs27971838	1.23e-08
HMDP	E day 21	3	129615106	rs16790998	2.52e-08
HMDP	E day 21	4	134970895	rs27619494	1.42e-08
HMDP	E day 21	5	35419668	rs32537851	7.45e-08
HMDP	E day 21	5	120017310	rs52255477	7.63e-08
HMDP	E day 21	10	88298448	rs45869923	4.06e-08
HMDP	E day 21	11	7182347	rs26897032	3.99e-08
HMDP	E day 21	12	114144765	rs47800412	2.64e-08
HMDP	E day 21	13	72333688	rs46580133	5.45e-08
HMDP	E day 21	15	95123948	rs46936246	1.97e-08
HMDP	E day 21	14	10864544	rs30617637	2.69e-08
HMDP	E day 21	17	29523029	rs33612883	8.75e-08
HMDP	E day 21	X	129292043	rs29272711	1.22e-08
HMDP	E/A Ratio Day 21	6	8462274	rs47261338	7.1e-08
HMDP	E/A Ratio Day 21	13	10173630	rs48793742	7.02e-07
HMDP	FFA Control	11	113035483	rs27020574	4.09e-06
HMDP	Fibrosis Control	17	41256115	rs6295287	6.74e-07
HMDP	Fibrosis Control	19	61215984	rs30715237	1.55e-06
HMDP	Fibrosis Control	14	18292706	rs31538570	2.14e-06
HMDP	Fibrosis Control	7	134530651	rs33146511	2.54e-06
HMDP	FS Day 0	X	48286693	rs30272504	3.69e-06
HMDP	Heart Rate Day 0	X	48286693	rs30272504	2.68e-06
HMDP	Heart Rate Day 7	18	9408717	rs29769121	2.37e-06
HMDP	Heart Rate Day 7	5	98753288	rs31910795	2.6e-06
HMDP	LVIDs Day 0	X	48286693	rs30272504	2.92e-06
HMDP	LVM Day 14	17	72564961	rs50549031	8.65e-08
HMDP	LVM Day 14	7	66027128	rs33004129	1.1e-07
HMDP	LVM Day 14	X	10000011	rs33501756	1.17e-06
HMDP	LVM Day 7	3	148140470	rs31313229	2.91e-06
HMDP	LVMc Day 7	3	148140470	rs31313229	2.91e-06
HMDP	wLA ISO	16	54550810	rs51319671	2.18e-06
HMDP	wLA ISO	4	46325541	rs27816179	2.46e-06
HMDP	wRA ISO	16	49837267	rs50479702	4.13e-07
HMDP	wRA ISO	6	73857753	rs38199107	1.95e-06
HMDP	wRA ISO	4	46802557	rs27800512	2.49e-06
Yeast	Cross 375: Fluconazole	II	309402	NA	0.000119
Yeast	Cross 375: Fluconazole	III	266399	NA	0.000145
Yeast	Cross 375: Fluconazole	VI	129958	NA	6.54e-06
Yeast	Cross 375: Fluconazole	XI	641793	NA	0.000224
Yeast	Cross 375: Methotrexate	II	260	NA	7.92e-05
Yeast	Cross 375: Methotrexate	VII	1005304	NA	2.15e-05
Yeast	Cross 377: Maltose	VII	1067384	NA	7.98e-05
Yeast	Cross 377: Xylose	X	272177	NA	7.67e-06
Yeast	Cross 381: Glycerol	XII	573838	NA	3.97e-06
Yeast	Cross 381: YNB	IV	1170023	NA	3.69e-06
Yeast	Cross 381: YNB	XIII	275756	NA	0.000364
Yeast	Cross 381: Zeocin	VIII	20921	NA	3.65e-06
Yeast	Cross 393: Copper_Sulfate	XII	578550	NA	3.38e-06
Yeast	Cross 393: Tunicamycin	V	246808	NA	7.52e-06
Yeast	Cross 2999: EGTA	V	219603	NA	6.51e-05
Yeast	Cross 2999: EGTA	XIV	622639	NA	2.91e-07
Yeast	Cross 2999: Lithium_Chloride	II	105865	NA	0.001615
Yeast	Cross 2999: Lithium_Chloride	IV	519675	NA	1.04e-07
Yeast	Cross 2999: Lithium_Chloride	IX	38806	NA	1.31e-05
Yeast	Cross 2999: Lithium_Chloride	VI	256157	NA	0.000629
Yeast	Cross 2999: Lithium_Chloride	VII	62447	NA	9.92e-05
Yeast	Cross 2999: Lithium_Chloride	VIII	359999	NA	0.001896
Yeast	Cross 2999: Lithium_Chloride	X	97232	NA	6.05e-05
Yeast	Cross 2999: Lithium_Chloride	XII	341678	NA	1.16e-05
Yeast	Cross 2999: Lithium_Chloride	XVI	447414	NA	0.000114
Yeast	Cross 2999: Manganese_Sulfate	XIV	622639	NA	2.3e-06
Yeast	Cross 3000: 6-azauracil	IV	1384392	NA	5.75e-05
Yeast	Cross 3000: 6-azauracil	XIII	159493	NA	1.8e-05
Yeast	Cross 3000: EtOH_Glucose	IV	1381584	NA	5.5e-05
Yeast	Cross 3000: EtOH_Glucose	XIII	131108	NA	1.51e-06
Yeast	Cross 3001: Formamide	X	517094	NA	9.81e-07
Yeast	Cross 3003: Copper_Sulfate	XV	83697	NA	2.72e-06
Yeast	Cross 3003: EGTA	IX	53940	NA	4.52e-05
Yeast	Cross 3003: EGTA	XII	410115	NA	5.76e-05
Yeast	Cross 3003: SDS	VIII	63044	NA	5.35e-06
Yeast	Cross 3003: SDS	X	59783	NA	0.001324
Yeast	Cross 3003: SDS	XVI	311427	NA	4.73e-07
Yeast	Cross 3003: YNB	XV	251169	NA	7.81e-07
Yeast	Cross 3008: Copper_Sulfate	VIII	216235	NA	2.77e-06
Yeast	Cross 3008: Magnesium_Chloride	VIII	62702	NA	1.22e-05
Yeast	Cross 3008: Magnesium_Chloride	XVI	220547	NA	1.25e-05
Yeast	Cross 3028: Cadmium_Chloride	II	794828	NA	8.33e-06
Yeast	Cross 3028: Cadmium_Chloride	XVI	169035	NA	6.5e-07
Yeast	Cross 3028: EtOH_Glucose	IV	1387173	NA	4.56e-05
Yeast	Cross 3028: EtOH_Glucose	XI	143378	NA	2.19e-06
Yeast	Cross 3028: EtOH_Glucose	XIII	858543	NA	4.79e-05
Yeast	Cross 3028: Fructose	IV	241065	NA	2.39e-05
Yeast	Cross 3028: Fructose	XI	143378	NA	6.76e-05
Yeast	Cross 3028: Fructose	XII	418184	NA	4.65e-05
Yeast	Cross 3028: Fructose	XV	292642	NA	0.000151
Yeast	Cross 3028: Galactose	IV	241065	NA	1.47e-05
Yeast	Cross 3028: Galactose	V	402722	NA	2.01e-05
Yeast	Cross 3028: Galactose	XII	418184	NA	3.87e-05
Yeast	Cross 3028: Mannose	IV	241065	NA	7.15e-05
Yeast	Cross 3028: Mannose	VI	96304	NA	0.000134
Yeast	Cross 3028: Mannose	XI	143378	NA	2.8e-05
Yeast	Cross 3028: Mannose	XII	418844	NA	1.97e-05
Yeast	Cross 3028: Mannose	XV	443031	NA	0.000215
Yeast	Cross 3028: Mannose	XVI	334546	NA	0.000193
Yeast	Cross 3028: Trehalose	IX	164730	NA	4.48e-05
Yeast	Cross 3028: Trehalose	XI	158228	NA	7.68e-06
Yeast	Cross 3028: Xylose	XI	141291	NA	9.55e-06
Yeast	Cross 3028: YPD	IV	1387173	NA	7.26e-06
Yeast	Cross 3043: Galactose	II	238655	NA	2.8e-05
Yeast	Cross 3043: Galactose	XI	147108	NA	3.3e-05
Yeast	Cross 3043: Galactose	XV	561457	NA	0.000498
Yeast	Cross 3043: Manganese_Sulfate	XIII	539307	NA	9.6e-05
Yeast	Cross 3043: Manganese_Sulfate	XVI	206053	NA	4.17e-10
Yeast	Cross 3043: Paraquat	XV	410166	NA	3.14e-08
Yeast	Cross 3043: YNB	XV	561457	NA	3.67e-07
Yeast	Cross 3043: YPD	XV	561457	NA	2.5e-06
Yeast	Cross 3043: Zeocin	V	10492	NA	0.00042
Yeast	Cross 3043: Zeocin	VII	1063697	NA	0.00049
Yeast	Cross 3043: Zeocin	VIII	17612	NA	7.15e-05
Yeast	Cross 3043: Zeocin	X	571909	NA	1.56e-05
Yeast	Cross 3049: Paraquat	I	90039	NA	0.000587
Yeast	Cross 3049: Paraquat	II	636937	NA	0.004824
Yeast	Cross 3049: Paraquat	III	213865	NA	0.002355
Yeast	Cross 3049: Paraquat	IV	227289	NA	8.81e-05
Yeast	Cross 3049: Paraquat	IX	118855	NA	0.004751
Yeast	Cross 3049: Paraquat	VII	705208	NA	0.001372
Yeast	Cross 3049: Paraquat	VIII	77756	NA	8.55e-06
Yeast	Cross 3049: Paraquat	X	28329	NA	3.2e-05
Yeast	Cross 3049: Paraquat	XI	115636	NA	6.33e-05
Yeast	Cross 3049: Paraquat	XII	552497	NA	2.61e-05
Yeast	Cross 3049: Paraquat	XIII	510798	NA	0.000313
Yeast	Cross 3049: Paraquat	XV	185029	NA	0.001455
Yeast	Cross 3049: Paraquat	XVI	581602	NA	0.000421
Yeast	Cross A: SDS	XIII	84233	NA	1.73e-05
Yeast	Cross B: Maltose	VII	1067754	NA	1.2e-07
Yeast	Cross B: Maltose	XII	331594	NA	6.4e-05
Yeast	Cross B: Sorbitol	VII	1068934	NA	3.78e-05
