# Supplementary material for: Modeling epistasis in mice and yeast using the proportion of two or more distinct genetic backgrounds: Evidence for “polygenic epistasis”
Source: PLoS Genet. 2020 Oct 26;16(10):e1009165. doi: 10.1371/journal.pgen.1009165 (PMC7644088; doi:10.1371/journal.pgen.1009165)
Supplement: S2 Table — (XLSX) [file pgen.1009165.s003.xlsx]

## Sheet: Sheet1
Panel	Strain	Control	Treated
AxB	AXB1/PgnJ
AxB	AXB10/PgnJ	X	X
AxB	AXB12/PgnJ	X
AxB	AXB13/PgnJ
AxB	AXB15/PgnJ
AxB	AXB19/PgnJ	X	X
AxB	AXB19a/PgnJ	X	X
AxB	AXB19b/PgnJ	X	X
AxB	AXB2/PgnJ
AxB	AXB23/PgnJ
AxB	AXB24/PgnJ
AxB	AXB4/PgnJ	X	X
AxB	AXB5/PgnJ
AxB	AXB6/PgnJ	X	X
AxB	AXB8/PgnJ	X	X
AxB	BXA1/PgnJ	X	X
AxB	BXA11/PgnJ	X	X
AxB	BXA12/PgnJ	X
AxB	BXA13/PgnJ
AxB	BXA14/PgnJ	X	X
AxB	BXA16/PgnJ	X	X
AxB	BXA2/PgnJ	X	X
AxB	BXA24/PgnJ	X	X
AxB	BXA25/PgnJ
AxB	BXA26/PgnJ
AxB	BXA4/PgnJ	X	X
AxB	BXA7/PgnJ	X	X
AxB	BXA8/PgnJ	X	X
BxD	BXD1/TyJ	X
BxD	BXD100/RwwJ
BxD	BXD102/RwwJ
BxD	BXD11/TyJ	X	X
BxD	BXD12/TyJ	X	X
BxD	BXD13/TyJ
BxD	BXD14/TyJ	X	X
BxD	BXD15/TyJ	X
BxD	BXD16/TyJ
BxD	BXD18/TyJ
BxD	BXD19/TyJ		X
BxD	BXD2/TyJ
BxD	BXD20/TyJ
BxD	BXD21/TyJ	X	X
BxD	BXD22/TyJ	X	X
BxD	BXD24b/TyJ
BxD	BXD27/TyJ	X
BxD	BXD28/TyJ
BxD	BXD29/TyJ
BxD	BXD31/TyJ	X	X
BxD	BXD32/TyJ	X	X
BxD	BXD33/TyJ	X
BxD	BXD34/TyJ	X
BxD	BXD36/TyJ
BxD	BXD38/TyJ	X	X
BxD	BXD39/TyJ	X	X
BxD	BXD40/TyJ	X	X
BxD	BXD42/TyJ
BxD	BXD43/RwwJ	X	X
BxD	BXD44/RwwJ	X	X
BxD	BXD45/RwwJ	X	X
BxD	BXD48/RwwJ	X	X
BxD	BXD49/RwwJ	X	X
BxD	BXD5/TyJ	X	X
BxD	BXD50/RwwJ	X	X
BxD	BXD51/RwwJ
BxD	BXD55/RwwJ	X	X
BxD	BXD56/RwwJ	X	X
BxD	BXD6/TyJ	X	X
BxD	BXD60/RwwJ
BxD	BXD61/RwwJ	X	X
BxD	BXD63/RwwJ	X	X
BxD	BXD64/RwwJ	X	X
BxD	BXD65/RwwJ
BxD	BXD66/RwwJ	X	X
BxD	BXD67/RwwJ
BxD	BXD68/RwwJ	X	X
BxD	BXD69/RwwJ	X
BxD	BXD70/RwwJ	X	X
BxD	BXD71/RwwJ	X	X
BxD	BXD73/RwwJ	X	X
BxD	BXD74/RwwJ	X	X
BxD	BXD75/RwwJ	X	X
BxD	BXD77/RwwJ
BxD	BXD79/RwwJ	X	X
BxD	BXD8/TyJ	X	X
BxD	BXD80/RwwJ
BxD	BXD81/RwwJ
BxD	BXD84/RwwJ	X	X
BxD	BXD85/RwwJ	X	X
BxD	BXD86/RwwJ	X
BxD	BXD87/RwwJ	X	X
BxD	BXD89/RwwJ
BxD	BXD9/TyJ
BxD	BXD90/RwwJ
BxD	BXD92/RwwJ
BxD	BXD95/RwwJ
BxD	BXD96/RwwJ
BxD	BXD97/RwwJ
BxD	BXD98/RwwJ
BxD	BXD99/RwwJ
BxH	BXH10/TyJ
BxH	BXH11/TyJ
BxH	BXH14/TyJ
BxH	BXH19/TyJ	X	X
BxH	BXH2/TyJ
BxH	BXH20/KccJ
BxH	BXH22/KccJ
BxH	BXH4/TyJ		X
BxH	BXH6/TyJ	X	X
BxH	BXH7/TyJ
BxH	BXH8/TyJ	X	X
BxH	BXH9/TyJ	X	X
CxB	CXB1/ByJ
CxB	CXB11/HiAJ	X	X
CxB	CXB12/HiAJ	X	X
CxB	CXB13/HiAJ	X	X
CxB	CXB2/ByJ
CxB	CXB3/ByJ	X	X
CxB	CXB4/ByJ
CxB	CXB6/ByJ	X	X
CxB	CXB7/ByJ	X	X
CxB	CXB8/HiAJ	X	X
CxB	CXB9/HiAJ
