# Supplementary material for: Modeling epistasis in mice and yeast using the proportion of two or more distinct genetic backgrounds: Evidence for “polygenic epistasis”
Source: PLoS Genet. 2020 Oct 26;16(10):e1009165. doi: 10.1371/journal.pgen.1009165 (PMC7644088; doi:10.1371/journal.pgen.1009165)
Supplement: S4 Table — Homozygous differences are 1, heterozygous differences are 0.5. (XLSX) [file pgen.1009165.s005.xlsx]

## Sheet: Sheet1
Strain 1	Strain 2	Differences
A/J	C57BL/6J	112872
C57BL/6J	DBA/2J	112536
C3H/HeJ	C57BL/6J	112052
C57BL/6J	SM/J	108584
C57BL/6J	LG/J	107193
DBA/2J	LG/J	102928
BALB/cJ	C57BL/6J	101992
A/J	SM/J	99919
A/J	DBA/2J	99457.5
LG/J	SM/J	98463
DBA/2J	SM/J	97388.5
BALB/cJ	SM/J	96681.5
BALB/cJ	DBA/2J	96352.5
C3H/HeJ	SM/J	94627
C3H/HeJ	LG/J	89901.5
A/J	LG/J	85687.5
BALB/cJ	LG/J	83197
C3H/HeJ	DBA/2J	79223.5
BALB/cJ	C3H/HeJ	74288
A/J	C3H/HeJ	65204
A/J	BALB/cJ	56490.5
