# Supplementary material for: Modeling epistasis in mice and yeast using the proportion of two or more distinct genetic backgrounds: Evidence for “polygenic epistasis”
Source: PLoS Genet. 2020 Oct 26;16(10):e1009165. doi: 10.1371/journal.pgen.1009165 (PMC7644088; doi:10.1371/journal.pgen.1009165)
Supplement: S5 Table — (XLSX) [file pgen.1009165.s006.xlsx]

## Sheet: Sheet1
Cross	Parent 1	Parent 2
375	BYa	M22
A	ByA	RMx
376	RMx	YPS163a
B	YJM145x	YPS163a
377	CLIB413a	YJM145x
393	CLIB413a	YJM978x
381	YJM454a	YJM978x
3008	YJM454a	YPS1009x
2999	I14a	YPS1009x
3000	I14a	Y10x
3001	PW5a	Y10x
3049	273614xa	PW5a
3003	273614xa	YJM981x
3043	CBS2888a	CLIB219x
3028	CLIB219x	M22
