# Supplementary material for: Modeling epistasis in mice and yeast using the proportion of two or more distinct genetic backgrounds: Evidence for “polygenic epistasis”
Source: PLoS Genet. 2020 Oct 26;16(10):e1009165. doi: 10.1371/journal.pgen.1009165 (PMC7644088; doi:10.1371/journal.pgen.1009165)
Supplement: S6 Table — (CSV) [file pgen.1009165.s007.csv]

SNP_ID	CHR	BP	BETA_SNP	BETA_SD_SNP	F_STAT_SNP	P_VALUE_SNP	BETA_GxA	BETA_SD_GxA	F_STAT_GxA	P_VALUE_GxA	BETA_ANCESTRY	L
SNP_1	chrI	166	0.013404915	0.616847414	0.02173133	0.982666924	0.232019919	0.174842215	1.32702459	0.184825556	35.25380397	-2975.42824
SNP_2	chrI	309	0.013404915	0.616847414	0.02173133	0.982666924	0.232019919	0.174842215	1.32702459	0.184825556	35.25380397	-2975.42824
SNP_3	chrI	349	0.013404915	0.616847414	0.02173133	0.982666924	0.232019919	0.174842215	1.32702459	0.184825556	35.25380397	-2975.42824
SNP_4	chrI	356	0.013404915	0.616847414	0.02173133	0.982666924	0.232019919	0.174842215	1.32702459	0.184825556	35.25380397	-2975.42824
SNP_5	chrI	358	0.013404915	0.616847414	0.02173133	0.982666924	0.232019919	0.174842215	1.32702459	0.184825556	35.25380397	-2975.42824
SNP_6	chrI	373	0.013404915	0.616847414	0.02173133	0.982666924	0.232019919	0.174842215	1.32702459	0.184825556	35.25380397	-2975.42824
SNP_7	chrI	419	0.013404915	0.616847414	0.02173133	0.982666924	0.232019919	0.174842215	1.32702459	0.184825556	35.25380397	-2975.42824
SNP_8	chrI	422	0.013404915	0.616847414	0.02173133	0.982666924	0.232019919	0.174842215	1.32702459	0.184825556	35.25380397	-2975.42824
SNP_9	chrI	485	0.013404915	0.616847414	0.02173133	0.982666924	0.232019919	0.174842215	1.32702459	0.184825556	35.25380397	-2975.42824
SNP_10	chrI	595	0.013404915	0.616847414	0.02173133	0.982666924	0.232019919	0.174842215	1.32702459	0.184825556	35.25380397	-2975.42824
SNP_11	chrI	628	0.013404915	0.616847414	0.02173133	0.982666924	0.232019919	0.174842215	1.32702459	0.184825556	35.25380397	-2975.42824
SNP_12	chrI	719	0.013404915	0.616847414	0.02173133	0.982666924	0.232019919	0.174842215	1.32702459	0.184825556	35.25380397	-2975.42824
SNP_13	chrI	743	0.013404915	0.616847414	0.02173133	0.982666924	0.232019919	0.174842215	1.32702459	0.184825556	35.25380397	-2975.42824
SNP_14	chrI	796	0.013404915	0.616847414	0.02173133	0.982666924	0.232019919	0.174842215	1.32702459	0.184825556	35.25380397	-2975.42824
SNP_15	chrI	806	0.013404915	0.616847414	0.02173133	0.982666924	0.232019919	0.174842215	1.32702459	0.184825556	35.25380397	-2975.42824
SNP_16	chrI	807	0.013404915	0.616847414	0.02173133	0.982666924	0.232019919	0.174842215	1.32702459	0.184825556	35.25380397	-2975.42824
SNP_17	chrI	811	0.013404915	0.616847414	0.02173133	0.982666924	0.232019919	0.174842215	1.32702459	0.184825556	35.25380397	-2975.42824
SNP_18	chrI	812	0.013404915	0.616847414	0.02173133	0.982666924	0.232019919	0.174842215	1.32702459	0.184825556	35.25380397	-2975.42824
SNP_19	chrI	826	0.013404915	0.616847414	0.02173133	0.982666924	0.232019919	0.174842215	1.32702459	0.184825556	35.25380397	-2975.42824
SNP_20	chrI	841	0.013404915	0.616847414	0.02173133	0.982666924	0.232019919	0.174842215	1.32702459	0.184825556	35.25380397	-2975.42824
SNP_21	chrI	899	0.013404915	0.616847414	0.02173133	0.982666924	0.232019919	0.174842215	1.32702459	0.184825556	35.25380397	-2975.42824
SNP_22	chrI	900	0.013404915	0.616847414	0.02173133	0.982666924	0.232019919	0.174842215	1.32702459	0.184825556	35.25380397	-2975.42824
SNP_23	chrI	904	0.013404915	0.616847414	0.02173133	0.982666924	0.232019919	0.174842215	1.32702459	0.184825556	35.25380397	-2975.42824
SNP_24	chrI	925	0.013404915	0.616847414	0.02173133	0.982666924	0.232019919	0.174842215	1.32702459	0.184825556	35.25380397	-2975.42824
SNP_25	chrI	929	0.013404915	0.616847414	0.02173133	0.982666924	0.232019919	0.174842215	1.32702459	0.184825556	35.25380397	-2975.42824
SNP_26	chrI	1097	0.013404915	0.616847414	0.02173133	0.982666924	0.232019919	0.174842215	1.32702459	0.184825556	35.25380397	-2975.42824
SNP_27	chrI	1164	0.013404915	0.616847414	0.02173133	0.982666924	0.232019919	0.174842215	1.32702459	0.184825556	35.25380397	-2975.42824
SNP_28	chrI	1174	0.013404915	0.616847414	0.02173133	0.982666924	0.232019919	0.174842215	1.32702459	0.184825556	35.25380397	-2975.42824
SNP_29	chrI	1175	0.013404915	0.616847414	0.02173133	0.982666924	0.232019919	0.174842215	1.32702459	0.184825556	35.25380397	-2975.42824
SNP_30	chrI	1176	0.013404915	0.616847414	0.02173133	0.982666924	0.232019919	0.174842215	1.32702459	0.184825556	35.25380397	-2975.42824
SNP_31	chrI	1180	0.013404915	0.616847414	0.02173133	0.982666924	0.232019919	0.174842215	1.32702459	0.184825556	35.25380397	-2975.42824
SNP_32	chrI	1181	0.013404915	0.616847414	0.02173133	0.982666924	0.232019919	0.174842215	1.32702459	0.184825556	35.25380397	-2975.42824
SNP_33	chrI	1184	0.013404915	0.616847414	0.02173133	0.982666924	0.232019919	0.174842215	1.32702459	0.184825556	35.25380397	-2975.42824
SNP_34	chrI	1197	0.013404915	0.616847414	0.02173133	0.982666924	0.232019919	0.174842215	1.32702459	0.184825556	35.25380397	-2975.42824
SNP_35	chrI	1263	0.013404915	0.616847414	0.02173133	0.982666924	0.232019919	0.174842215	1.32702459	0.184825556	35.25380397	-2975.42824
SNP_36	chrI	1483	0.013404915	0.616847414	0.02173133	0.982666924	0.232019919	0.174842215	1.32702459	0.184825556	35.25380397	-2975.42824
SNP_37	chrI	1516	0.013404915	0.616847414	0.02173133	0.982666924	0.232019919	0.174842215	1.32702459	0.184825556	35.25380397	-2975.42824
SNP_38	chrI	1518	0.013404915	0.616847414	0.02173133	0.982666924	0.232019919	0.174842215	1.32702459	0.184825556	35.25380397	-2975.42824
SNP_39	chrI	1521	0.013404915	0.616847414	0.02173133	0.982666924	0.232019919	0.174842215	1.32702459	0.184825556	35.25380397	-2975.42824
SNP_40	chrI	2029	0.013404915	0.616847414	0.02173133	0.982666924	0.232019919	0.174842215	1.32702459	0.184825556	35.25380397	-2975.42824
SNP_41	chrI	2323	0.013404915	0.616847414	0.02173133	0.982666924	0.232019919	0.174842215	1.32702459	0.184825556	35.25380397	-2975.42824
SNP_42	chrI	2331	0.013404915	0.616847414	0.02173133	0.982666924	0.232019919	0.174842215	1.32702459	0.184825556	35.25380397	-2975.42824
SNP_43	chrI	2340	0.013404915	0.616847414	0.02173133	0.982666924	0.232019919	0.174842215	1.32702459	0.184825556	35.25380397	-2975.42824
SNP_44	chrI	2358	0.013404915	0.616847414	0.02173133	0.982666924	0.232019919	0.174842215	1.32702459	0.184825556	35.25380397	-2975.42824
SNP_45	chrI	2360	0.013404915	0.616847414	0.02173133	0.982666924	0.232019919	0.174842215	1.32702459	0.184825556	35.25380397	-2975.42824
SNP_46	chrI	2362	0.013404915	0.616847414	0.02173133	0.982666924	0.232019919	0.174842215	1.32702459	0.184825556	35.25380397	-2975.42824
SNP_47	chrI	2371	0.013404915	0.616847414	0.02173133	0.982666924	0.232019919	0.174842215	1.32702459	0.184825556	35.25380397	-2975.42824
SNP_48	chrI	2383	0.013404915	0.616847414	0.02173133	0.982666924	0.232019919	0.174842215	1.32702459	0.184825556	35.25380397	-2975.42824
SNP_49	chrI	2384	0.013404915	0.616847414	0.02173133	0.982666924	0.232019919	0.174842215	1.32702459	0.184825556	35.25380397	-2975.42824
SNP_50	chrI	2406	0.013404915	0.616847414	0.02173133	0.982666924	0.232019919	0.174842215	1.32702459	0.184825556	35.25380397	-2975.42824
SNP_51	chrI	2482	0.013404915	0.616847414	0.02173133	0.982666924	0.232019919	0.174842215	1.32702459	0.184825556	35.25380397	-2975.42824
SNP_52	chrI	2485	0.013404915	0.616847414	0.02173133	0.982666924	0.232019919	0.174842215	1.32702459	0.184825556	35.25380397	-2975.42824
SNP_53	chrI	2512	0.013404915	0.616847414	0.02173133	0.982666924	0.232019919	0.174842215	1.32702459	0.184825556	35.25380397	-2975.42824
SNP_54	chrI	2524	0.013404915	0.616847414	0.02173133	0.982666924	0.232019919	0.174842215	1.32702459	0.184825556	35.25380397	-2975.42824
SNP_55	chrI	2533	0.013404915	0.616847414	0.02173133	0.982666924	0.232019919	0.174842215	1.32702459	0.184825556	35.25380397	-2975.42824
SNP_56	chrI	2535	0.013404915	0.616847414	0.02173133	0.982666924	0.232019919	0.174842215	1.32702459	0.184825556	35.25380397	-2975.42824
SNP_57	chrI	2536	0.013404915	0.616847414	0.02173133	0.982666924	0.232019919	0.174842215	1.32702459	0.184825556	35.25380397	-2975.42824
SNP_58	chrI	2542	0.013404915	0.616847414	0.02173133	0.982666924	0.232019919	0.174842215	1.32702459	0.184825556	35.25380397	-2975.42824
SNP_59	chrI	2577	0.013404915	0.616847414	0.02173133	0.982666924	0.232019919	0.174842215	1.32702459	0.184825556	35.25380397	-2975.42824
SNP_60	chrI	2578	0.013404915	0.616847414	0.02173133	0.982666924	0.232019919	0.174842215	1.32702459	0.184825556	35.25380397	-2975.42824
SNP_61	chrI	2588	0.013404915	0.616847414	0.02173133	0.982666924	0.232019919	0.174842215	1.32702459	0.184825556	35.25380397	-2975.42824
SNP_62	chrI	2609	0.013404915	0.616847414	0.02173133	0.982666924	0.232019919	0.174842215	1.32702459	0.184825556	35.25380397	-2975.42824
SNP_63	chrI	2610	0.013404915	0.616847414	0.02173133	0.982666924	0.232019919	0.174842215	1.32702459	0.184825556	35.25380397	-2975.42824
SNP_64	chrI	2611	0.013404915	0.616847414	0.02173133	0.982666924	0.232019919	0.174842215	1.32702459	0.184825556	35.25380397	-2975.42824
SNP_65	chrI	2662	0.013404915	0.616847414	0.02173133	0.982666924	0.232019919	0.174842215	1.32702459	0.184825556	35.25380397	-2975.42824
SNP_66	chrI	2666	0.013404915	0.616847414	0.02173133	0.982666924	0.232019919	0.174842215	1.32702459	0.184825556	35.25380397	-2975.42824
SNP_67	chrI	2672	0.013404915	0.616847414	0.02173133	0.982666924	0.232019919	0.174842215	1.32702459	0.184825556	35.25380397	-2975.42824
SNP_68	chrI	2674	0.013404915	0.616847414	0.02173133	0.982666924	0.232019919	0.174842215	1.32702459	0.184825556	35.25380397	-2975.42824
SNP_69	chrI	2679	0.013404915	0.616847414	0.02173133	0.982666924	0.232019919	0.174842215	1.32702459	0.184825556	35.25380397	-2975.42824
SNP_70	chrI	2706	0.013404915	0.616847414	0.02173133	0.982666924	0.232019919	0.174842215	1.32702459	0.184825556	35.25380397	-2975.42824
SNP_71	chrI	2748	0.013404915	0.616847414	0.02173133	0.982666924	0.232019919	0.174842215	1.32702459	0.184825556	35.25380397	-2975.42824
SNP_72	chrI	2790	0.013404915	0.616847414	0.02173133	0.982666924	0.232019919	0.174842215	1.32702459	0.184825556	35.25380397	-2975.42824
SNP_73	chrI	2796	0.013404915	0.616847414	0.02173133	0.982666924	0.232019919	0.174842215	1.32702459	0.184825556	35.25380397	-2975.42824
SNP_74	chrI	2797	0.013404915	0.616847414	0.02173133	0.982666924	0.232019919	0.174842215	1.32702459	0.184825556	35.25380397	-2975.42824
SNP_75	chrI	2823	0.013404915	0.616847414	0.02173133	0.982666924	0.232019919	0.174842215	1.32702459	0.184825556	35.25380397	-2975.42824
SNP_76	chrI	2825	0.013404915	0.616847414	0.02173133	0.982666924	0.232019919	0.174842215	1.32702459	0.184825556	35.25380397	-2975.42824
SNP_77	chrI	2846	0.013404915	0.616847414	0.02173133	0.982666924	0.232019919	0.174842215	1.32702459	0.184825556	35.25380397	-2975.42824
SNP_78	chrI	2870	0.013404915	0.616847414	0.02173133	0.982666924	0.232019919	0.174842215	1.32702459	0.184825556	35.25380397	-2975.42824
SNP_79	chrI	3049	0.013404915	0.616847414	0.02173133	0.982666924	0.232019919	0.174842215	1.32702459	0.184825556	35.25380397	-2975.42824
SNP_80	chrI	3056	0.013404915	0.616847414	0.02173133	0.982666924	0.232019919	0.174842215	1.32702459	0.184825556	35.25380397	-2975.42824
SNP_81	chrI	3065	0.013404915	0.616847414	0.02173133	0.982666924	0.232019919	0.174842215	1.32702459	0.184825556	35.25380397	-2975.42824
SNP_82	chrI	3141	0.013404915	0.616847414	0.02173133	0.982666924	0.232019919	0.174842215	1.32702459	0.184825556	35.25380397	-2975.42824
SNP_83	chrI	3187	0.013404915	0.616847414	0.02173133	0.982666924	0.232019919	0.174842215	1.32702459	0.184825556	35.25380397	-2975.42824
SNP_84	chrI	3279	0.013404915	0.616847414	0.02173133	0.982666924	0.232019919	0.174842215	1.32702459	0.184825556	35.25380397	-2975.42824
SNP_85	chrI	3311	0.013404915	0.616847414	0.02173133	0.982666924	0.232019919	0.174842215	1.32702459	0.184825556	35.25380397	-2975.42824
SNP_86	chrI	3313	0.013404915	0.616847414	0.02173133	0.982666924	0.232019919	0.174842215	1.32702459	0.184825556	35.25380397	-2975.42824
SNP_87	chrI	3328	0.013404915	0.616847414	0.02173133	0.982666924	0.232019919	0.174842215	1.32702459	0.184825556	35.25380397	-2975.42824
SNP_88	chrI	3389	0.013404915	0.616847414	0.02173133	0.982666924	0.232019919	0.174842215	1.32702459	0.184825556	35.25380397	-2975.42824
SNP_89	chrI	3462	0.013404915	0.616847414	0.02173133	0.982666924	0.232019919	0.174842215	1.32702459	0.184825556	35.25380397	-2975.42824
SNP_90	chrI	3518	0.013404915	0.616847414	0.02173133	0.982666924	0.232019919	0.174842215	1.32702459	0.184825556	35.25380397	-2975.42824
SNP_91	chrI	3522	0.013404915	0.616847414	0.02173133	0.982666924	0.232019919	0.174842215	1.32702459	0.184825556	35.25380397	-2975.42824
SNP_92	chrI	3620	0.013404915	0.616847414	0.02173133	0.982666924	0.232019919	0.174842215	1.32702459	0.184825556	35.25380397	-2975.42824
SNP_93	chrI	3622	0.013404915	0.616847414	0.02173133	0.982666924	0.232019919	0.174842215	1.32702459	0.184825556	35.25380397	-2975.42824
SNP_94	chrI	3785	0.013404915	0.616847414	0.02173133	0.982666924	0.232019919	0.174842215	1.32702459	0.184825556	35.25380397	-2975.42824
SNP_95	chrI	3890	0.013404915	0.616847414	0.02173133	0.982666924	0.232019919	0.174842215	1.32702459	0.184825556	35.25380397	-2975.42824
SNP_96	chrI	3891	0.013404915	0.616847414	0.02173133	0.982666924	0.232019919	0.174842215	1.32702459	0.184825556	35.25380397	-2975.42824
SNP_97	chrI	3942	0.013404915	0.616847414	0.02173133	0.982666924	0.232019919	0.174842215	1.32702459	0.184825556	35.25380397	-2975.42824
SNP_98	chrI	3990	0.013404915	0.616847414	0.02173133	0.982666924	0.232019919	0.174842215	1.32702459	0.184825556	35.25380397	-2975.42824
SNP_99	chrI	4022	0.013404915	0.616847414	0.02173133	0.982666924	0.232019919	0.174842215	1.32702459	0.184825556	35.25380397	-2975.42824
SNP_100	chrI	4067	0.013404915	0.616847414	0.02173133	0.982666924	0.232019919	0.174842215	1.32702459	0.184825556	35.25380397	-2975.42824
SNP_101	chrI	4119	0.013404915	0.616847414	0.02173133	0.982666924	0.232019919	0.174842215	1.32702459	0.184825556	35.25380397	-2975.42824
SNP_102	chrI	4138	0.013404915	0.616847414	0.02173133	0.982666924	0.232019919	0.174842215	1.32702459	0.184825556	35.25380397	-2975.42824
SNP_103	chrI	4324	0.013404915	0.616847414	0.02173133	0.982666924	0.232019919	0.174842215	1.32702459	0.184825556	35.25380397	-2975.42824
SNP_104	chrI	4508	0.013404915	0.616847414	0.02173133	0.982666924	0.232019919	0.174842215	1.32702459	0.184825556	35.25380397	-2975.42824
SNP_105	chrI	4597	0.013404915	0.616847414	0.02173133	0.982666924	0.232019919	0.174842215	1.32702459	0.184825556	35.25380397	-2975.42824
SNP_106	chrI	4696	0.013404915	0.616847414	0.02173133	0.982666924	0.232019919	0.174842215	1.32702459	0.184825556	35.25380397	-2975.42824
SNP_107	chrI	4738	0.013404915	0.616847414	0.02173133	0.982666924	0.232019919	0.174842215	1.32702459	0.184825556	35.25380397	-2975.42824
SNP_108	chrI	4769	0.013404915	0.616847414	0.02173133	0.982666924	0.232019919	0.174842215	1.32702459	0.184825556	35.25380397	-2975.42824
SNP_109	chrI	4774	0.013404915	0.616847414	0.02173133	0.982666924	0.232019919	0.174842215	1.32702459	0.184825556	35.25380397	-2975.42824
SNP_110	chrI	4831	0.013404915	0.616847414	0.02173133	0.982666924	0.232019919	0.174842215	1.32702459	0.184825556	35.25380397	-2975.42824
SNP_111	chrI	4859	0.013404915	0.616847414	0.02173133	0.982666924	0.232019919	0.174842215	1.32702459	0.184825556	35.25380397	-2975.42824
SNP_112	chrI	4907	0.013404915	0.616847414	0.02173133	0.982666924	0.232019919	0.174842215	1.32702459	0.184825556	35.25380397	-2975.42824
SNP_113	chrI	4993	0.013404915	0.616847414	0.02173133	0.982666924	0.232019919	0.174842215	1.32702459	0.184825556	35.25380397	-2975.42824
SNP_114	chrI	5020	0.013404915	0.616847414	0.02173133	0.982666924	0.232019919	0.174842215	1.32702459	0.184825556	35.25380397	-2975.42824
SNP_115	chrI	5025	0.013404915	0.616847414	0.02173133	0.982666924	0.232019919	0.174842215	1.32702459	0.184825556	35.25380397	-2975.42824
SNP_116	chrI	5068	0.013404915	0.616847414	0.02173133	0.982666924	0.232019919	0.174842215	1.32702459	0.184825556	35.25380397	-2975.42824
SNP_117	chrI	5218	0.013404915	0.616847414	0.02173133	0.982666924	0.232019919	0.174842215	1.32702459	0.184825556	35.25380397	-2975.42824
SNP_118	chrI	5237	0.013404915	0.616847414	0.02173133	0.982666924	0.232019919	0.174842215	1.32702459	0.184825556	35.25380397	-2975.42824
SNP_119	chrI	5446	0.013404915	0.616847414	0.02173133	0.982666924	0.232019919	0.174842215	1.32702459	0.184825556	35.25380397	-2975.42824
SNP_120	chrI	5569	0.013404915	0.616847414	0.02173133	0.982666924	0.232019919	0.174842215	1.32702459	0.184825556	35.25380397	-2975.42824
SNP_121	chrI	5572	0.013404915	0.616847414	0.02173133	0.982666924	0.232019919	0.174842215	1.32702459	0.184825556	35.25380397	-2975.42824
SNP_122	chrI	5576	0.013404915	0.616847414	0.02173133	0.982666924	0.232019919	0.174842215	1.32702459	0.184825556	35.25380397	-2975.42824
SNP_123	chrI	5582	0.013404915	0.616847414	0.02173133	0.982666924	0.232019919	0.174842215	1.32702459	0.184825556	35.25380397	-2975.42824
SNP_124	chrI	5627	0.013404915	0.616847414	0.02173133	0.982666924	0.232019919	0.174842215	1.32702459	0.184825556	35.25380397	-2975.42824
SNP_125	chrI	5741	0.013404915	0.616847414	0.02173133	0.982666924	0.232019919	0.174842215	1.32702459	0.184825556	35.25380397	-2975.42824
SNP_126	chrI	5763	0.013404915	0.616847414	0.02173133	0.982666924	0.232019919	0.174842215	1.32702459	0.184825556	35.25380397	-2975.42824
SNP_127	chrI	5811	0.013404915	0.616847414	0.02173133	0.982666924	0.232019919	0.174842215	1.32702459	0.184825556	35.25380397	-2975.42824
SNP_128	chrI	5814	0.013404915	0.616847414	0.02173133	0.982666924	0.232019919	0.174842215	1.32702459	0.184825556	35.25380397	-2975.42824
SNP_129	chrI	5889	0.013404915	0.616847414	0.02173133	0.982666924	0.232019919	0.174842215	1.32702459	0.184825556	35.25380397	-2975.42824
SNP_130	chrI	6001	0.013404915	0.616847414	0.02173133	0.982666924	0.232019919	0.174842215	1.32702459	0.184825556	35.25380397	-2975.42824
SNP_131	chrI	6090	0.013404915	0.616847414	0.02173133	0.982666924	0.232019919	0.174842215	1.32702459	0.184825556	35.25380397	-2975.42824
SNP_132	chrI	6091	0.013404915	0.616847414	0.02173133	0.982666924	0.232019919	0.174842215	1.32702459	0.184825556	35.25380397	-2975.42824
SNP_133	chrI	6104	0.013404915	0.616847414	0.02173133	0.982666924	0.232019919	0.174842215	1.32702459	0.184825556	35.25380397	-2975.42824
SNP_134	chrI	6123	0.013404915	0.616847414	0.02173133	0.982666924	0.232019919	0.174842215	1.32702459	0.184825556	35.25380397	-2975.42824
SNP_135	chrI	6146	0.013404915	0.616847414	0.02173133	0.982666924	0.232019919	0.174842215	1.32702459	0.184825556	35.25380397	-2975.42824
SNP_136	chrI	6153	0.013404915	0.616847414	0.02173133	0.982666924	0.232019919	0.174842215	1.32702459	0.184825556	35.25380397	-2975.42824
SNP_137	chrI	6289	0.013404915	0.616847414	0.02173133	0.982666924	0.232019919	0.174842215	1.32702459	0.184825556	35.25380397	-2975.42824
SNP_138	chrI	6356	0.013404915	0.616847414	0.02173133	0.982666924	0.232019919	0.174842215	1.32702459	0.184825556	35.25380397	-2975.42824
SNP_139	chrI	6365	0.013404915	0.616847414	0.02173133	0.982666924	0.232019919	0.174842215	1.32702459	0.184825556	35.25380397	-2975.42824
SNP_140	chrI	6370	0.013404915	0.616847414	0.02173133	0.982666924	0.232019919	0.174842215	1.32702459	0.184825556	35.25380397	-2975.42824
SNP_141	chrI	6645	0.013404915	0.616847414	0.02173133	0.982666924	0.232019919	0.174842215	1.32702459	0.184825556	35.25380397	-2975.42824
SNP_142	chrI	6673	0.013404915	0.616847414	0.02173133	0.982666924	0.232019919	0.174842215	1.32702459	0.184825556	35.25380397	-2975.42824
SNP_143	chrI	6721	0.013404915	0.616847414	0.02173133	0.982666924	0.232019919	0.174842215	1.32702459	0.184825556	35.25380397	-2975.42824
SNP_144	chrI	6722	0.013404915	0.616847414	0.02173133	0.982666924	0.232019919	0.174842215	1.32702459	0.184825556	35.25380397	-2975.42824
SNP_145	chrI	6730	0.013404915	0.616847414	0.02173133	0.982666924	0.232019919	0.174842215	1.32702459	0.184825556	35.25380397	-2975.42824
SNP_146	chrI	6735	0.013404915	0.616847414	0.02173133	0.982666924	0.232019919	0.174842215	1.32702459	0.184825556	35.25380397	-2975.42824
SNP_147	chrI	6736	0.013404915	0.616847414	0.02173133	0.982666924	0.232019919	0.174842215	1.32702459	0.184825556	35.25380397	-2975.42824
SNP_148	chrI	6796	0.013404915	0.616847414	0.02173133	0.982666924	0.232019919	0.174842215	1.32702459	0.184825556	35.25380397	-2975.42824
SNP_149	chrI	6798	0.013404915	0.616847414	0.02173133	0.982666924	0.232019919	0.174842215	1.32702459	0.184825556	35.25380397	-2975.42824
SNP_150	chrI	6806	0.013404915	0.616847414	0.02173133	0.982666924	0.232019919	0.174842215	1.32702459	0.184825556	35.25380397	-2975.42824
SNP_151	chrI	6827	0.013404915	0.616847414	0.02173133	0.982666924	0.232019919	0.174842215	1.32702459	0.184825556	35.25380397	-2975.42824
SNP_152	chrI	6837	0.013404915	0.616847414	0.02173133	0.982666924	0.232019919	0.174842215	1.32702459	0.184825556	35.25380397	-2975.42824
SNP_153	chrI	6972	0.013404915	0.616847414	0.02173133	0.982666924	0.232019919	0.174842215	1.32702459	0.184825556	35.25380397	-2975.42824
SNP_154	chrI	7048	0.013404915	0.616847414	0.02173133	0.982666924	0.232019919	0.174842215	1.32702459	0.184825556	35.25380397	-2975.42824
SNP_155	chrI	7126	0.013404915	0.616847414	0.02173133	0.982666924	0.232019919	0.174842215	1.32702459	0.184825556	35.25380397	-2975.42824
SNP_156	chrI	7129	0.013404915	0.616847414	0.02173133	0.982666924	0.232019919	0.174842215	1.32702459	0.184825556	35.25380397	-2975.42824
SNP_157	chrI	7139	0.013404915	0.616847414	0.02173133	0.982666924	0.232019919	0.174842215	1.32702459	0.184825556	35.25380397	-2975.42824
SNP_158	chrI	7151	0.013404915	0.616847414	0.02173133	0.982666924	0.232019919	0.174842215	1.32702459	0.184825556	35.25380397	-2975.42824
SNP_159	chrI	7268	0.013404915	0.616847414	0.02173133	0.982666924	0.232019919	0.174842215	1.32702459	0.184825556	35.25380397	-2975.42824
SNP_160	chrI	7403	0.013404915	0.616847414	0.02173133	0.982666924	0.232019919	0.174842215	1.32702459	0.184825556	35.25380397	-2975.42824
SNP_161	chrI	7416	0.013404915	0.616847414	0.02173133	0.982666924	0.232019919	0.174842215	1.32702459	0.184825556	35.25380397	-2975.42824
SNP_162	chrI	7418	0.013404915	0.616847414	0.02173133	0.982666924	0.232019919	0.174842215	1.32702459	0.184825556	35.25380397	-2975.42824
SNP_163	chrI	7556	0.013404915	0.616847414	0.02173133	0.982666924	0.232019919	0.174842215	1.32702459	0.184825556	35.25380397	-2975.42824
SNP_164	chrI	7729	0.013404915	0.616847414	0.02173133	0.982666924	0.232019919	0.174842215	1.32702459	0.184825556	35.25380397	-2975.42824
SNP_165	chrI	8000	0.013404915	0.616847414	0.02173133	0.982666924	0.232019919	0.174842215	1.32702459	0.184825556	35.25380397	-2975.42824
SNP_166	chrI	8009	0.013404915	0.616847414	0.02173133	0.982666924	0.232019919	0.174842215	1.32702459	0.184825556	35.25380397	-2975.42824
SNP_167	chrI	8036	0.013404915	0.616847414	0.02173133	0.982666924	0.232019919	0.174842215	1.32702459	0.184825556	35.25380397	-2975.42824
SNP_168	chrI	8083	0.013404915	0.616847414	0.02173133	0.982666924	0.232019919	0.174842215	1.32702459	0.184825556	35.25380397	-2975.42824
SNP_169	chrI	8321	0.013404915	0.616847414	0.02173133	0.982666924	0.232019919	0.174842215	1.32702459	0.184825556	35.25380397	-2975.42824
SNP_170	chrI	8387	0.013404915	0.616847414	0.02173133	0.982666924	0.232019919	0.174842215	1.32702459	0.184825556	35.25380397	-2975.42824
SNP_171	chrI	8425	0.013404915	0.616847414	0.02173133	0.982666924	0.232019919	0.174842215	1.32702459	0.184825556	35.25380397	-2975.42824
SNP_172	chrI	8464	0.013404915	0.616847414	0.02173133	0.982666924	0.232019919	0.174842215	1.32702459	0.184825556	35.25380397	-2975.42824
SNP_173	chrI	8563	0.013404915	0.616847414	0.02173133	0.982666924	0.232019919	0.174842215	1.32702459	0.184825556	35.25380397	-2975.42824
SNP_174	chrI	8570	0.013404915	0.616847414	0.02173133	0.982666924	0.232019919	0.174842215	1.32702459	0.184825556	35.25380397	-2975.42824
SNP_175	chrI	8639	0.013404915	0.616847414	0.02173133	0.982666924	0.232019919	0.174842215	1.32702459	0.184825556	35.25380397	-2975.42824
SNP_176	chrI	8776	0.013404915	0.616847414	0.02173133	0.982666924	0.232019919	0.174842215	1.32702459	0.184825556	35.25380397	-2975.42824
SNP_177	chrI	8811	0.013404915	0.616847414	0.02173133	0.982666924	0.232019919	0.174842215	1.32702459	0.184825556	35.25380397	-2975.42824
SNP_178	chrI	8828	0.013404915	0.616847414	0.02173133	0.982666924	0.232019919	0.174842215	1.32702459	0.184825556	35.25380397	-2975.42824
SNP_179	chrI	8899	0.013404915	0.616847414	0.02173133	0.982666924	0.232019919	0.174842215	1.32702459	0.184825556	35.25380397	-2975.42824
SNP_180	chrI	8902	0.013404915	0.616847414	0.02173133	0.982666924	0.232019919	0.174842215	1.32702459	0.184825556	35.25380397	-2975.42824
SNP_181	chrI	8939	0.013404915	0.616847414	0.02173133	0.982666924	0.232019919	0.174842215	1.32702459	0.184825556	35.25380397	-2975.42824
SNP_182	chrI	9052	0.013404915	0.616847414	0.02173133	0.982666924	0.232019919	0.174842215	1.32702459	0.184825556	35.25380397	-2975.42824
SNP_183	chrI	9053	0.013404915	0.616847414	0.02173133	0.982666924	0.232019919	0.174842215	1.32702459	0.184825556	35.25380397	-2975.42824
SNP_184	chrI	9064	0.013404915	0.616847414	0.02173133	0.982666924	0.232019919	0.174842215	1.32702459	0.184825556	35.25380397	-2975.42824
SNP_185	chrI	9086	0.013404915	0.616847414	0.02173133	0.982666924	0.232019919	0.174842215	1.32702459	0.184825556	35.25380397	-2975.42824
SNP_186	chrI	9146	0.013404915	0.616847414	0.02173133	0.982666924	0.232019919	0.174842215	1.32702459	0.184825556	35.25380397	-2975.42824
SNP_187	chrI	9165	0.013404915	0.616847414	0.02173133	0.982666924	0.232019919	0.174842215	1.32702459	0.184825556	35.25380397	-2975.42824
SNP_188	chrI	9180	0.013404915	0.616847414	0.02173133	0.982666924	0.232019919	0.174842215	1.32702459	0.184825556	35.25380397	-2975.42824
SNP_189	chrI	9350	0.013404915	0.616847414	0.02173133	0.982666924	0.232019919	0.174842215	1.32702459	0.184825556	35.25380397	-2975.42824
SNP_190	chrI	9422	0.013404915	0.616847414	0.02173133	0.982666924	0.232019919	0.174842215	1.32702459	0.184825556	35.25380397	-2975.42824
SNP_191	chrI	9430	0.013404915	0.616847414	0.02173133	0.982666924	0.232019919	0.174842215	1.32702459	0.184825556	35.25380397	-2975.42824
SNP_192	chrI	9538	0.013404915	0.616847414	0.02173133	0.982666924	0.232019919	0.174842215	1.32702459	0.184825556	35.25380397	-2975.42824
SNP_193	chrI	9661	0.013404915	0.616847414	0.02173133	0.982666924	0.232019919	0.174842215	1.32702459	0.184825556	35.25380397	-2975.42824
SNP_194	chrI	9700	0.013404915	0.616847414	0.02173133	0.982666924	0.232019919	0.174842215	1.32702459	0.184825556	35.25380397	-2975.42824
SNP_195	chrI	9742	0.013404915	0.616847414	0.02173133	0.982666924	0.232019919	0.174842215	1.32702459	0.184825556	35.25380397	-2975.42824
SNP_196	chrI	9786	0.013404915	0.616847414	0.02173133	0.982666924	0.232019919	0.174842215	1.32702459	0.184825556	35.25380397	-2975.42824
SNP_197	chrI	9873	0.013404915	0.616847414	0.02173133	0.982666924	0.232019919	0.174842215	1.32702459	0.184825556	35.25380397	-2975.42824
SNP_198	chrI	9882	0.013404915	0.616847414	0.02173133	0.982666924	0.232019919	0.174842215	1.32702459	0.184825556	35.25380397	-2975.42824
SNP_199	chrI	9913	0.013404915	0.616847414	0.02173133	0.982666924	0.232019919	0.174842215	1.32702459	0.184825556	35.25380397	-2975.42824
SNP_200	chrI	9930	0.013404915	0.616847414	0.02173133	0.982666924	0.232019919	0.174842215	1.32702459	0.184825556	35.25380397	-2975.42824
SNP_201	chrI	9931	0.013404915	0.616847414	0.02173133	0.982666924	0.232019919	0.174842215	1.32702459	0.184825556	35.25380397	-2975.42824
SNP_202	chrI	9971	0.013404915	0.616847414	0.02173133	0.982666924	0.232019919	0.174842215	1.32702459	0.184825556	35.25380397	-2975.42824
SNP_203	chrI	10025	0.013404915	0.616847414	0.02173133	0.982666924	0.232019919	0.174842215	1.32702459	0.184825556	35.25380397	-2975.42824
SNP_204	chrI	10026	0.013404915	0.616847414	0.02173133	0.982666924	0.232019919	0.174842215	1.32702459	0.184825556	35.25380397	-2975.42824
SNP_205	chrI	10064	0.013404915	0.616847414	0.02173133	0.982666924	0.232019919	0.174842215	1.32702459	0.184825556	35.25380397	-2975.42824
SNP_206	chrI	10088	0.013404915	0.616847414	0.02173133	0.982666924	0.232019919	0.174842215	1.32702459	0.184825556	35.25380397	-2975.42824
SNP_207	chrI	10103	0.013404915	0.616847414	0.02173133	0.982666924	0.232019919	0.174842215	1.32702459	0.184825556	35.25380397	-2975.42824
SNP_208	chrI	10108	0.013404915	0.616847414	0.02173133	0.982666924	0.232019919	0.174842215	1.32702459	0.184825556	35.25380397	-2975.42824
SNP_209	chrI	10158	0.013404915	0.616847414	0.02173133	0.982666924	0.232019919	0.174842215	1.32702459	0.184825556	35.25380397	-2975.42824
SNP_210	chrI	10267	0.013404915	0.616847414	0.02173133	0.982666924	0.232019919	0.174842215	1.32702459	0.184825556	35.25380397	-2975.42824
SNP_211	chrI	10314	0.013404915	0.616847414	0.02173133	0.982666924	0.232019919	0.174842215	1.32702459	0.184825556	35.25380397	-2975.42824
SNP_212	chrI	10317	0.013404915	0.616847414	0.02173133	0.982666924	0.232019919	0.174842215	1.32702459	0.184825556	35.25380397	-2975.42824
SNP_213	chrI	10325	0.013404915	0.616847414	0.02173133	0.982666924	0.232019919	0.174842215	1.32702459	0.184825556	35.25380397	-2975.42824
SNP_214	chrI	10417	0.013404915	0.616847414	0.02173133	0.982666924	0.232019919	0.174842215	1.32702459	0.184825556	35.25380397	-2975.42824
SNP_215	chrI	10577	0.013404915	0.616847414	0.02173133	0.982666924	0.232019919	0.174842215	1.32702459	0.184825556	35.25380397	-2975.42824
SNP_216	chrI	10579	0.013404915	0.616847414	0.02173133	0.982666924	0.232019919	0.174842215	1.32702459	0.184825556	35.25380397	-2975.42824
SNP_217	chrI	10654	0.013404915	0.616847414	0.02173133	0.982666924	0.232019919	0.174842215	1.32702459	0.184825556	35.25380397	-2975.42824
SNP_218	chrI	10664	0.013404915	0.616847414	0.02173133	0.982666924	0.232019919	0.174842215	1.32702459	0.184825556	35.25380397	-2975.42824
SNP_219	chrI	10705	0.013404915	0.616847414	0.02173133	0.982666924	0.232019919	0.174842215	1.32702459	0.184825556	35.25380397	-2975.42824
SNP_220	chrI	10815	0.013404915	0.616847414	0.02173133	0.982666924	0.232019919	0.174842215	1.32702459	0.184825556	35.25380397	-2975.42824
SNP_221	chrI	10911	0.013404915	0.616847414	0.02173133	0.982666924	0.232019919	0.174842215	1.32702459	0.184825556	35.25380397	-2975.42824
SNP_222	chrI	11022	0.013404915	0.616847414	0.02173133	0.982666924	0.232019919	0.174842215	1.32702459	0.184825556	35.25380397	-2975.42824
SNP_223	chrI	11041	0.013404915	0.616847414	0.02173133	0.982666924	0.232019919	0.174842215	1.32702459	0.184825556	35.25380397	-2975.42824
SNP_224	chrI	11044	0.013404915	0.616847414	0.02173133	0.982666924	0.232019919	0.174842215	1.32702459	0.184825556	35.25380397	-2975.42824
SNP_225	chrI	11045	0.013404915	0.616847414	0.02173133	0.982666924	0.232019919	0.174842215	1.32702459	0.184825556	35.25380397	-2975.42824
SNP_226	chrI	11063	0.013404915	0.616847414	0.02173133	0.982666924	0.232019919	0.174842215	1.32702459	0.184825556	35.25380397	-2975.42824
SNP_227	chrI	11102	0.013404915	0.616847414	0.02173133	0.982666924	0.232019919	0.174842215	1.32702459	0.184825556	35.25380397	-2975.42824
SNP_228	chrI	11224	0.013404915	0.616847414	0.02173133	0.982666924	0.232019919	0.174842215	1.32702459	0.184825556	35.25380397	-2975.42824
SNP_229	chrI	11350	0.013404915	0.616847414	0.02173133	0.982666924	0.232019919	0.174842215	1.32702459	0.184825556	35.25380397	-2975.42824
SNP_230	chrI	11370	0.013404915	0.616847414	0.02173133	0.982666924	0.232019919	0.174842215	1.32702459	0.184825556	35.25380397	-2975.42824
SNP_231	chrI	11447	0.013404915	0.616847414	0.02173133	0.982666924	0.232019919	0.174842215	1.32702459	0.184825556	35.25380397	-2975.42824
SNP_232	chrI	11469	0.013404915	0.616847414	0.02173133	0.982666924	0.232019919	0.174842215	1.32702459	0.184825556	35.25380397	-2975.42824
SNP_233	chrI	11504	0.013404915	0.616847414	0.02173133	0.982666924	0.232019919	0.174842215	1.32702459	0.184825556	35.25380397	-2975.42824
SNP_234	chrI	11561	0.013404915	0.616847414	0.02173133	0.982666924	0.232019919	0.174842215	1.32702459	0.184825556	35.25380397	-2975.42824
SNP_235	chrI	11601	0.013404915	0.616847414	0.02173133	0.982666924	0.232019919	0.174842215	1.32702459	0.184825556	35.25380397	-2975.42824
SNP_236	chrI	11676	0.013404915	0.616847414	0.02173133	0.982666924	0.232019919	0.174842215	1.32702459	0.184825556	35.25380397	-2975.42824
SNP_237	chrI	11684	0.013404915	0.616847414	0.02173133	0.982666924	0.232019919	0.174842215	1.32702459	0.184825556	35.25380397	-2975.42824
SNP_238	chrI	11685	0.013404915	0.616847414	0.02173133	0.982666924	0.232019919	0.174842215	1.32702459	0.184825556	35.25380397	-2975.42824
SNP_239	chrI	11725	0.013404915	0.616847414	0.02173133	0.982666924	0.232019919	0.174842215	1.32702459	0.184825556	35.25380397	-2975.42824
SNP_240	chrI	11734	0.013404915	0.616847414	0.02173133	0.982666924	0.232019919	0.174842215	1.32702459	0.184825556	35.25380397	-2975.42824
SNP_241	chrI	11822	0.013404915	0.616847414	0.02173133	0.982666924	0.232019919	0.174842215	1.32702459	0.184825556	35.25380397	-2975.42824
SNP_242	chrI	11835	0.013404915	0.616847414	0.02173133	0.982666924	0.232019919	0.174842215	1.32702459	0.184825556	35.25380397	-2975.42824
SNP_243	chrI	11852	0.013404915	0.616847414	0.02173133	0.982666924	0.232019919	0.174842215	1.32702459	0.184825556	35.25380397	-2975.42824
SNP_244	chrI	12118	0.013404915	0.616847414	0.02173133	0.982666924	0.232019919	0.174842215	1.32702459	0.184825556	35.25380397	-2975.42824
SNP_245	chrI	12150	0.013404915	0.616847414	0.02173133	0.982666924	0.232019919	0.174842215	1.32702459	0.184825556	35.25380397	-2975.42824
SNP_246	chrI	12361	0.013404915	0.616847414	0.02173133	0.982666924	0.232019919	0.174842215	1.32702459	0.184825556	35.25380397	-2975.42824
SNP_247	chrI	12396	0.013404915	0.616847414	0.02173133	0.982666924	0.232019919	0.174842215	1.32702459	0.184825556	35.25380397	-2975.42824
SNP_248	chrI	12906	0.013404915	0.616847414	0.02173133	0.982666924	0.232019919	0.174842215	1.32702459	0.184825556	35.25380397	-2975.42824
SNP_249	chrI	12977	0.013404915	0.616847414	0.02173133	0.982666924	0.232019919	0.174842215	1.32702459	0.184825556	35.25380397	-2975.42824
SNP_250	chrI	13013	0.013404915	0.616847414	0.02173133	0.982666924	0.232019919	0.174842215	1.32702459	0.184825556	35.25380397	-2975.42824
SNP_251	chrI	13025	0.013404915	0.616847414	0.02173133	0.982666924	0.232019919	0.174842215	1.32702459	0.184825556	35.25380397	-2975.42824
SNP_252	chrI	13044	0.013404915	0.616847414	0.02173133	0.982666924	0.232019919	0.174842215	1.32702459	0.184825556	35.25380397	-2975.42824
SNP_253	chrI	13194	0.013404915	0.616847414	0.02173133	0.982666924	0.232019919	0.174842215	1.32702459	0.184825556	35.25380397	-2975.42824
SNP_254	chrI	13244	0.013404915	0.616847414	0.02173133	0.982666924	0.232019919	0.174842215	1.32702459	0.184825556	35.25380397	-2975.42824
SNP_255	chrI	13246	0.013404915	0.616847414	0.02173133	0.982666924	0.232019919	0.174842215	1.32702459	0.184825556	35.25380397	-2975.42824
SNP_256	chrI	13322	0.013404915	0.616847414	0.02173133	0.982666924	0.232019919	0.174842215	1.32702459	0.184825556	35.25380397	-2975.42824
SNP_257	chrI	13385	0.013404915	0.616847414	0.02173133	0.982666924	0.232019919	0.174842215	1.32702459	0.184825556	35.25380397	-2975.42824
SNP_258	chrI	13413	0.013404915	0.616847414	0.02173133	0.982666924	0.232019919	0.174842215	1.32702459	0.184825556	35.25380397	-2975.42824
SNP_259	chrI	13420	0.013404915	0.616847414	0.02173133	0.982666924	0.232019919	0.174842215	1.32702459	0.184825556	35.25380397	-2975.42824
SNP_260	chrI	13422	0.013404915	0.616847414	0.02173133	0.982666924	0.232019919	0.174842215	1.32702459	0.184825556	35.25380397	-2975.42824
SNP_261	chrI	13442	0.013404915	0.616847414	0.02173133	0.982666924	0.232019919	0.174842215	1.32702459	0.184825556	35.25380397	-2975.42824
SNP_262	chrI	13688	0.013404915	0.616847414	0.02173133	0.982666924	0.232019919	0.174842215	1.32702459	0.184825556	35.25380397	-2975.42824
SNP_263	chrI	13689	0.013404915	0.616847414	0.02173133	0.982666924	0.232019919	0.174842215	1.32702459	0.184825556	35.25380397	-2975.42824
SNP_264	chrI	13807	0.013404915	0.616847414	0.02173133	0.982666924	0.232019919	0.174842215	1.32702459	0.184825556	35.25380397	-2975.42824
SNP_265	chrI	13830	0.013404915	0.616847414	0.02173133	0.982666924	0.232019919	0.174842215	1.32702459	0.184825556	35.25380397	-2975.42824
SNP_266	chrI	13848	0.013404915	0.616847414	0.02173133	0.982666924	0.232019919	0.174842215	1.32702459	0.184825556	35.25380397	-2975.42824
SNP_267	chrI	13872	0.013404915	0.616847414	0.02173133	0.982666924	0.232019919	0.174842215	1.32702459	0.184825556	35.25380397	-2975.42824
SNP_268	chrI	13903	0.013404915	0.616847414	0.02173133	0.982666924	0.232019919	0.174842215	1.32702459	0.184825556	35.25380397	-2975.42824
SNP_269	chrI	13942	0.013404915	0.616847414	0.02173133	0.982666924	0.232019919	0.174842215	1.32702459	0.184825556	35.25380397	-2975.42824
SNP_270	chrI	13965	0.013404915	0.616847414	0.02173133	0.982666924	0.232019919	0.174842215	1.32702459	0.184825556	35.25380397	-2975.42824
SNP_271	chrI	14010	0.013404915	0.616847414	0.02173133	0.982666924	0.232019919	0.174842215	1.32702459	0.184825556	35.25380397	-2975.42824
SNP_272	chrI	14054	0.013404915	0.616847414	0.02173133	0.982666924	0.232019919	0.174842215	1.32702459	0.184825556	35.25380397	-2975.42824
SNP_273	chrI	14058	0.013404915	0.616847414	0.02173133	0.982666924	0.232019919	0.174842215	1.32702459	0.184825556	35.25380397	-2975.42824
SNP_274	chrI	14100	0.013404915	0.616847414	0.02173133	0.982666924	0.232019919	0.174842215	1.32702459	0.184825556	35.25380397	-2975.42824
SNP_275	chrI	14196	0.013404915	0.616847414	0.02173133	0.982666924	0.232019919	0.174842215	1.32702459	0.184825556	35.25380397	-2975.42824
SNP_276	chrI	14262	0.013404915	0.616847414	0.02173133	0.982666924	0.232019919	0.174842215	1.32702459	0.184825556	35.25380397	-2975.42824
SNP_277	chrI	14312	0.013404915	0.616847414	0.02173133	0.982666924	0.232019919	0.174842215	1.32702459	0.184825556	35.25380397	-2975.42824
SNP_278	chrI	14314	0.013404915	0.616847414	0.02173133	0.982666924	0.232019919	0.174842215	1.32702459	0.184825556	35.25380397	-2975.42824
SNP_279	chrI	14343	0.013404915	0.616847414	0.02173133	0.982666924	0.232019919	0.174842215	1.32702459	0.184825556	35.25380397	-2975.42824
SNP_280	chrI	14400	0.013404915	0.616847414	0.02173133	0.982666924	0.232019919	0.174842215	1.32702459	0.184825556	35.25380397	-2975.42824
SNP_281	chrI	14405	0.013404915	0.616847414	0.02173133	0.982666924	0.232019919	0.174842215	1.32702459	0.184825556	35.25380397	-2975.42824
SNP_282	chrI	14420	0.013404915	0.616847414	0.02173133	0.982666924	0.232019919	0.174842215	1.32702459	0.184825556	35.25380397	-2975.42824
SNP_283	chrI	14433	0.013404915	0.616847414	0.02173133	0.982666924	0.232019919	0.174842215	1.32702459	0.184825556	35.25380397	-2975.42824
SNP_284	chrI	14478	0.013404915	0.616847414	0.02173133	0.982666924	0.232019919	0.174842215	1.32702459	0.184825556	35.25380397	-2975.42824
SNP_285	chrI	14634	0.013404915	0.616847414	0.02173133	0.982666924	0.232019919	0.174842215	1.32702459	0.184825556	35.25380397	-2975.42824
SNP_286	chrI	14655	0.013404915	0.616847414	0.02173133	0.982666924	0.232019919	0.174842215	1.32702459	0.184825556	35.25380397	-2975.42824
SNP_287	chrI	14667	0.013404915	0.616847414	0.02173133	0.982666924	0.232019919	0.174842215	1.32702459	0.184825556	35.25380397	-2975.42824
SNP_288	chrI	14723	0.013404915	0.616847414	0.02173133	0.982666924	0.232019919	0.174842215	1.32702459	0.184825556	35.25380397	-2975.42824
SNP_289	chrI	14877	0.013404915	0.616847414	0.02173133	0.982666924	0.232019919	0.174842215	1.32702459	0.184825556	35.25380397	-2975.42824
SNP_290	chrI	14888	0.013404915	0.616847414	0.02173133	0.982666924	0.232019919	0.174842215	1.32702459	0.184825556	35.25380397	-2975.42824
SNP_291	chrI	15045	0.013404915	0.616847414	0.02173133	0.982666924	0.232019919	0.174842215	1.32702459	0.184825556	35.25380397	-2975.42824
SNP_292	chrI	15054	0.013404915	0.616847414	0.02173133	0.982666924	0.232019919	0.174842215	1.32702459	0.184825556	35.25380397	-2975.42824
SNP_293	chrI	15196	0.013404915	0.616847414	0.02173133	0.982666924	0.232019919	0.174842215	1.32702459	0.184825556	35.25380397	-2975.42824
SNP_294	chrI	15236	0.013404915	0.616847414	0.02173133	0.982666924	0.232019919	0.174842215	1.32702459	0.184825556	35.25380397	-2975.42824
SNP_295	chrI	15246	0.013404915	0.616847414	0.02173133	0.982666924	0.232019919	0.174842215	1.32702459	0.184825556	35.25380397	-2975.42824
SNP_296	chrI	15330	0.013404915	0.616847414	0.02173133	0.982666924	0.232019919	0.174842215	1.32702459	0.184825556	35.25380397	-2975.42824
SNP_297	chrI	15421	0.013404915	0.616847414	0.02173133	0.982666924	0.232019919	0.174842215	1.32702459	0.184825556	35.25380397	-2975.42824
SNP_298	chrI	15447	0.013404915	0.616847414	0.02173133	0.982666924	0.232019919	0.174842215	1.32702459	0.184825556	35.25380397	-2975.42824
SNP_299	chrI	15480	0.013404915	0.616847414	0.02173133	0.982666924	0.232019919	0.174842215	1.32702459	0.184825556	35.25380397	-2975.42824
SNP_300	chrI	15504	0.013404915	0.616847414	0.02173133	0.982666924	0.232019919	0.174842215	1.32702459	0.184825556	35.25380397	-2975.42824
SNP_301	chrI	15538	0.013404915	0.616847414	0.02173133	0.982666924	0.232019919	0.174842215	1.32702459	0.184825556	35.25380397	-2975.42824
SNP_302	chrI	15539	0.013404915	0.616847414	0.02173133	0.982666924	0.232019919	0.174842215	1.32702459	0.184825556	35.25380397	-2975.42824
SNP_303	chrI	15548	0.013404915	0.616847414	0.02173133	0.982666924	0.232019919	0.174842215	1.32702459	0.184825556	35.25380397	-2975.42824
SNP_304	chrI	15561	0.013404915	0.616847414	0.02173133	0.982666924	0.232019919	0.174842215	1.32702459	0.184825556	35.25380397	-2975.42824
SNP_305	chrI	15576	0.013404915	0.616847414	0.02173133	0.982666924	0.232019919	0.174842215	1.32702459	0.184825556	35.25380397	-2975.42824
SNP_306	chrI	15592	0.013404915	0.616847414	0.02173133	0.982666924	0.232019919	0.174842215	1.32702459	0.184825556	35.25380397	-2975.42824
SNP_307	chrI	15617	0.013404915	0.616847414	0.02173133	0.982666924	0.232019919	0.174842215	1.32702459	0.184825556	35.25380397	-2975.42824
SNP_308	chrI	15619	0.013404915	0.616847414	0.02173133	0.982666924	0.232019919	0.174842215	1.32702459	0.184825556	35.25380397	-2975.42824
SNP_309	chrI	15645	0.013404915	0.616847414	0.02173133	0.982666924	0.232019919	0.174842215	1.32702459	0.184825556	35.25380397	-2975.42824
SNP_310	chrI	15673	0.013404915	0.616847414	0.02173133	0.982666924	0.232019919	0.174842215	1.32702459	0.184825556	35.25380397	-2975.42824
SNP_311	chrI	15680	0.013404915	0.616847414	0.02173133	0.982666924	0.232019919	0.174842215	1.32702459	0.184825556	35.25380397	-2975.42824
SNP_312	chrI	15701	0.013404915	0.616847414	0.02173133	0.982666924	0.232019919	0.174842215	1.32702459	0.184825556	35.25380397	-2975.42824
SNP_313	chrI	15723	0.013404915	0.616847414	0.02173133	0.982666924	0.232019919	0.174842215	1.32702459	0.184825556	35.25380397	-2975.42824
SNP_314	chrI	15766	0.013404915	0.616847414	0.02173133	0.982666924	0.232019919	0.174842215	1.32702459	0.184825556	35.25380397	-2975.42824
SNP_315	chrI	15772	0.013404915	0.616847414	0.02173133	0.982666924	0.232019919	0.174842215	1.32702459	0.184825556	35.25380397	-2975.42824
SNP_316	chrI	15816	0.013404915	0.616847414	0.02173133	0.982666924	0.232019919	0.174842215	1.32702459	0.184825556	35.25380397	-2975.42824
SNP_317	chrI	15817	0.013404915	0.616847414	0.02173133	0.982666924	0.232019919	0.174842215	1.32702459	0.184825556	35.25380397	-2975.42824
SNP_318	chrI	15855	0.013404915	0.616847414	0.02173133	0.982666924	0.232019919	0.174842215	1.32702459	0.184825556	35.25380397	-2975.42824
SNP_319	chrI	15871	0.013404915	0.616847414	0.02173133	0.982666924	0.232019919	0.174842215	1.32702459	0.184825556	35.25380397	-2975.42824
SNP_320	chrI	15878	0.013404915	0.616847414	0.02173133	0.982666924	0.232019919	0.174842215	1.32702459	0.184825556	35.25380397	-2975.42824
SNP_321	chrI	15881	0.013404915	0.616847414	0.02173133	0.982666924	0.232019919	0.174842215	1.32702459	0.184825556	35.25380397	-2975.42824
SNP_322	chrI	15907	0.013404915	0.616847414	0.02173133	0.982666924	0.232019919	0.174842215	1.32702459	0.184825556	35.25380397	-2975.42824
SNP_323	chrI	15950	0.013404915	0.616847414	0.02173133	0.982666924	0.232019919	0.174842215	1.32702459	0.184825556	35.25380397	-2975.42824
SNP_324	chrI	15959	0.013404915	0.616847414	0.02173133	0.982666924	0.232019919	0.174842215	1.32702459	0.184825556	35.25380397	-2975.42824
SNP_325	chrI	15990	0.013404915	0.616847414	0.02173133	0.982666924	0.232019919	0.174842215	1.32702459	0.184825556	35.25380397	-2975.42824
SNP_326	chrI	16006	0.013404915	0.616847414	0.02173133	0.982666924	0.232019919	0.174842215	1.32702459	0.184825556	35.25380397	-2975.42824
SNP_327	chrI	16034	0.013404915	0.616847414	0.02173133	0.982666924	0.232019919	0.174842215	1.32702459	0.184825556	35.25380397	-2975.42824
SNP_328	chrI	16046	0.013404915	0.616847414	0.02173133	0.982666924	0.232019919	0.174842215	1.32702459	0.184825556	35.25380397	-2975.42824
SNP_329	chrI	16154	0.013404915	0.616847414	0.02173133	0.982666924	0.232019919	0.174842215	1.32702459	0.184825556	35.25380397	-2975.42824
SNP_330	chrI	16266	0.013404915	0.616847414	0.02173133	0.982666924	0.232019919	0.174842215	1.32702459	0.184825556	35.25380397	-2975.42824
SNP_331	chrI	16302	0.013404915	0.616847414	0.02173133	0.982666924	0.232019919	0.174842215	1.32702459	0.184825556	35.25380397	-2975.42824
SNP_332	chrI	16325	0.013404915	0.616847414	0.02173133	0.982666924	0.232019919	0.174842215	1.32702459	0.184825556	35.25380397	-2975.42824
SNP_333	chrI	16448	0.013404915	0.616847414	0.02173133	0.982666924	0.232019919	0.174842215	1.32702459	0.184825556	35.25380397	-2975.42824
SNP_334	chrI	16456	0.013404915	0.616847414	0.02173133	0.982666924	0.232019919	0.174842215	1.32702459	0.184825556	35.25380397	-2975.42824
SNP_335	chrI	16480	0.013404915	0.616847414	0.02173133	0.982666924	0.232019919	0.174842215	1.32702459	0.184825556	35.25380397	-2975.42824
SNP_336	chrI	16527	0.013404915	0.616847414	0.02173133	0.982666924	0.232019919	0.174842215	1.32702459	0.184825556	35.25380397	-2975.42824
SNP_337	chrI	16552	0.013404915	0.616847414	0.02173133	0.982666924	0.232019919	0.174842215	1.32702459	0.184825556	35.25380397	-2975.42824
SNP_338	chrI	16580	0.013404915	0.616847414	0.02173133	0.982666924	0.232019919	0.174842215	1.32702459	0.184825556	35.25380397	-2975.42824
SNP_339	chrI	16609	0.013404915	0.616847414	0.02173133	0.982666924	0.232019919	0.174842215	1.32702459	0.184825556	35.25380397	-2975.42824
SNP_340	chrI	16659	0.013404915	0.616847414	0.02173133	0.982666924	0.232019919	0.174842215	1.32702459	0.184825556	35.25380397	-2975.42824
SNP_341	chrI	16668	0.013404915	0.616847414	0.02173133	0.982666924	0.232019919	0.174842215	1.32702459	0.184825556	35.25380397	-2975.42824
SNP_342	chrI	16699	0.013404915	0.616847414	0.02173133	0.982666924	0.232019919	0.174842215	1.32702459	0.184825556	35.25380397	-2975.42824
SNP_343	chrI	16821	0.013404915	0.616847414	0.02173133	0.982666924	0.232019919	0.174842215	1.32702459	0.184825556	35.25380397	-2975.42824
SNP_344	chrI	17092	0.013404915	0.616847414	0.02173133	0.982666924	0.232019919	0.174842215	1.32702459	0.184825556	35.25380397	-2975.42824
SNP_345	chrI	17190	0.013404915	0.616847414	0.02173133	0.982666924	0.232019919	0.174842215	1.32702459	0.184825556	35.25380397	-2975.42824
SNP_346	chrI	17265	0.013404915	0.616847414	0.02173133	0.982666924	0.232019919	0.174842215	1.32702459	0.184825556	35.25380397	-2975.42824
SNP_347	chrI	17325	0.013404915	0.616847414	0.02173133	0.982666924	0.232019919	0.174842215	1.32702459	0.184825556	35.25380397	-2975.42824
SNP_348	chrI	17362	0.013404915	0.616847414	0.02173133	0.982666924	0.232019919	0.174842215	1.32702459	0.184825556	35.25380397	-2975.42824
SNP_349	chrI	17425	0.013404915	0.616847414	0.02173133	0.982666924	0.232019919	0.174842215	1.32702459	0.184825556	35.25380397	-2975.42824
SNP_350	chrI	17436	0.013404915	0.616847414	0.02173133	0.982666924	0.232019919	0.174842215	1.32702459	0.184825556	35.25380397	-2975.42824
SNP_351	chrI	17460	0.013404915	0.616847414	0.02173133	0.982666924	0.232019919	0.174842215	1.32702459	0.184825556	35.25380397	-2975.42824
SNP_352	chrI	17493	0.013404915	0.616847414	0.02173133	0.982666924	0.232019919	0.174842215	1.32702459	0.184825556	35.25380397	-2975.42824
SNP_353	chrI	17511	0.013404915	0.616847414	0.02173133	0.982666924	0.232019919	0.174842215	1.32702459	0.184825556	35.25380397	-2975.42824
SNP_354	chrI	17708	0.013404915	0.616847414	0.02173133	0.982666924	0.232019919	0.174842215	1.32702459	0.184825556	35.25380397	-2975.42824
SNP_355	chrI	17739	0.013404915	0.616847414	0.02173133	0.982666924	0.232019919	0.174842215	1.32702459	0.184825556	35.25380397	-2975.42824
SNP_356	chrI	17753	0.013404915	0.616847414	0.02173133	0.982666924	0.232019919	0.174842215	1.32702459	0.184825556	35.25380397	-2975.42824
SNP_357	chrI	18002	0.013404915	0.616847414	0.02173133	0.982666924	0.232019919	0.174842215	1.32702459	0.184825556	35.25380397	-2975.42824
SNP_358	chrI	18005	0.013404915	0.616847414	0.02173133	0.982666924	0.232019919	0.174842215	1.32702459	0.184825556	35.25380397	-2975.42824
SNP_359	chrI	18014	0.013404915	0.616847414	0.02173133	0.982666924	0.232019919	0.174842215	1.32702459	0.184825556	35.25380397	-2975.42824
SNP_360	chrI	18017	0.013404915	0.616847414	0.02173133	0.982666924	0.232019919	0.174842215	1.32702459	0.184825556	35.25380397	-2975.42824
SNP_361	chrI	18165	0.013404915	0.616847414	0.02173133	0.982666924	0.232019919	0.174842215	1.32702459	0.184825556	35.25380397	-2975.42824
SNP_362	chrI	18172	0.013404915	0.616847414	0.02173133	0.982666924	0.232019919	0.174842215	1.32702459	0.184825556	35.25380397	-2975.42824
SNP_363	chrI	18280	0.013404915	0.616847414	0.02173133	0.982666924	0.232019919	0.174842215	1.32702459	0.184825556	35.25380397	-2975.42824
SNP_364	chrI	18302	0.013404915	0.616847414	0.02173133	0.982666924	0.232019919	0.174842215	1.32702459	0.184825556	35.25380397	-2975.42824
SNP_365	chrI	18313	0.013404915	0.616847414	0.02173133	0.982666924	0.232019919	0.174842215	1.32702459	0.184825556	35.25380397	-2975.42824
SNP_366	chrI	18425	0.013404915	0.616847414	0.02173133	0.982666924	0.232019919	0.174842215	1.32702459	0.184825556	35.25380397	-2975.42824
SNP_367	chrI	18457	0.013404915	0.616847414	0.02173133	0.982666924	0.232019919	0.174842215	1.32702459	0.184825556	35.25380397	-2975.42824
SNP_368	chrI	18574	0.013404915	0.616847414	0.02173133	0.982666924	0.232019919	0.174842215	1.32702459	0.184825556	35.25380397	-2975.42824
SNP_369	chrI	18582	0.013404915	0.616847414	0.02173133	0.982666924	0.232019919	0.174842215	1.32702459	0.184825556	35.25380397	-2975.42824
SNP_370	chrI	18677	0.013404915	0.616847414	0.02173133	0.982666924	0.232019919	0.174842215	1.32702459	0.184825556	35.25380397	-2975.42824
SNP_371	chrI	18833	0.013404915	0.616847414	0.02173133	0.982666924	0.232019919	0.174842215	1.32702459	0.184825556	35.25380397	-2975.42824
SNP_372	chrI	18890	0.013404915	0.616847414	0.02173133	0.982666924	0.232019919	0.174842215	1.32702459	0.184825556	35.25380397	-2975.42824
SNP_373	chrI	18930	0.013404915	0.616847414	0.02173133	0.982666924	0.232019919	0.174842215	1.32702459	0.184825556	35.25380397	-2975.42824
SNP_374	chrI	19040	0.013404915	0.616847414	0.02173133	0.982666924	0.232019919	0.174842215	1.32702459	0.184825556	35.25380397	-2975.42824
SNP_375	chrI	19099	0.013404915	0.616847414	0.02173133	0.982666924	0.232019919	0.174842215	1.32702459	0.184825556	35.25380397	-2975.42824
SNP_376	chrI	19105	0.013404915	0.616847414	0.02173133	0.982666924	0.232019919	0.174842215	1.32702459	0.184825556	35.25380397	-2975.42824
SNP_377	chrI	19128	0.013404915	0.616847414	0.02173133	0.982666924	0.232019919	0.174842215	1.32702459	0.184825556	35.25380397	-2975.42824
SNP_378	chrI	19333	0.013404915	0.616847414	0.02173133	0.982666924	0.232019919	0.174842215	1.32702459	0.184825556	35.25380397	-2975.42824
SNP_379	chrI	19340	0.013404915	0.616847414	0.02173133	0.982666924	0.232019919	0.174842215	1.32702459	0.184825556	35.25380397	-2975.42824
SNP_380	chrI	19394	0.013404915	0.616847414	0.02173133	0.982666924	0.232019919	0.174842215	1.32702459	0.184825556	35.25380397	-2975.42824
SNP_381	chrI	19423	0.013404915	0.616847414	0.02173133	0.982666924	0.232019919	0.174842215	1.32702459	0.184825556	35.25380397	-2975.42824
SNP_382	chrI	19520	0.013404915	0.616847414	0.02173133	0.982666924	0.232019919	0.174842215	1.32702459	0.184825556	35.25380397	-2975.42824
SNP_383	chrI	19551	0.013404915	0.616847414	0.02173133	0.982666924	0.232019919	0.174842215	1.32702459	0.184825556	35.25380397	-2975.42824
SNP_384	chrI	19568	0.013404915	0.616847414	0.02173133	0.982666924	0.232019919	0.174842215	1.32702459	0.184825556	35.25380397	-2975.42824
SNP_385	chrI	19613	0.013404915	0.616847414	0.02173133	0.982666924	0.232019919	0.174842215	1.32702459	0.184825556	35.25380397	-2975.42824
SNP_386	chrI	19649	0.013404915	0.616847414	0.02173133	0.982666924	0.232019919	0.174842215	1.32702459	0.184825556	35.25380397	-2975.42824
SNP_387	chrI	19845	0.013404915	0.616847414	0.02173133	0.982666924	0.232019919	0.174842215	1.32702459	0.184825556	35.25380397	-2975.42824
SNP_388	chrI	19847	0.013404915	0.616847414	0.02173133	0.982666924	0.232019919	0.174842215	1.32702459	0.184825556	35.25380397	-2975.42824
SNP_389	chrI	20085	0.013404915	0.616847414	0.02173133	0.982666924	0.232019919	0.174842215	1.32702459	0.184825556	35.25380397	-2975.42824
SNP_390	chrI	20171	0.013404915	0.616847414	0.02173133	0.982666924	0.232019919	0.174842215	1.32702459	0.184825556	35.25380397	-2975.42824
SNP_391	chrI	20273	0.013404915	0.616847414	0.02173133	0.982666924	0.232019919	0.174842215	1.32702459	0.184825556	35.25380397	-2975.42824
SNP_392	chrI	20406	0.013404915	0.616847414	0.02173133	0.982666924	0.232019919	0.174842215	1.32702459	0.184825556	35.25380397	-2975.42824
SNP_393	chrI	20415	0.013404915	0.616847414	0.02173133	0.982666924	0.232019919	0.174842215	1.32702459	0.184825556	35.25380397	-2975.42824
SNP_394	chrI	20420	0.013404915	0.616847414	0.02173133	0.982666924	0.232019919	0.174842215	1.32702459	0.184825556	35.25380397	-2975.42824
SNP_395	chrI	20426	0.013404915	0.616847414	0.02173133	0.982666924	0.232019919	0.174842215	1.32702459	0.184825556	35.25380397	-2975.42824
SNP_396	chrI	20554	0.013404915	0.616847414	0.02173133	0.982666924	0.232019919	0.174842215	1.32702459	0.184825556	35.25380397	-2975.42824
SNP_397	chrI	20572	0.013404915	0.616847414	0.02173133	0.982666924	0.232019919	0.174842215	1.32702459	0.184825556	35.25380397	-2975.42824
SNP_398	chrI	20684	0.013404915	0.616847414	0.02173133	0.982666924	0.232019919	0.174842215	1.32702459	0.184825556	35.25380397	-2975.42824
SNP_399	chrI	20711	0.013404915	0.616847414	0.02173133	0.982666924	0.232019919	0.174842215	1.32702459	0.184825556	35.25380397	-2975.42824
SNP_400	chrI	20729	0.013404915	0.616847414	0.02173133	0.982666924	0.232019919	0.174842215	1.32702459	0.184825556	35.25380397	-2975.42824
SNP_401	chrI	20766	0.013404915	0.616847414	0.02173133	0.982666924	0.232019919	0.174842215	1.32702459	0.184825556	35.25380397	-2975.42824
SNP_402	chrI	20767	0.013404915	0.616847414	0.02173133	0.982666924	0.232019919	0.174842215	1.32702459	0.184825556	35.25380397	-2975.42824
SNP_403	chrI	20864	0.013404915	0.616847414	0.02173133	0.982666924	0.232019919	0.174842215	1.32702459	0.184825556	35.25380397	-2975.42824
SNP_404	chrI	20923	0.013404915	0.616847414	0.02173133	0.982666924	0.232019919	0.174842215	1.32702459	0.184825556	35.25380397	-2975.42824
SNP_405	chrI	20975	0.013404915	0.616847414	0.02173133	0.982666924	0.232019919	0.174842215	1.32702459	0.184825556	35.25380397	-2975.42824
SNP_406	chrI	21058	0.013404915	0.616847414	0.02173133	0.982666924	0.232019919	0.174842215	1.32702459	0.184825556	35.25380397	-2975.42824
SNP_407	chrI	21181	0.013404915	0.616847414	0.02173133	0.982666924	0.232019919	0.174842215	1.32702459	0.184825556	35.25380397	-2975.42824
SNP_408	chrI	21183	0.013404915	0.616847414	0.02173133	0.982666924	0.232019919	0.174842215	1.32702459	0.184825556	35.25380397	-2975.42824
SNP_409	chrI	21221	0.013404915	0.616847414	0.02173133	0.982666924	0.232019919	0.174842215	1.32702459	0.184825556	35.25380397	-2975.42824
SNP_410	chrI	21278	0.013404915	0.616847414	0.02173133	0.982666924	0.232019919	0.174842215	1.32702459	0.184825556	35.25380397	-2975.42824
SNP_411	chrI	21346	0.013404915	0.616847414	0.02173133	0.982666924	0.232019919	0.174842215	1.32702459	0.184825556	35.25380397	-2975.42824
SNP_412	chrI	21372	0.013404915	0.616847414	0.02173133	0.982666924	0.232019919	0.174842215	1.32702459	0.184825556	35.25380397	-2975.42824
SNP_413	chrI	21394	0.013404915	0.616847414	0.02173133	0.982666924	0.232019919	0.174842215	1.32702459	0.184825556	35.25380397	-2975.42824
SNP_414	chrI	21411	0.013404915	0.616847414	0.02173133	0.982666924	0.232019919	0.174842215	1.32702459	0.184825556	35.25380397	-2975.42824
SNP_415	chrI	21412	0.013404915	0.616847414	0.02173133	0.982666924	0.232019919	0.174842215	1.32702459	0.184825556	35.25380397	-2975.42824
SNP_416	chrI	21419	0.013404915	0.616847414	0.02173133	0.982666924	0.232019919	0.174842215	1.32702459	0.184825556	35.25380397	-2975.42824
SNP_417	chrI	21460	0.013404915	0.616847414	0.02173133	0.982666924	0.232019919	0.174842215	1.32702459	0.184825556	35.25380397	-2975.42824
SNP_418	chrI	21485	0.013404915	0.616847414	0.02173133	0.982666924	0.232019919	0.174842215	1.32702459	0.184825556	35.25380397	-2975.42824
SNP_419	chrI	21541	0.013404915	0.616847414	0.02173133	0.982666924	0.232019919	0.174842215	1.32702459	0.184825556	35.25380397	-2975.42824
SNP_420	chrI	21572	0.013404915	0.616847414	0.02173133	0.982666924	0.232019919	0.174842215	1.32702459	0.184825556	35.25380397	-2975.42824
SNP_421	chrI	21573	0.013404915	0.616847414	0.02173133	0.982666924	0.232019919	0.174842215	1.32702459	0.184825556	35.25380397	-2975.42824
SNP_422	chrI	21593	0.013404915	0.616847414	0.02173133	0.982666924	0.232019919	0.174842215	1.32702459	0.184825556	35.25380397	-2975.42824
SNP_423	chrI	21596	0.013404915	0.616847414	0.02173133	0.982666924	0.232019919	0.174842215	1.32702459	0.184825556	35.25380397	-2975.42824
SNP_424	chrI	21611	0.013404915	0.616847414	0.02173133	0.982666924	0.232019919	0.174842215	1.32702459	0.184825556	35.25380397	-2975.42824
SNP_425	chrI	21665	0.013404915	0.616847414	0.02173133	0.982666924	0.232019919	0.174842215	1.32702459	0.184825556	35.25380397	-2975.42824
SNP_426	chrI	21681	0.013404915	0.616847414	0.02173133	0.982666924	0.232019919	0.174842215	1.32702459	0.184825556	35.25380397	-2975.42824
SNP_427	chrI	21686	0.013404915	0.616847414	0.02173133	0.982666924	0.232019919	0.174842215	1.32702459	0.184825556	35.25380397	-2975.42824
SNP_428	chrI	21745	0.013404915	0.616847414	0.02173133	0.982666924	0.232019919	0.174842215	1.32702459	0.184825556	35.25380397	-2975.42824
SNP_429	chrI	21746	0.013404915	0.616847414	0.02173133	0.982666924	0.232019919	0.174842215	1.32702459	0.184825556	35.25380397	-2975.42824
SNP_430	chrI	21758	0.013404915	0.616847414	0.02173133	0.982666924	0.232019919	0.174842215	1.32702459	0.184825556	35.25380397	-2975.42824
SNP_431	chrI	21781	0.013404915	0.616847414	0.02173133	0.982666924	0.232019919	0.174842215	1.32702459	0.184825556	35.25380397	-2975.42824
SNP_432	chrI	21806	0.013404915	0.616847414	0.02173133	0.982666924	0.232019919	0.174842215	1.32702459	0.184825556	35.25380397	-2975.42824
SNP_433	chrI	21829	0.013404915	0.616847414	0.02173133	0.982666924	0.232019919	0.174842215	1.32702459	0.184825556	35.25380397	-2975.42824
SNP_434	chrI	21853	0.013404915	0.616847414	0.02173133	0.982666924	0.232019919	0.174842215	1.32702459	0.184825556	35.25380397	-2975.42824
SNP_435	chrI	21854	0.013404915	0.616847414	0.02173133	0.982666924	0.232019919	0.174842215	1.32702459	0.184825556	35.25380397	-2975.42824
SNP_436	chrI	21896	0.013404915	0.616847414	0.02173133	0.982666924	0.232019919	0.174842215	1.32702459	0.184825556	35.25380397	-2975.42824
SNP_437	chrI	21944	0.013404915	0.616847414	0.02173133	0.982666924	0.232019919	0.174842215	1.32702459	0.184825556	35.25380397	-2975.42824
SNP_438	chrI	21960	0.013404915	0.616847414	0.02173133	0.982666924	0.232019919	0.174842215	1.32702459	0.184825556	35.25380397	-2975.42824
SNP_439	chrI	21987	0.013404915	0.616847414	0.02173133	0.982666924	0.232019919	0.174842215	1.32702459	0.184825556	35.25380397	-2975.42824
SNP_440	chrI	22065	0.013404915	0.616847414	0.02173133	0.982666924	0.232019919	0.174842215	1.32702459	0.184825556	35.25380397	-2975.42824
SNP_441	chrI	22181	0.013404915	0.616847414	0.02173133	0.982666924	0.232019919	0.174842215	1.32702459	0.184825556	35.25380397	-2975.42824
SNP_442	chrI	22197	0.013404915	0.616847414	0.02173133	0.982666924	0.232019919	0.174842215	1.32702459	0.184825556	35.25380397	-2975.42824
SNP_443	chrI	22254	0.013404915	0.616847414	0.02173133	0.982666924	0.232019919	0.174842215	1.32702459	0.184825556	35.25380397	-2975.42824
SNP_444	chrI	22267	0.013404915	0.616847414	0.02173133	0.982666924	0.232019919	0.174842215	1.32702459	0.184825556	35.25380397	-2975.42824
SNP_445	chrI	22278	0.013404915	0.616847414	0.02173133	0.982666924	0.232019919	0.174842215	1.32702459	0.184825556	35.25380397	-2975.42824
SNP_446	chrI	22293	0.013404915	0.616847414	0.02173133	0.982666924	0.232019919	0.174842215	1.32702459	0.184825556	35.25380397	-2975.42824
SNP_447	chrI	22321	0.013404915	0.616847414	0.02173133	0.982666924	0.232019919	0.174842215	1.32702459	0.184825556	35.25380397	-2975.42824
SNP_448	chrI	22337	0.013404915	0.616847414	0.02173133	0.982666924	0.232019919	0.174842215	1.32702459	0.184825556	35.25380397	-2975.42824
SNP_449	chrI	22373	0.013404915	0.616847414	0.02173133	0.982666924	0.232019919	0.174842215	1.32702459	0.184825556	35.25380397	-2975.42824
SNP_450	chrI	22528	0.013404915	0.616847414	0.02173133	0.982666924	0.232019919	0.174842215	1.32702459	0.184825556	35.25380397	-2975.42824
SNP_451	chrI	22700	0.013404915	0.616847414	0.02173133	0.982666924	0.232019919	0.174842215	1.32702459	0.184825556	35.25380397	-2975.42824
SNP_452	chrI	22743	0.013404915	0.616847414	0.02173133	0.982666924	0.232019919	0.174842215	1.32702459	0.184825556	35.25380397	-2975.42824
SNP_453	chrI	22758	0.013404915	0.616847414	0.02173133	0.982666924	0.232019919	0.174842215	1.32702459	0.184825556	35.25380397	-2975.42824
SNP_454	chrI	22872	0.013404915	0.616847414	0.02173133	0.982666924	0.232019919	0.174842215	1.32702459	0.184825556	35.25380397	-2975.42824
SNP_455	chrI	23066	0.013404915	0.616847414	0.02173133	0.982666924	0.232019919	0.174842215	1.32702459	0.184825556	35.25380397	-2975.42824
SNP_456	chrI	23121	0.013404915	0.616847414	0.02173133	0.982666924	0.232019919	0.174842215	1.32702459	0.184825556	35.25380397	-2975.42824
SNP_457	chrI	23195	0.013404915	0.616847414	0.02173133	0.982666924	0.232019919	0.174842215	1.32702459	0.184825556	35.25380397	-2975.42824
SNP_458	chrI	23216	0.013404915	0.616847414	0.02173133	0.982666924	0.232019919	0.174842215	1.32702459	0.184825556	35.25380397	-2975.42824
SNP_459	chrI	23217	0.013404915	0.616847414	0.02173133	0.982666924	0.232019919	0.174842215	1.32702459	0.184825556	35.25380397	-2975.42824
SNP_460	chrI	23229	0.013404915	0.616847414	0.02173133	0.982666924	0.232019919	0.174842215	1.32702459	0.184825556	35.25380397	-2975.42824
SNP_461	chrI	23346	0.013404915	0.616847414	0.02173133	0.982666924	0.232019919	0.174842215	1.32702459	0.184825556	35.25380397	-2975.42824
SNP_462	chrI	23362	0.013404915	0.616847414	0.02173133	0.982666924	0.232019919	0.174842215	1.32702459	0.184825556	35.25380397	-2975.42824
SNP_463	chrI	23408	0.013404915	0.616847414	0.02173133	0.982666924	0.232019919	0.174842215	1.32702459	0.184825556	35.25380397	-2975.42824
SNP_464	chrI	23416	0.013404915	0.616847414	0.02173133	0.982666924	0.232019919	0.174842215	1.32702459	0.184825556	35.25380397	-2975.42824
SNP_465	chrI	23433	0.013404915	0.616847414	0.02173133	0.982666924	0.232019919	0.174842215	1.32702459	0.184825556	35.25380397	-2975.42824
SNP_466	chrI	23467	0.013404915	0.616847414	0.02173133	0.982666924	0.232019919	0.174842215	1.32702459	0.184825556	35.25380397	-2975.42824
SNP_467	chrI	23636	0.013404915	0.616847414	0.02173133	0.982666924	0.232019919	0.174842215	1.32702459	0.184825556	35.25380397	-2975.42824
SNP_468	chrI	23639	0.013404915	0.616847414	0.02173133	0.982666924	0.232019919	0.174842215	1.32702459	0.184825556	35.25380397	-2975.42824
SNP_469	chrI	23678	0.013404915	0.616847414	0.02173133	0.982666924	0.232019919	0.174842215	1.32702459	0.184825556	35.25380397	-2975.42824
SNP_470	chrI	23681	0.013404915	0.616847414	0.02173133	0.982666924	0.232019919	0.174842215	1.32702459	0.184825556	35.25380397	-2975.42824
SNP_471	chrI	23843	0.013404915	0.616847414	0.02173133	0.982666924	0.232019919	0.174842215	1.32702459	0.184825556	35.25380397	-2975.42824
SNP_472	chrI	23862	0.013404915	0.616847414	0.02173133	0.982666924	0.232019919	0.174842215	1.32702459	0.184825556	35.25380397	-2975.42824
SNP_473	chrI	23895	0.013404915	0.616847414	0.02173133	0.982666924	0.232019919	0.174842215	1.32702459	0.184825556	35.25380397	-2975.42824
SNP_474	chrI	23910	0.013404915	0.616847414	0.02173133	0.982666924	0.232019919	0.174842215	1.32702459	0.184825556	35.25380397	-2975.42824
SNP_475	chrI	23960	0.013404915	0.616847414	0.02173133	0.982666924	0.232019919	0.174842215	1.32702459	0.184825556	35.25380397	-2975.42824
SNP_476	chrI	24044	0.013404915	0.616847414	0.02173133	0.982666924	0.232019919	0.174842215	1.32702459	0.184825556	35.25380397	-2975.42824
SNP_477	chrI	24346	-0.067683691	0.594709377	-0.113809692	0.909413167	0.229898836	0.174571614	1.316931377	0.188185336	35.11254183	-2975.4425
SNP_478	chrI	24431	-0.067683691	0.594709377	-0.113809692	0.909413167	0.229898836	0.174571614	1.316931377	0.188185336	35.11254183	-2975.4425
SNP_479	chrI	24603	-0.067683691	0.594709377	-0.113809692	0.909413167	0.229898836	0.174571614	1.316931377	0.188185336	35.11254183	-2975.4425
SNP_480	chrI	24627	-0.067683691	0.594709377	-0.113809692	0.909413167	0.229898836	0.174571614	1.316931377	0.188185336	35.11254183	-2975.4425
SNP_481	chrI	24659	-0.067683691	0.594709377	-0.113809692	0.909413167	0.229898836	0.174571614	1.316931377	0.188185336	35.11254183	-2975.4425
SNP_482	chrI	24861	-0.067344255	0.577505994	-0.116612219	0.907192477	0.230215398	0.174765938	1.317278419	0.18806907	35.10424497	-2975.44245
SNP_483	chrI	24937	-0.067344255	0.577505994	-0.116612219	0.907192477	0.230215398	0.174765938	1.317278419	0.18806907	35.10424497	-2975.44245
SNP_484	chrI	25070	-0.011747666	0.561102596	-0.020936753	0.98330059	0.231451679	0.174546818	1.326014886	0.185159646	35.21254915	-2975.430862
SNP_485	chrI	25142	0.233253468	0.491097957	0.474963223	0.634924466	0.276555674	0.17226378	1.605419748	0.108740218	35.6796109	-2974.894872
SNP_486	chrI	25163	0.302764756	0.503447059	0.601383502	0.547730826	0.279874133	0.172529695	1.62217949	0.105103124	35.81042115	-2974.80172
SNP_487	chrI	25178	0.302764756	0.503447059	0.601383502	0.547730826	0.279874133	0.172529695	1.62217949	0.105103124	35.81042115	-2974.80172
SNP_488	chrI	25246	0.302764756	0.503447059	0.601383502	0.547730826	0.279874133	0.172529695	1.62217949	0.105103124	35.81042115	-2974.80172
SNP_489	chrI	25287	0.302764756	0.503447059	0.601383502	0.547730826	0.279874133	0.172529695	1.62217949	0.105103124	35.81042115	-2974.80172
SNP_490	chrI	25351	0.302764756	0.503447059	0.601383502	0.547730826	0.279874133	0.172529695	1.62217949	0.105103124	35.81042115	-2974.80172
SNP_491	chrI	25374	0.302764756	0.503447059	0.601383502	0.547730826	0.279874133	0.172529695	1.62217949	0.105103124	35.81042115	-2974.80172
SNP_492	chrI	25584	0.302764756	0.503447059	0.601383502	0.547730826	0.279874133	0.172529695	1.62217949	0.105103124	35.81042115	-2974.80172
SNP_493	chrI	25659	0.302764756	0.503447059	0.601383502	0.547730826	0.279874133	0.172529695	1.62217949	0.105103124	35.81042115	-2974.80172
SNP_494	chrI	25671	0.302764756	0.503447059	0.601383502	0.547730826	0.279874133	0.172529695	1.62217949	0.105103124	35.81042115	-2974.80172
SNP_495	chrI	25677	0.302764756	0.503447059	0.601383502	0.547730826	0.279874133	0.172529695	1.62217949	0.105103124	35.81042115	-2974.80172
SNP_496	chrI	27290	-0.250830008	0.213369192	-1.175568066	0.240067738	0.102861974	0.165243343	0.622487858	0.533773391	34.95125185	-2975.403593
SNP_497	chrI	27318	-0.199621541	0.211691872	-0.942981603	0.345934682	0.15641475	0.164882222	0.948645328	0.343046939	34.93104426	-2975.397703
SNP_498	chrI	27356	-0.142697613	0.205429005	-0.694632254	0.487458916	0.202278927	0.16527778	1.223872477	0.221309643	34.9036376	-2975.299016
SNP_499	chrI	27370	-0.142697613	0.205429005	-0.694632254	0.487458916	0.202278927	0.16527778	1.223872477	0.221309643	34.9036376	-2975.299016
SNP_500	chrI	27380	-0.142697613	0.205429005	-0.694632254	0.487458916	0.202278927	0.16527778	1.223872477	0.221309643	34.9036376	-2975.299016
SNP_501	chrI	27555	-0.142697613	0.205429005	-0.694632254	0.487458916	0.202278927	0.16527778	1.223872477	0.221309643	34.9036376	-2975.299016
SNP_502	chrI	27656	-0.142697613	0.205429005	-0.694632254	0.487458916	0.202278927	0.16527778	1.223872477	0.221309643	34.9036376	-2975.299016
SNP_503	chrI	27698	-0.142697613	0.205429005	-0.694632254	0.487458916	0.202278927	0.16527778	1.223872477	0.221309643	34.9036376	-2975.299016
SNP_504	chrI	27700	-0.142697613	0.205429005	-0.694632254	0.487458916	0.202278927	0.16527778	1.223872477	0.221309643	34.9036376	-2975.299016
SNP_505	chrI	27948	-0.112575242	0.397018355	-0.283551732	0.776816905	0.184130921	0.164689494	1.118048976	0.26383418	35.09513608	-2975.649046
SNP_506	chrI	28083	-0.042740693	0.396437944	-0.107811811	0.914168178	0.161018694	0.165026875	0.975711952	0.329460406	35.19673103	-2975.831707
SNP_507	chrI	28117	-0.042740693	0.396437944	-0.107811811	0.914168178	0.161018694	0.165026875	0.975711952	0.329460406	35.19673103	-2975.831707
SNP_508	chrI	28127	-0.042740693	0.396437944	-0.107811811	0.914168178	0.161018694	0.165026875	0.975711952	0.329460406	35.19673103	-2975.831707
SNP_509	chrI	28167	-0.042740693	0.396437944	-0.107811811	0.914168178	0.161018694	0.165026875	0.975711952	0.329460406	35.19673103	-2975.831707
SNP_510	chrI	28278	-0.167475918	0.408106452	-0.410373119	0.681626582	0.218784035	0.164378364	1.330978295	0.183521655	34.9611119	-2975.353023
SNP_511	chrI	28321	-0.167475918	0.408106452	-0.410373119	0.681626582	0.218784035	0.164378364	1.330978295	0.183521655	34.9611119	-2975.353023
SNP_512	chrI	28352	-0.188357108	0.410341386	-0.459025372	0.646322978	0.220696852	0.164404312	1.342403065	0.179792226	34.92329261	-2975.319464
SNP_513	chrI	28384	-0.188357108	0.410341386	-0.459025372	0.646322978	0.220696852	0.164404312	1.342403065	0.179792226	34.92329261	-2975.319464
SNP_514	chrI	28385	-0.188357108	0.410341386	-0.459025372	0.646322978	0.220696852	0.164404312	1.342403065	0.179792226	34.92329261	-2975.319464
SNP_515	chrI	28433	-0.188357108	0.410341386	-0.459025372	0.646322978	0.220696852	0.164404312	1.342403065	0.179792226	34.92329261	-2975.319464
SNP_516	chrI	28458	-0.188357108	0.410341386	-0.459025372	0.646322978	0.220696852	0.164404312	1.342403065	0.179792226	34.92329261	-2975.319464
SNP_517	chrI	28516	-0.164541904	0.401767989	-0.409544583	0.682234162	0.224711828	0.164562772	1.365508281	0.172422819	34.98469378	-2975.310098
SNP_518	chrI	28518	-0.164541904	0.401767989	-0.409544583	0.682234162	0.224711828	0.164562772	1.365508281	0.172422819	34.98469378	-2975.310098
SNP_519	chrI	28533	-0.142987751	0.400604938	-0.356929578	0.721225323	0.231476405	0.164356015	1.408384143	0.159350844	35.00628524	-2975.270667
SNP_520	chrI	28547	-0.142987751	0.400604938	-0.356929578	0.721225323	0.231476405	0.164356015	1.408384143	0.159350844	35.00628524	-2975.270667
SNP_521	chrI	28601	-0.006238934	0.39703684	-0.015713741	0.987466128	0.21999465	0.164542393	1.337008935	0.18154596	35.25590096	-2975.416918
SNP_522	chrI	28635	0.021912652	0.39515151	0.055453798	0.955788822	0.225678722	0.164461669	1.372226876	0.170322986	35.30126204	-2975.363649
SNP_523	chrI	28650	0.021912652	0.39515151	0.055453798	0.955788822	0.225678722	0.164461669	1.372226876	0.170322986	35.30126204	-2975.363649
SNP_524	chrI	28676	0.021912652	0.39515151	0.055453798	0.955788822	0.225678722	0.164461669	1.372226876	0.170322986	35.30126204	-2975.363649
SNP_525	chrI	28683	0.021912652	0.39515151	0.055453798	0.955788822	0.225678722	0.164461669	1.372226876	0.170322986	35.30126204	-2975.363649
SNP_526	chrI	28696	0.021912652	0.39515151	0.055453798	0.955788822	0.225678722	0.164461669	1.372226876	0.170322986	35.30126204	-2975.363649
SNP_527	chrI	28715	0.100534623	0.392548575	0.256107472	0.797924369	0.197298279	0.164577194	1.198819069	0.230903026	35.5056688	-2975.5507
SNP_528	chrI	28719	0.100534623	0.392548575	0.256107472	0.797924369	0.197298279	0.164577194	1.198819069	0.230903026	35.5056688	-2975.5507
SNP_529	chrI	28745	0.100534623	0.392548575	0.256107472	0.797924369	0.197298279	0.164577194	1.198819069	0.230903026	35.5056688	-2975.5507
SNP_530	chrI	28780	0.100534623	0.392548575	0.256107472	0.797924369	0.197298279	0.164577194	1.198819069	0.230903026	35.5056688	-2975.5507
SNP_531	chrI	28786	0.100534623	0.392548575	0.256107472	0.797924369	0.197298279	0.164577194	1.198819069	0.230903026	35.5056688	-2975.5507
SNP_532	chrI	28793	0.100534623	0.392548575	0.256107472	0.797924369	0.197298279	0.164577194	1.198819069	0.230903026	35.5056688	-2975.5507
SNP_533	chrI	28864	-0.082163603	0.416176832	-0.19742474	0.843538219	0.196173174	0.164018384	1.196043818	0.231983655	35.17283732	-2975.584273
SNP_534	chrI	28865	-0.082163603	0.416176832	-0.19742474	0.843538219	0.196173174	0.164018384	1.196043818	0.231983655	35.17283732	-2975.584273
SNP_535	chrI	28926	-0.084049829	0.418831319	-0.20067704	0.840994897	0.194743191	0.163821781	1.188750297	0.23484074	35.14688383	-2975.5917
SNP_536	chrI	28975	-0.084049829	0.418831319	-0.20067704	0.840994897	0.194743191	0.163821781	1.188750297	0.23484074	35.14688383	-2975.5917
SNP_537	chrI	29000	-0.084049829	0.418831319	-0.20067704	0.840994897	0.194743191	0.163821781	1.188750297	0.23484074	35.14688383	-2975.5917
SNP_538	chrI	29007	-0.084049829	0.418831319	-0.20067704	0.840994897	0.194743191	0.163821781	1.188750297	0.23484074	35.14688383	-2975.5917
SNP_539	chrI	29009	-0.084049829	0.418831319	-0.20067704	0.840994897	0.194743191	0.163821781	1.188750297	0.23484074	35.14688383	-2975.5917
SNP_540	chrI	29093	-0.252813062	0.397205785	-0.636478802	0.524620674	0.21528941	0.164227421	1.310922437	0.190206879	34.86627936	-2975.262091
SNP_541	chrI	29109	-0.252813062	0.397205785	-0.636478802	0.524620674	0.21528941	0.164227421	1.310922437	0.190206879	34.86627936	-2975.262091
SNP_542	chrI	29118	-0.252813062	0.397205785	-0.636478802	0.524620674	0.21528941	0.164227421	1.310922437	0.190206879	34.86627936	-2975.262091
SNP_543	chrI	29126	-0.252813062	0.397205785	-0.636478802	0.524620674	0.21528941	0.164227421	1.310922437	0.190206879	34.86627936	-2975.262091
SNP_544	chrI	29131	-0.252813062	0.397205785	-0.636478802	0.524620674	0.21528941	0.164227421	1.310922437	0.190206879	34.86627936	-2975.262091
SNP_545	chrI	29154	-0.119796882	0.400486879	-0.299128108	0.764908988	0.221599859	0.164169403	1.349824357	0.177400075	35.10709825	-2975.362259
SNP_546	chrI	29180	-0.294667204	0.394674755	-0.746607684	0.455488699	0.23391745	0.163976034	1.426534382	0.15404904	34.79506555	-2975.026709
SNP_547	chrI	29209	-0.312169932	0.399664566	-0.781079833	0.434953893	0.234975163	0.163914548	1.433522319	0.152044005	34.75599282	-2974.992691
SNP_548	chrI	29211	-0.312169932	0.399664566	-0.781079833	0.434953893	0.234975163	0.163914548	1.433522319	0.152044005	34.75599282	-2974.992691
SNP_549	chrI	29212	-0.312169932	0.399664566	-0.781079833	0.434953893	0.234975163	0.163914548	1.433522319	0.152044005	34.75599282	-2974.992691
SNP_550	chrI	29217	-0.312169932	0.399664566	-0.781079833	0.434953893	0.234975163	0.163914548	1.433522319	0.152044005	34.75599282	-2974.992691
SNP_551	chrI	29226	-0.312169932	0.399664566	-0.781079833	0.434953893	0.234975163	0.163914548	1.433522319	0.152044005	34.75599282	-2974.992691
SNP_552	chrI	29227	-0.312169932	0.399664566	-0.781079833	0.434953893	0.234975163	0.163914548	1.433522319	0.152044005	34.75599282	-2974.992691
SNP_553	chrI	29245	-0.312169932	0.399664566	-0.781079833	0.434953893	0.234975163	0.163914548	1.433522319	0.152044005	34.75599282	-2974.992691
SNP_554	chrI	29282	-0.312169932	0.399664566	-0.781079833	0.434953893	0.234975163	0.163914548	1.433522319	0.152044005	34.75599282	-2974.992691
SNP_555	chrI	29283	-0.312169932	0.399664566	-0.781079833	0.434953893	0.234975163	0.163914548	1.433522319	0.152044005	34.75599282	-2974.992691
SNP_556	chrI	29322	-0.204004563	0.402283673	-0.507116188	0.612193261	0.234107674	0.163449494	1.432293659	0.152395092	34.92628553	-2975.174132
SNP_557	chrI	29352	-0.190933328	0.403459877	-0.473239941	0.636152823	0.236036067	0.163509943	1.443557881	0.149199414	34.95619587	-2975.171818
SNP_558	chrI	29354	-0.190933328	0.403459877	-0.473239941	0.636152823	0.236036067	0.163509943	1.443557881	0.149199414	34.95619587	-2975.171818
SNP_559	chrI	29374	-0.190933328	0.403459877	-0.473239941	0.636152823	0.236036067	0.163509943	1.443557881	0.149199414	34.95619587	-2975.171818
SNP_560	chrI	29397	-0.251226351	0.404861163	-0.620524699	0.535064102	0.238341641	0.163563866	1.457177844	0.145404127	34.81665131	-2975.088759
SNP_561	chrI	29400	-0.251226351	0.404861163	-0.620524699	0.535064102	0.238341641	0.163563866	1.457177844	0.145404127	34.81665131	-2975.088759
SNP_562	chrI	29402	-0.251226351	0.404861163	-0.620524699	0.535064102	0.238341641	0.163563866	1.457177844	0.145404127	34.81665131	-2975.088759
SNP_563	chrI	29423	-0.293038318	0.399471268	-0.733565443	0.463398109	0.224291404	0.163542117	1.371459582	0.170561821	34.74689033	-2975.134224
SNP_564	chrI	29440	-0.293038318	0.399471268	-0.733565443	0.463398109	0.224291404	0.163542117	1.371459582	0.170561821	34.74689033	-2975.134224
SNP_565	chrI	29441	-0.293038318	0.399471268	-0.733565443	0.463398109	0.224291404	0.163542117	1.371459582	0.170561821	34.74689033	-2975.134224
SNP_566	chrI	29449	-0.293038318	0.399471268	-0.733565443	0.463398109	0.224291404	0.163542117	1.371459582	0.170561821	34.74689033	-2975.134224
SNP_567	chrI	29459	-0.293038318	0.399471268	-0.733565443	0.463398109	0.224291404	0.163542117	1.371459582	0.170561821	34.74689033	-2975.134224
SNP_568	chrI	29461	-0.293038318	0.399471268	-0.733565443	0.463398109	0.224291404	0.163542117	1.371459582	0.170561821	34.74689033	-2975.134224
SNP_569	chrI	29462	-0.293038318	0.399471268	-0.733565443	0.463398109	0.224291404	0.163542117	1.371459582	0.170561821	34.74689033	-2975.134224
SNP_570	chrI	29464	-0.293038318	0.399471268	-0.733565443	0.463398109	0.224291404	0.163542117	1.371459582	0.170561821	34.74689033	-2975.134224
SNP_571	chrI	29476	-0.293038318	0.399471268	-0.733565443	0.463398109	0.224291404	0.163542117	1.371459582	0.170561821	34.74689033	-2975.134224
SNP_572	chrI	29508	-0.293038318	0.399471268	-0.733565443	0.463398109	0.224291404	0.163542117	1.371459582	0.170561821	34.74689033	-2975.134224
SNP_573	chrI	29522	-0.293038318	0.399471268	-0.733565443	0.463398109	0.224291404	0.163542117	1.371459582	0.170561821	34.74689033	-2975.134224
SNP_574	chrI	29530	-0.293038318	0.399471268	-0.733565443	0.463398109	0.224291404	0.163542117	1.371459582	0.170561821	34.74689033	-2975.134224
SNP_575	chrI	29534	-0.293038318	0.399471268	-0.733565443	0.463398109	0.224291404	0.163542117	1.371459582	0.170561821	34.74689033	-2975.134224
SNP_576	chrI	29552	-0.293038318	0.399471268	-0.733565443	0.463398109	0.224291404	0.163542117	1.371459582	0.170561821	34.74689033	-2975.134224
SNP_577	chrI	29554	-0.293038318	0.399471268	-0.733565443	0.463398109	0.224291404	0.163542117	1.371459582	0.170561821	34.74689033	-2975.134224
SNP_578	chrI	29564	-0.293038318	0.399471268	-0.733565443	0.463398109	0.224291404	0.163542117	1.371459582	0.170561821	34.74689033	-2975.134224
SNP_579	chrI	29605	-0.09319538	0.415965595	-0.224045885	0.822770703	0.231043516	0.163164567	1.416015256	0.15710514	35.09597841	-2975.290421
SNP_580	chrI	29641	-0.09319538	0.415965595	-0.224045885	0.822770703	0.231043516	0.163164567	1.416015256	0.15710514	35.09597841	-2975.290421
SNP_581	chrI	29657	-0.09319538	0.415965595	-0.224045885	0.822770703	0.231043516	0.163164567	1.416015256	0.15710514	35.09597841	-2975.290421
SNP_582	chrI	29693	-0.09319538	0.415965595	-0.224045885	0.822770703	0.231043516	0.163164567	1.416015256	0.15710514	35.09597841	-2975.290421
SNP_583	chrI	29713	-0.09319538	0.415965595	-0.224045885	0.822770703	0.231043516	0.163164567	1.416015256	0.15710514	35.09597841	-2975.290421
SNP_584	chrI	29746	-0.09319538	0.415965595	-0.224045885	0.822770703	0.231043516	0.163164567	1.416015256	0.15710514	35.09597841	-2975.290421
SNP_585	chrI	29752	-0.09319538	0.415965595	-0.224045885	0.822770703	0.231043516	0.163164567	1.416015256	0.15710514	35.09597841	-2975.290421
SNP_586	chrI	29766	-0.09319538	0.415965595	-0.224045885	0.822770703	0.231043516	0.163164567	1.416015256	0.15710514	35.09597841	-2975.290421
SNP_587	chrI	29767	-0.09319538	0.415965595	-0.224045885	0.822770703	0.231043516	0.163164567	1.416015256	0.15710514	35.09597841	-2975.290421
SNP_588	chrI	29778	-0.09319538	0.415965595	-0.224045885	0.822770703	0.231043516	0.163164567	1.416015256	0.15710514	35.09597841	-2975.290421
SNP_589	chrI	29782	-0.09319538	0.415965595	-0.224045885	0.822770703	0.231043516	0.163164567	1.416015256	0.15710514	35.09597841	-2975.290421
SNP_590	chrI	29787	-0.09319538	0.415965595	-0.224045885	0.822770703	0.231043516	0.163164567	1.416015256	0.15710514	35.09597841	-2975.290421
SNP_591	chrI	29791	-0.09319538	0.415965595	-0.224045885	0.822770703	0.231043516	0.163164567	1.416015256	0.15710514	35.09597841	-2975.290421
SNP_592	chrI	29817	-0.09319538	0.415965595	-0.224045885	0.822770703	0.231043516	0.163164567	1.416015256	0.15710514	35.09597841	-2975.290421
SNP_593	chrI	29846	-0.09319538	0.415965595	-0.224045885	0.822770703	0.231043516	0.163164567	1.416015256	0.15710514	35.09597841	-2975.290421
SNP_594	chrI	29849	-0.09319538	0.415965595	-0.224045885	0.822770703	0.231043516	0.163164567	1.416015256	0.15710514	35.09597841	-2975.290421
SNP_595	chrI	29870	-0.09319538	0.415965595	-0.224045885	0.822770703	0.231043516	0.163164567	1.416015256	0.15710514	35.09597841	-2975.290421
SNP_596	chrI	29875	-0.09319538	0.415965595	-0.224045885	0.822770703	0.231043516	0.163164567	1.416015256	0.15710514	35.09597841	-2975.290421
SNP_597	chrI	29883	-0.09319538	0.415965595	-0.224045885	0.822770703	0.231043516	0.163164567	1.416015256	0.15710514	35.09597841	-2975.290421
SNP_598	chrI	29885	-0.09319538	0.415965595	-0.224045885	0.822770703	0.231043516	0.163164567	1.416015256	0.15710514	35.09597841	-2975.290421
SNP_599	chrI	29908	-0.09319538	0.415965595	-0.224045885	0.822770703	0.231043516	0.163164567	1.416015256	0.15710514	35.09597841	-2975.290421
SNP_600	chrI	29911	-0.09319538	0.415965595	-0.224045885	0.822770703	0.231043516	0.163164567	1.416015256	0.15710514	35.09597841	-2975.290421
SNP_601	chrI	29929	-0.09319538	0.415965595	-0.224045885	0.822770703	0.231043516	0.163164567	1.416015256	0.15710514	35.09597841	-2975.290421
SNP_602	chrI	29931	-0.09319538	0.415965595	-0.224045885	0.822770703	0.231043516	0.163164567	1.416015256	0.15710514	35.09597841	-2975.290421
SNP_603	chrI	29946	-0.09319538	0.415965595	-0.224045885	0.822770703	0.231043516	0.163164567	1.416015256	0.15710514	35.09597841	-2975.290421
SNP_604	chrI	29955	-0.09319538	0.415965595	-0.224045885	0.822770703	0.231043516	0.163164567	1.416015256	0.15710514	35.09597841	-2975.290421
SNP_605	chrI	29970	-0.09319538	0.415965595	-0.224045885	0.822770703	0.231043516	0.163164567	1.416015256	0.15710514	35.09597841	-2975.290421
SNP_606	chrI	29977	-0.09319538	0.415965595	-0.224045885	0.822770703	0.231043516	0.163164567	1.416015256	0.15710514	35.09597841	-2975.290421
SNP_607	chrI	29978	-0.09319538	0.415965595	-0.224045885	0.822770703	0.231043516	0.163164567	1.416015256	0.15710514	35.09597841	-2975.290421
SNP_608	chrI	29986	-0.09319538	0.415965595	-0.224045885	0.822770703	0.231043516	0.163164567	1.416015256	0.15710514	35.09597841	-2975.290421
SNP_609	chrI	29987	-0.09319538	0.415965595	-0.224045885	0.822770703	0.231043516	0.163164567	1.416015256	0.15710514	35.09597841	-2975.290421
SNP_610	chrI	29996	-0.09319538	0.415965595	-0.224045885	0.822770703	0.231043516	0.163164567	1.416015256	0.15710514	35.09597841	-2975.290421
SNP_611	chrI	30004	-0.09319538	0.415965595	-0.224045885	0.822770703	0.231043516	0.163164567	1.416015256	0.15710514	35.09597841	-2975.290421
SNP_612	chrI	30006	-0.09319538	0.415965595	-0.224045885	0.822770703	0.231043516	0.163164567	1.416015256	0.15710514	35.09597841	-2975.290421
SNP_613	chrI	30051	0.389904141	0.376848235	1.034644997	0.301103115	0.190715007	0.16373015	1.164812996	0.24439275	36.00701018	-2975.08274
SNP_614	chrI	30066	0.389904141	0.376848235	1.034644997	0.301103115	0.190715007	0.16373015	1.164812996	0.24439275	36.00701018	-2975.08274
SNP_615	chrI	30071	0.389904141	0.376848235	1.034644997	0.301103115	0.190715007	0.16373015	1.164812996	0.24439275	36.00701018	-2975.08274
SNP_616	chrI	30091	0.389904141	0.376848235	1.034644997	0.301103115	0.190715007	0.16373015	1.164812996	0.24439275	36.00701018	-2975.08274
SNP_617	chrI	30097	0.389904141	0.376848235	1.034644997	0.301103115	0.190715007	0.16373015	1.164812996	0.24439275	36.00701018	-2975.08274
SNP_618	chrI	30153	0.557408723	0.383253196	1.454413763	0.146168306	0.168465975	0.164241867	1.025718821	0.305290281	36.4227018	-2974.722623
SNP_619	chrI	30157	0.557408723	0.383253196	1.454413763	0.146168306	0.168465975	0.164241867	1.025718821	0.305290281	36.4227018	-2974.722623
SNP_620	chrI	30204	0.458084472	0.383205841	1.195400548	0.232234644	0.172618691	0.164285546	1.050723544	0.293657942	36.21786323	-2975.044835
SNP_621	chrI	30209	0.458084472	0.383205841	1.195400548	0.232234644	0.172618691	0.164285546	1.050723544	0.293657942	36.21786323	-2975.044835
SNP_622	chrI	30220	0.472745586	0.383894107	1.231447883	0.218466032	0.175522927	0.164383568	1.06776443	0.285903279	36.22226782	-2974.98675
SNP_623	chrI	30239	0.523238648	0.3807305	1.374301896	0.169678353	0.190329844	0.164261969	1.158696955	0.246876534	36.27316997	-2974.691829
SNP_624	chrI	30265	0.271103694	0.382469375	0.708824578	0.478610602	0.229818629	0.164058481	1.40083358	0.161596701	35.75106841	-2975.072761
SNP_625	chrI	30268	0.271103694	0.382469375	0.708824578	0.478610602	0.229818629	0.164058481	1.40083358	0.161596701	35.75106841	-2975.072761
SNP_626	chrI	30274	0.271103694	0.382469375	0.708824578	0.478610602	0.229818629	0.164058481	1.40083358	0.161596701	35.75106841	-2975.072761
SNP_627	chrI	30275	0.271103694	0.382469375	0.708824578	0.478610602	0.229818629	0.164058481	1.40083358	0.161596701	35.75106841	-2975.072761
SNP_628	chrI	30277	0.271103694	0.382469375	0.708824578	0.478610602	0.229818629	0.164058481	1.40083358	0.161596701	35.75106841	-2975.072761
SNP_629	chrI	30282	0.271103694	0.382469375	0.708824578	0.478610602	0.229818629	0.164058481	1.40083358	0.161596701	35.75106841	-2975.072761
SNP_630	chrI	30290	0.271103694	0.382469375	0.708824578	0.478610602	0.229818629	0.164058481	1.40083358	0.161596701	35.75106841	-2975.072761
SNP_631	chrI	30296	0.271103694	0.382469375	0.708824578	0.478610602	0.229818629	0.164058481	1.40083358	0.161596701	35.75106841	-2975.072761
SNP_632	chrI	30300	0.271103694	0.382469375	0.708824578	0.478610602	0.229818629	0.164058481	1.40083358	0.161596701	35.75106841	-2975.072761
SNP_633	chrI	30307	0.271103694	0.382469375	0.708824578	0.478610602	0.229818629	0.164058481	1.40083358	0.161596701	35.75106841	-2975.072761
SNP_634	chrI	30313	0.271103694	0.382469375	0.708824578	0.478610602	0.229818629	0.164058481	1.40083358	0.161596701	35.75106841	-2975.072761
SNP_635	chrI	30315	0.271103694	0.382469375	0.708824578	0.478610602	0.229818629	0.164058481	1.40083358	0.161596701	35.75106841	-2975.072761
SNP_636	chrI	30335	0.281406024	0.379510966	0.741496423	0.458579297	0.222998541	0.164009273	1.359670324	0.174263115	35.75898751	-2975.099804
SNP_637	chrI	30351	0.367161281	0.377927877	0.971511507	0.331545687	0.221019073	0.163939931	1.348171077	0.177930921	35.92776038	-2974.915649
SNP_638	chrI	30352	0.367161281	0.377927877	0.971511507	0.331545687	0.221019073	0.163939931	1.348171077	0.177930921	35.92776038	-2974.915649
SNP_639	chrI	30356	0.367161281	0.377927877	0.971511507	0.331545687	0.221019073	0.163939931	1.348171077	0.177930921	35.92776038	-2974.915649
SNP_640	chrI	30361	0.367161281	0.377927877	0.971511507	0.331545687	0.221019073	0.163939931	1.348171077	0.177930921	35.92776038	-2974.915649
SNP_641	chrI	30371	0.367161281	0.377927877	0.971511507	0.331545687	0.221019073	0.163939931	1.348171077	0.177930921	35.92776038	-2974.915649
SNP_642	chrI	30381	0.367161281	0.377927877	0.971511507	0.331545687	0.221019073	0.163939931	1.348171077	0.177930921	35.92776038	-2974.915649
SNP_643	chrI	30413	0.334117167	0.330086242	1.012211733	0.311699533	0.220007929	0.166605437	1.320532711	0.1869814	35.84996976	-2974.883154
SNP_644	chrI	30422	0.334117167	0.330086242	1.012211733	0.311699533	0.220007929	0.166605437	1.320532711	0.1869814	35.84996976	-2974.883154
SNP_645	chrI	30427	0.334117167	0.330086242	1.012211733	0.311699533	0.220007929	0.166605437	1.320532711	0.1869814	35.84996976	-2974.883154
SNP_646	chrI	30432	0.334117167	0.330086242	1.012211733	0.311699533	0.220007929	0.166605437	1.320532711	0.1869814	35.84996976	-2974.883154
SNP_647	chrI	30434	0.334117167	0.330086242	1.012211733	0.311699533	0.220007929	0.166605437	1.320532711	0.1869814	35.84996976	-2974.883154
SNP_648	chrI	30468	0.44706661	0.373375387	1.197364973	0.231468775	0.332308774	0.164963296	2.014440671	0.044250138	35.96582814	-2973.474694
SNP_649	chrI	30478	0.44706661	0.373375387	1.197364973	0.231468775	0.332308774	0.164963296	2.014440671	0.044250138	35.96582814	-2973.474694
SNP_650	chrI	30479	0.44706661	0.373375387	1.197364973	0.231468775	0.332308774	0.164963296	2.014440671	0.044250138	35.96582814	-2973.474694
SNP_651	chrI	30481	0.44706661	0.373375387	1.197364973	0.231468775	0.332308774	0.164963296	2.014440671	0.044250138	35.96582814	-2973.474694
SNP_652	chrI	30493	0.44706661	0.373375387	1.197364973	0.231468775	0.332308774	0.164963296	2.014440671	0.044250138	35.96582814	-2973.474694
SNP_653	chrI	30516	0.44706661	0.373375387	1.197364973	0.231468775	0.332308774	0.164963296	2.014440671	0.044250138	35.96582814	-2973.474694
SNP_654	chrI	30522	0.497364637	0.372275916	1.336010782	0.181871868	0.34216001	0.165181811	2.071414572	0.038594751	36.06427113	-2973.178626
SNP_655	chrI	30548	0.497364637	0.372275916	1.336010782	0.181871868	0.34216001	0.165181811	2.071414572	0.038594751	36.06427113	-2973.178626
SNP_656	chrI	30551	0.497364637	0.372275916	1.336010782	0.181871868	0.34216001	0.165181811	2.071414572	0.038594751	36.06427113	-2973.178626
SNP_657	chrI	30558	0.497364637	0.372275916	1.336010782	0.181871868	0.34216001	0.165181811	2.071414572	0.038594751	36.06427113	-2973.178626
SNP_658	chrI	30583	0.411912963	0.377044586	1.092478127	0.27490531	0.285531176	0.165271276	1.727651549	0.084381987	35.96759767	-2974.150525
SNP_659	chrI	30587	0.411912963	0.377044586	1.092478127	0.27490531	0.285531176	0.165271276	1.727651549	0.084381987	35.96759767	-2974.150525
SNP_660	chrI	30589	0.411912963	0.377044586	1.092478127	0.27490531	0.285531176	0.165271276	1.727651549	0.084381987	35.96759767	-2974.150525
SNP_661	chrI	30601	0.466166684	0.376105479	1.239457306	0.215488202	0.273259917	0.165418361	1.651932199	0.098885214	36.05185877	-2974.10099
SNP_662	chrI	30602	0.466166684	0.376105479	1.239457306	0.215488202	0.273259917	0.165418361	1.651932199	0.098885214	36.05185877	-2974.10099
SNP_663	chrI	30613	0.466166684	0.376105479	1.239457306	0.215488202	0.273259917	0.165418361	1.651932199	0.098885214	36.05185877	-2974.10099
SNP_664	chrI	30614	0.466166684	0.376105479	1.239457306	0.215488202	0.273259917	0.165418361	1.651932199	0.098885214	36.05185877	-2974.10099
SNP_665	chrI	30624	0.466166684	0.376105479	1.239457306	0.215488202	0.273259917	0.165418361	1.651932199	0.098885214	36.05185877	-2974.10099
SNP_666	chrI	30644	0.434889094	0.365053561	1.191302158	0.233838276	0.278914645	0.165501878	1.685265734	0.092272069	36.0153885	-2974.109979
SNP_667	chrI	30662	0.434889094	0.365053561	1.191302158	0.233838276	0.278914645	0.165501878	1.685265734	0.092272069	36.0153885	-2974.109979
SNP_668	chrI	30669	0.434889094	0.365053561	1.191302158	0.233838276	0.278914645	0.165501878	1.685265734	0.092272069	36.0153885	-2974.109979
SNP_669	chrI	30670	0.434889094	0.365053561	1.191302158	0.233838276	0.278914645	0.165501878	1.685265734	0.092272069	36.0153885	-2974.109979
SNP_670	chrI	30713	0.284630946	0.349229697	0.815025035	0.415266196	0.215232069	0.165260159	1.302383287	0.193107135	35.77371876	-2975.089386
SNP_671	chrI	30747	0.531691874	0.37511685	1.417403332	0.156699249	0.193169724	0.164860644	1.171715213	0.241610859	36.18193214	-2974.576198
SNP_672	chrI	30749	0.531691874	0.37511685	1.417403332	0.156699249	0.193169724	0.164860644	1.171715213	0.241610859	36.18193214	-2974.576198
SNP_673	chrI	30755	0.531691874	0.37511685	1.417403332	0.156699249	0.193169724	0.164860644	1.171715213	0.241610859	36.18193214	-2974.576198
SNP_674	chrI	30771	0.531691874	0.37511685	1.417403332	0.156699249	0.193169724	0.164860644	1.171715213	0.241610859	36.18193214	-2974.576198
SNP_675	chrI	30782	0.439572819	0.377144203	1.165529831	0.244102791	0.222425088	0.164724028	1.350289273	0.17725101	36.02308099	-2974.674104
SNP_676	chrI	30787	0.439572819	0.377144203	1.165529831	0.244102791	0.222425088	0.164724028	1.350289273	0.17725101	36.02308099	-2974.674104
SNP_677	chrI	30817	0.441004025	0.378395229	1.165458736	0.244131538	0.216802002	0.165267441	1.311825245	0.189902135	36.17345654	-2974.704204
SNP_678	chrI	30840	0.496807428	0.382177034	1.299940559	0.193942744	0.225347646	0.165193778	1.364141246	0.172852438	36.30693221	-2974.464925
SNP_679	chrI	30852	0.496807428	0.382177034	1.299940559	0.193942744	0.225347646	0.165193778	1.364141246	0.172852438	36.30693221	-2974.464925
SNP_680	chrI	30871	0.496807428	0.382177034	1.299940559	0.193942744	0.225347646	0.165193778	1.364141246	0.172852438	36.30693221	-2974.464925
SNP_681	chrI	30961	0.596462837	0.410799295	1.451956817	0.146850152	0.256407098	0.165880235	1.545736285	0.122507739	36.49726382	-2974.041477
SNP_682	chrI	30980	0.596462837	0.410799295	1.451956817	0.146850152	0.256407098	0.165880235	1.545736285	0.122507739	36.49726382	-2974.041477
SNP_683	chrI	30987	0.596462837	0.410799295	1.451956817	0.146850152	0.256407098	0.165880235	1.545736285	0.122507739	36.49726382	-2974.041477
SNP_684	chrI	31026	0.596462837	0.410799295	1.451956817	0.146850152	0.256407098	0.165880235	1.545736285	0.122507739	36.49726382	-2974.041477
SNP_685	chrI	31058	0.551383155	0.412157262	1.337797986	0.181288634	0.303642789	0.165701824	1.83246498	0.067201094	36.36249564	-2973.705278
SNP_686	chrI	31116	0.669574804	0.411414985	1.627492503	0.103970534	0.311719692	0.165612694	1.882221007	0.060117373	36.61497227	-2973.189634
SNP_687	chrI	31122	0.669574804	0.411414985	1.627492503	0.103970534	0.311719692	0.165612694	1.882221007	0.060117373	36.61497227	-2973.189634
SNP_688	chrI	31152	0.669574804	0.411414985	1.627492503	0.103970534	0.311719692	0.165612694	1.882221007	0.060117373	36.61497227	-2973.189634
SNP_689	chrI	31154	0.669574804	0.411414985	1.627492503	0.103970534	0.311719692	0.165612694	1.882221007	0.060117373	36.61497227	-2973.189634
SNP_690	chrI	31168	0.669574804	0.411414985	1.627492503	0.103970534	0.311719692	0.165612694	1.882221007	0.060117373	36.61497227	-2973.189634
SNP_691	chrI	31176	0.669574804	0.411414985	1.627492503	0.103970534	0.311719692	0.165612694	1.882221007	0.060117373	36.61497227	-2973.189634
SNP_692	chrI	31212	0.669574804	0.411414985	1.627492503	0.103970534	0.311719692	0.165612694	1.882221007	0.060117373	36.61497227	-2973.189634
SNP_693	chrI	31391	0.565222956	0.411789142	1.372602866	0.170206043	0.240968489	0.165550791	1.45555625	0.145852073	36.32533412	-2974.29583
SNP_694	chrI	31403	0.565222956	0.411789142	1.372602866	0.170206043	0.240968489	0.165550791	1.45555625	0.145852073	36.32533412	-2974.29583
SNP_695	chrI	31508	0.585474112	0.412931545	1.41784787	0.156569429	0.241397087	0.165521297	1.458404997	0.145065843	36.36893538	-2974.228569
SNP_696	chrI	31516	0.585474112	0.412931545	1.41784787	0.156569429	0.241397087	0.165521297	1.458404997	0.145065843	36.36893538	-2974.228569
SNP_697	chrI	31635	0.555389501	0.408579568	1.359317851	0.174374693	0.24722058	0.165357624	1.49506611	0.135235692	36.32847653	-2974.243388
SNP_698	chrI	31755	0.595384979	0.407614066	1.460658572	0.144446183	0.277150522	0.165658775	1.673020465	0.094658857	36.32963516	-2973.814414
SNP_699	chrI	31821	0.595384979	0.407614066	1.460658572	0.144446183	0.277150522	0.165658775	1.673020465	0.094658857	36.32963516	-2973.814414
SNP_700	chrI	31848	0.540762358	0.403749893	1.33934985	0.180783329	0.28384795	0.165564581	1.714424357	0.086783276	36.19484189	-2973.928637
SNP_701	chrI	31975	0.525358101	0.402479766	1.305303136	0.192111792	0.282872017	0.165475881	1.7094456	0.087701321	36.20535476	-2973.993641
SNP_702	chrI	31989	0.525358101	0.402479766	1.305303136	0.192111792	0.282872017	0.165475881	1.7094456	0.087701321	36.20535476	-2973.993641
SNP_703	chrI	32145	0.461505273	0.409564327	1.126819994	0.26010863	0.339840245	0.165081225	2.058624445	0.039807711	36.02629977	-2973.533983
SNP_704	chrI	32158	0.461505273	0.409564327	1.126819994	0.26010863	0.339840245	0.165081225	2.058624445	0.039807711	36.02629977	-2973.533983
SNP_705	chrI	32271	0.409809018	0.406010775	1.009355029	0.313066369	0.344525537	0.165071307	2.087131572	0.037147431	35.90868334	-2973.599755
SNP_706	chrI	32511	0.288953224	0.400565069	0.721364008	0.470866502	0.362127177	0.165479955	2.188344661	0.028892112	35.75812264	-2973.635622
SNP_707	chrI	32652	0.264087668	0.401886455	0.657120101	0.51126593	0.355771592	0.165545504	2.149086412	0.0318845	35.73436482	-2973.769967
SNP_708	chrI	32883	0.191816384	0.39888743	0.480878488	0.630715728	0.332821105	0.165877267	2.006429875	0.045098896	35.67389272	-2974.156897
SNP_709	chrI	32986	0.191816384	0.39888743	0.480878488	0.630715728	0.332821105	0.165877267	2.006429875	0.045098896	35.67389272	-2974.156897
SNP_710	chrI	32989	0.191816384	0.39888743	0.480878488	0.630715728	0.332821105	0.165877267	2.006429875	0.045098896	35.67389272	-2974.156897
SNP_711	chrI	33040	0.191816384	0.39888743	0.480878488	0.630715728	0.332821105	0.165877267	2.006429875	0.045098896	35.67389272	-2974.156897
SNP_712	chrI	33048	0.191816384	0.39888743	0.480878488	0.630715728	0.332821105	0.165877267	2.006429875	0.045098896	35.67389272	-2974.156897
SNP_713	chrI	33070	0.191816384	0.39888743	0.480878488	0.630715728	0.332821105	0.165877267	2.006429875	0.045098896	35.67389272	-2974.156897
SNP_714	chrI	33077	0.191816384	0.39888743	0.480878488	0.630715728	0.332821105	0.165877267	2.006429875	0.045098896	35.67389272	-2974.156897
SNP_715	chrI	33147	0.317850728	0.401843831	0.790980734	0.429156468	0.309689835	0.165982155	1.865801986	0.062383039	35.87116763	-2974.22625
SNP_716	chrI	33152	0.317850728	0.401843831	0.790980734	0.429156468	0.309689835	0.165982155	1.865801986	0.062383039	35.87116763	-2974.22625
SNP_717	chrI	33200	0.317850728	0.401843831	0.790980734	0.429156468	0.309689835	0.165982155	1.865801986	0.062383039	35.87116763	-2974.22625
SNP_718	chrI	33293	0.292758746	0.393689156	0.743629185	0.457288262	0.310754524	0.16584606	1.873752824	0.061277217	35.8157307	-2974.250745
SNP_719	chrI	33328	0.091788979	0.393994103	0.232970438	0.815835515	0.266309814	0.165670764	1.607464152	0.108291284	35.42178381	-2974.983692
SNP_720	chrI	33347	0.091788979	0.393994103	0.232970438	0.815835515	0.266309814	0.165670764	1.607464152	0.108291284	35.42178381	-2974.983692
SNP_721	chrI	33348	0.091788979	0.393994103	0.232970438	0.815835515	0.266309814	0.165670764	1.607464152	0.108291284	35.42178381	-2974.983692
SNP_722	chrI	33502	0.394663797	0.391025531	1.00930442	0.31309062	0.295691959	0.166181101	1.779335653	0.075510569	35.95052349	-2974.177952
SNP_723	chrI	33548	0.394663797	0.391025531	1.00930442	0.31309062	0.295691959	0.166181101	1.779335653	0.075510569	35.95052349	-2974.177952
SNP_724	chrI	33612	0.427098083	0.387118012	1.103276183	0.270192032	0.295867176	0.166180716	1.780394159	0.075337172	36.01842497	-2974.073971
SNP_725	chrI	33892	0.084033431	0.380569197	0.22080986	0.825288848	0.345402083	0.166510097	2.074361187	0.03831981	35.19965893	-2974.119938
SNP_726	chrI	33996	-0.036657188	0.379885603	-0.096495333	0.923147925	0.323170296	0.166930184	1.935960822	0.053174609	34.94718048	-2974.434806
SNP_727	chrI	34170	-0.036657188	0.379885603	-0.096495333	0.923147925	0.323170296	0.166930184	1.935960822	0.053174609	34.94718048	-2974.434806
SNP_728	chrI	34308	-0.028704711	0.378675359	-0.075802955	0.939592133	0.303063054	0.167407483	1.810331585	0.070566329	34.94440937	-2974.671046
SNP_729	chrI	34515	-0.028704711	0.378675359	-0.075802955	0.939592133	0.303063054	0.167407483	1.810331585	0.070566329	34.94440937	-2974.671046
SNP_730	chrI	34554	-0.028704711	0.378675359	-0.075802955	0.939592133	0.303063054	0.167407483	1.810331585	0.070566329	34.94440937	-2974.671046
SNP_731	chrI	34991	0.29682944	0.366615584	0.809647634	0.41834938	0.235593871	0.166353251	1.416226432	0.157043338	35.8245833	-2974.959375
SNP_732	chrI	35059	0.25128276	0.366887327	0.684904443	0.493574514	0.229347062	0.166517809	1.377312509	0.168746325	35.74162073	-2975.11316
SNP_733	chrI	35070	0.25128276	0.366887327	0.684904443	0.493574514	0.229347062	0.166517809	1.377312509	0.168746325	35.74162073	-2975.11316
SNP_734	chrI	35466	0.325497719	0.356200447	0.913804915	0.361055698	0.244605392	0.166537096	1.468774217	0.142231469	35.9891163	-2974.803896
SNP_735	chrI	35508	0.325497719	0.356200447	0.913804915	0.361055698	0.244605392	0.166537096	1.468774217	0.142231469	35.9891163	-2974.803896
SNP_736	chrI	35514	0.325497719	0.356200447	0.913804915	0.361055698	0.244605392	0.166537096	1.468774217	0.142231469	35.9891163	-2974.803896
SNP_737	chrI	35565	0.311434588	0.356316813	0.87403843	0.382322483	0.243995731	0.166484409	1.465577061	0.143100817	35.94211623	-2974.853534
SNP_738	chrI	35568	0.311434588	0.356316813	0.87403843	0.382322483	0.243995731	0.166484409	1.465577061	0.143100817	35.94211623	-2974.853534
SNP_739	chrI	35631	-0.064896858	0.35388247	-0.183385344	0.854535562	0.349589899	0.167318478	2.08936815	0.036945283	34.91126284	-2974.111503
SNP_740	chrI	35668	-0.064896858	0.35388247	-0.183385344	0.854535562	0.349589899	0.167318478	2.08936815	0.036945283	34.91126284	-2974.111503
SNP_741	chrI	35736	-0.10849714	0.351607484	-0.308574604	0.7577141	0.335472317	0.167415033	2.003836286	0.045376621	34.80898655	-2974.258321
SNP_742	chrI	35796	-0.10849714	0.351607484	-0.308574604	0.7577141	0.335472317	0.167415033	2.003836286	0.045376621	34.80898655	-2974.258321
SNP_743	chrI	35818	-0.10849714	0.351607484	-0.308574604	0.7577141	0.335472317	0.167415033	2.003836286	0.045376621	34.80898655	-2974.258321
SNP_744	chrI	35970	-0.312553932	0.352691195	-0.88619715	0.375739899	0.285921466	0.167828659	1.703651021	0.088779661	34.38979742	-2974.51036
SNP_745	chrI	36005	-0.312553932	0.352691195	-0.88619715	0.375739899	0.285921466	0.167828659	1.703651021	0.088779661	34.38979742	-2974.51036
SNP_746	chrI	36048	-0.312553932	0.352691195	-0.88619715	0.375739899	0.285921466	0.167828659	1.703651021	0.088779661	34.38979742	-2974.51036
SNP_747	chrI	36123	-0.282480437	0.355011443	-0.795693894	0.426412582	0.300840841	0.167712796	1.793785856	0.073171425	34.44313929	-2974.432993
SNP_748	chrI	36160	-0.282480437	0.355011443	-0.795693894	0.426412582	0.300840841	0.167712796	1.793785856	0.073171425	34.44313929	-2974.432993
SNP_749	chrI	36313	-0.160175171	0.359665011	-0.445345436	0.656173557	0.339672345	0.16733777	2.029860587	0.04265435	34.67466774	-2974.176769
SNP_750	chrI	36436	-0.111607068	0.359313189	-0.310612222	0.756164884	0.336687714	0.167371426	2.011620032	0.044547436	34.77585109	-2974.255638
SNP_751	chrI	36524	-0.111607068	0.359313189	-0.310612222	0.756164884	0.336687714	0.167371426	2.011620032	0.044547436	34.77585109	-2974.255638
SNP_752	chrI	36574	-0.111607068	0.359313189	-0.310612222	0.756164884	0.336687714	0.167371426	2.011620032	0.044547436	34.77585109	-2974.255638
SNP_753	chrI	36637	-0.111607068	0.359313189	-0.310612222	0.756164884	0.336687714	0.167371426	2.011620032	0.044547436	34.77585109	-2974.255638
SNP_754	chrI	36898	-0.00242999	0.356040467	-0.006825039	0.994555909	0.272903185	0.167015774	1.633996469	0.102597311	35.1592184	-2974.973181
SNP_755	chrI	37008	-0.010878097	0.356125609	-0.030545674	0.975638407	0.273697286	0.167079666	1.638124456	0.101733266	35.14715164	-2974.967495
SNP_756	chrI	37019	-0.010878097	0.356125609	-0.030545674	0.975638407	0.273697286	0.167079666	1.638124456	0.101733266	35.14715164	-2974.967495
SNP_757	chrI	37069	0.032241096	0.359848034	0.089596421	0.928627178	0.263515296	0.167149122	1.576528151	0.115243485	35.25970208	-2975.05284
SNP_758	chrI	37255	0.073446693	0.355006776	0.206888144	0.836142407	0.291444475	0.167806638	1.736787524	0.082755085	35.30254506	-2974.76482
SNP_759	chrI	37294	0.073446693	0.355006776	0.206888144	0.836142407	0.291444475	0.167806638	1.736787524	0.082755085	35.30254506	-2974.76482
SNP_760	chrI	37315	0.005750977	0.351394126	0.016366173	0.986945769	0.287182965	0.167890546	1.71053685	0.087499434	35.14967857	-2974.844281
SNP_761	chrI	37330	0.005750977	0.351394126	0.016366173	0.986945769	0.287182965	0.167890546	1.71053685	0.087499434	35.14967857	-2974.844281
SNP_762	chrI	37541	-0.002274085	0.346985119	-0.00655384	0.994772232	0.310466064	0.167331626	1.855393816	0.063855571	35.12496442	-2974.587846
SNP_763	chrI	37553	-0.002274085	0.346985119	-0.00655384	0.994772232	0.310466064	0.167331626	1.855393816	0.063855571	35.12496442	-2974.587846
SNP_764	chrI	37595	-0.002274085	0.346985119	-0.00655384	0.994772232	0.310466064	0.167331626	1.855393816	0.063855571	35.12496442	-2974.587846
SNP_765	chrI	37885	0.047040027	0.348629066	0.134928587	0.89269747	0.238419657	0.168900026	1.411602255	0.158400861	35.27083282	-2975.303408
SNP_766	chrI	37893	0.047040027	0.348629066	0.134928587	0.89269747	0.238419657	0.168900026	1.411602255	0.158400861	35.27083282	-2975.303408
SNP_767	chrI	37895	0.047040027	0.348629066	0.134928587	0.89269747	0.238419657	0.168900026	1.411602255	0.158400861	35.27083282	-2975.303408
SNP_768	chrI	37976	0.114706091	0.347256664	0.330320778	0.741231831	0.1946133	0.168817407	1.152803518	0.249286621	35.45528748	-2975.588956
SNP_769	chrI	38036	0.114706091	0.347256664	0.330320778	0.741231831	0.1946133	0.168817407	1.152803518	0.249286621	35.45528748	-2975.588956
SNP_770	chrI	38140	0.13808231	0.346679968	0.398299072	0.690500969	0.189475599	0.168853257	1.122131739	0.262095437	35.51662923	-2975.59855
SNP_771	chrI	38236	0.13808231	0.346679968	0.398299072	0.690500969	0.189475599	0.168853257	1.122131739	0.262095437	35.51662923	-2975.59855
SNP_772	chrI	38408	-0.02459265	0.349315586	-0.070402385	0.943888496	0.183786818	0.168134999	1.093090786	0.274636393	35.20113876	-2975.71124
SNP_773	chrI	38490	0.252624245	0.348537282	0.72481269	0.468748874	0.182277973	0.168485697	1.081860219	0.27959448	35.77386519	-2975.466964
SNP_774	chrI	38504	0.252624245	0.348537282	0.72481269	0.468748874	0.182277973	0.168485697	1.081860219	0.27959448	35.77386519	-2975.466964
SNP_775	chrI	38508	0.252624245	0.348537282	0.72481269	0.468748874	0.182277973	0.168485697	1.081860219	0.27959448	35.77386519	-2975.466964
SNP_776	chrI	38514	0.252624245	0.348537282	0.72481269	0.468748874	0.182277973	0.168485697	1.081860219	0.27959448	35.77386519	-2975.466964
SNP_777	chrI	38524	0.252624245	0.348537282	0.72481269	0.468748874	0.182277973	0.168485697	1.081860219	0.27959448	35.77386519	-2975.466964
SNP_778	chrI	38533	0.252624245	0.348537282	0.72481269	0.468748874	0.182277973	0.168485697	1.081860219	0.27959448	35.77386519	-2975.466964
SNP_779	chrI	38615	0.230266976	0.349067859	0.6596625	0.509633407	0.181283262	0.16842782	1.07632612	0.282059962	35.75111871	-2975.516631
SNP_780	chrI	38657	0.233063507	0.348270392	0.669202759	0.503531879	0.16671273	0.168617597	0.988703038	0.323065064	35.79224503	-2975.599174
SNP_781	chrI	38689	0.233063507	0.348270392	0.669202759	0.503531879	0.16671273	0.168617597	0.988703038	0.323065064	35.79224503	-2975.599174
SNP_782	chrI	38818	0.121900265	0.358151965	0.340359057	0.733662846	0.154724027	0.169198212	0.914454266	0.360714714	35.56405775	-2975.832973
SNP_783	chrI	38888	0.028920405	0.35902563	0.080552481	0.935815151	0.200215632	0.169303244	1.182585914	0.237274897	35.33591116	-2975.607741
SNP_784	chrI	38980	-0.008626941	0.36156958	-0.023859699	0.980969628	0.204717943	0.168705663	1.213462192	0.225260595	35.28405358	-2975.575365
SNP_785	chrI	39009	0.008467714	0.361256249	0.023439634	0.981304608	0.207327378	0.168697361	1.228990051	0.219385742	35.32010669	-2975.555339
SNP_786	chrI	39105	0.005633077	0.364098697	0.015471291	0.987659499	0.227945274	0.168437545	1.353292548	0.176290326	35.29634083	-2975.394547
SNP_787	chrI	39123	0.005633077	0.364098697	0.015471291	0.987659499	0.227945274	0.168437545	1.353292548	0.176290326	35.29634083	-2975.394547
SNP_788	chrI	39708	0.130507319	0.359821686	0.362699982	0.716911248	0.15393075	0.166595116	0.923981167	0.355735276	35.59646652	-2975.809911
SNP_789	chrI	39723	0.130507319	0.359821686	0.362699982	0.716911248	0.15393075	0.166595116	0.923981167	0.355735276	35.59646652	-2975.809911
SNP_790	chrI	39851	0.190817613	0.351978479	0.542128636	0.587859483	0.121178161	0.167201196	0.724744583	0.468790643	35.72308863	-2975.890937
SNP_791	chrI	39901	0.190817613	0.351978479	0.542128636	0.587859483	0.121178161	0.167201196	0.724744583	0.468790643	35.72308863	-2975.890937
SNP_792	chrI	39919	0.190817613	0.351978479	0.542128636	0.587859483	0.121178161	0.167201196	0.724744583	0.468790643	35.72308863	-2975.890937
SNP_793	chrI	39920	0.190817613	0.351978479	0.542128636	0.587859483	0.121178161	0.167201196	0.724744583	0.468790643	35.72308863	-2975.890937
SNP_794	chrI	39963	0.185582684	0.352164724	0.526976928	0.598335014	0.121391844	0.167191574	0.726064365	0.467981603	35.72383577	-2975.897978
SNP_795	chrI	40064	0.185582684	0.352164724	0.526976928	0.598335014	0.121391844	0.167191574	0.726064365	0.467981603	35.72383577	-2975.897978
SNP_796	chrI	40222	0.184889798	0.354920227	0.520933393	0.602536914	0.12187109	0.166990322	0.729809303	0.465690141	35.72107298	-2975.899479
SNP_797	chrI	40509	0.182752117	0.354159404	0.51601656	0.605965238	0.12166925	0.16694367	0.728804211	0.466304525	35.71596257	-2975.902515
SNP_798	chrI	40860	0.202557204	0.358203935	0.565480118	0.571883346	0.119092435	0.16640851	0.715663126	0.474378638	35.75485437	-2975.885761
SNP_799	chrI	41271	0.121990013	0.380430444	0.320663119	0.748537582	0.228651896	0.167286839	1.366825378	0.172009652	35.49314973	-2975.318649
SNP_800	chrI	41278	0.121990013	0.380430444	0.320663119	0.748537582	0.228651896	0.167286839	1.366825378	0.172009652	35.49314973	-2975.318649
SNP_801	chrI	41316	0.121990013	0.380430444	0.320663119	0.748537582	0.228651896	0.167286839	1.366825378	0.172009652	35.49314973	-2975.318649
SNP_802	chrI	41427	0.162660001	0.382431579	0.425330986	0.670693596	0.21830027	0.167648677	1.302129394	0.193193863	35.60335167	-2975.360981
SNP_803	chrI	41499	0.162660001	0.382431579	0.425330986	0.670693596	0.21830027	0.167648677	1.302129394	0.193193863	35.60335167	-2975.360981
SNP_804	chrI	41587	0.162660001	0.382431579	0.425330986	0.670693596	0.21830027	0.167648677	1.302129394	0.193193863	35.60335167	-2975.360981
SNP_805	chrI	41736	0.139724263	0.382582155	0.365213748	0.715034719	0.225761206	0.167302204	1.349421593	0.177529288	35.55444664	-2975.324604
SNP_806	chrI	41739	0.139724263	0.382582155	0.365213748	0.715034719	0.225761206	0.167302204	1.349421593	0.177529288	35.55444664	-2975.324604
SNP_807	chrI	41802	0.138762368	0.382455953	0.362819212	0.716822204	0.226211634	0.167731247	1.348655298	0.177775322	35.50255768	-2975.328157
SNP_808	chrI	41906	0.054391266	0.381688075	0.142501875	0.886714398	0.227936011	0.167750342	1.358781206	0.174544675	35.30226883	-2975.375578
SNP_809	chrI	42019	0.054391266	0.381688075	0.142501875	0.886714398	0.227936011	0.167750342	1.358781206	0.174544675	35.30226883	-2975.375578
SNP_810	chrI	42186	0.070939534	0.379930548	0.18671711	0.851923076	0.223512503	0.167415568	1.335075982	0.182177485	35.33219709	-2975.401571
SNP_811	chrI	42290	-0.036278445	0.368817009	-0.098364348	0.921664134	0.247836274	0.167617049	1.478586308	0.13958879	35.12226689	-2975.211269
SNP_812	chrI	42306	-0.036278445	0.368817009	-0.098364348	0.921664134	0.247836274	0.167617049	1.478586308	0.13958879	35.12226689	-2975.211269
SNP_813	chrI	42315	-0.036278445	0.368817009	-0.098364348	0.921664134	0.247836274	0.167617049	1.478586308	0.13958879	35.12226689	-2975.211269
SNP_814	chrI	42527	0.197365183	0.378578988	0.521331584	0.602259654	0.280536263	0.166910194	1.680761703	0.093144282	35.63598528	-2974.739659
SNP_815	chrI	42554	0.222511798	0.37517371	0.593090059	0.55326477	0.280436747	0.166866505	1.680605384	0.093174672	35.69894401	-2974.696107
SNP_816	chrI	42562	0.222511798	0.37517371	0.593090059	0.55326477	0.280436747	0.166866505	1.680605384	0.093174672	35.69894401	-2974.696107
SNP_817	chrI	42590	0.222511798	0.37517371	0.593090059	0.55326477	0.280436747	0.166866505	1.680605384	0.093174672	35.69894401	-2974.696107
SNP_818	chrI	42629	0.192839961	0.380100273	0.507339707	0.612036507	0.270665821	0.16715511	1.619249457	0.105731911	35.65694673	-2974.858258
SNP_819	chrI	42635	0.117795723	0.382675339	0.307821569	0.758286885	0.247442886	0.167285852	1.479162059	0.139434908	35.46595694	-2975.164491
SNP_820	chrI	42684	0.117795723	0.382675339	0.307821569	0.758286885	0.247442886	0.167285852	1.479162059	0.139434908	35.46595694	-2975.164491
SNP_821	chrI	42838	0.117795723	0.382675339	0.307821569	0.758286885	0.247442886	0.167285852	1.479162059	0.139434908	35.46595694	-2975.164491
SNP_822	chrI	43004	0.0002974	0.3890152	0.000764493	0.999390186	0.251839785	0.16720038	1.506215387	0.13235073	35.17582517	-2975.175962
SNP_823	chrI	43137	0.0002974	0.3890152	0.000764493	0.999390186	0.251839785	0.16720038	1.506215387	0.13235073	35.17582517	-2975.175962
SNP_824	chrI	43478	-0.002047612	0.387493021	-0.005284256	0.995784925	0.251629304	0.167144096	1.505463312	0.132543822	35.17779378	-2975.177192
SNP_825	chrI	43565	-0.002047612	0.387493021	-0.005284256	0.995784925	0.251629304	0.167144096	1.505463312	0.132543822	35.17779378	-2975.177192
SNP_826	chrI	43691	0.056992866	0.384654544	0.148166367	0.882243523	0.249357736	0.167059424	1.492628972	0.135872755	35.33217157	-2975.181674
SNP_827	chrI	43784	0.003438059	0.38490736	0.008932173	0.992875163	0.252708204	0.16697556	1.513444274	0.130505867	35.1978123	-2975.165047
SNP_828	chrI	44384	-0.066852834	0.38569213	-0.17333212	0.862428015	0.249593298	0.167081229	1.493844038	0.13555485	35.03366635	-2975.182149
SNP_829	chrI	44588	0.023349311	0.389241843	0.059986642	0.952179134	0.224884704	0.167429563	1.34316007	0.179547121	35.25336847	-2975.406084
SNP_830	chrI	44675	0.023349311	0.389241843	0.059986642	0.952179134	0.224884704	0.167429563	1.34316007	0.179547121	35.25336847	-2975.406084
SNP_831	chrI	44891	0.023349311	0.389241843	0.059986642	0.952179134	0.224884704	0.167429563	1.34316007	0.179547121	35.25336847	-2975.406084
SNP_832	chrI	44925	0.023349311	0.389241843	0.059986642	0.952179134	0.224884704	0.167429563	1.34316007	0.179547121	35.25336847	-2975.406084
SNP_833	chrI	44935	0.023349311	0.389241843	0.059986642	0.952179134	0.224884704	0.167429563	1.34316007	0.179547121	35.25336847	-2975.406084
SNP_834	chrI	45024	0.080750991	0.388955726	0.207609725	0.835579065	0.213286225	0.167861552	1.270607962	0.204185226	35.39196655	-2975.477604
SNP_835	chrI	45030	0.080750991	0.388955726	0.207609725	0.835579065	0.213286225	0.167861552	1.270607962	0.204185226	35.39196655	-2975.477604
SNP_836	chrI	45198	0.114947549	0.388993109	0.29550022	0.767677604	0.208766215	0.167857551	1.243710596	0.213918825	35.47902544	-2975.487259
SNP_837	chrI	45431	0.133148212	0.382677819	0.347938148	0.727965203	0.190006258	0.167916275	1.13155356	0.258113239	35.53123082	-2975.607021
SNP_838	chrI	45522	0.189140485	0.382711877	0.494211171	0.62127351	0.186750921	0.168048195	1.11129382	0.266728495	35.66046293	-2975.565322
SNP_839	chrI	45546	0.189140485	0.382711877	0.494211171	0.62127351	0.186750921	0.168048195	1.11129382	0.266728495	35.66046293	-2975.565322
SNP_840	chrI	45566	0.189140485	0.382711877	0.494211171	0.62127351	0.186750921	0.168048195	1.11129382	0.266728495	35.66046293	-2975.565322
SNP_841	chrI	45818	0.052588735	0.387482977	0.135718826	0.892072872	0.220802533	0.168865143	1.307567264	0.191342581	35.30585618	-2975.448384
SNP_842	chrI	45831	0.052588735	0.387482977	0.135718826	0.892072872	0.220802533	0.168865143	1.307567264	0.191342581	35.30585618	-2975.448384
SNP_843	chrI	46030	0.051979006	0.387709522	0.13406688	0.893378633	0.220688687	0.16883315	1.307140731	0.191487317	35.31158643	-2975.449169
SNP_844	chrI	46375	0.05460591	0.391690929	0.139410708	0.88915573	0.221020256	0.169041787	1.307488877	0.191369174	35.32064844	-2975.447257
SNP_845	chrI	46723	0.194809723	0.386803416	0.50364013	0.614633304	0.214261754	0.16936792	1.265066921	0.206163546	35.60017674	-2975.384481
SNP_846	chrI	46837	0.260953184	0.388208595	0.672198367	0.501624022	0.21903638	0.169229654	1.294314409	0.195877446	35.72052728	-2975.244468
SNP_847	chrI	46846	0.260953184	0.388208595	0.672198367	0.501624022	0.21903638	0.169229654	1.294314409	0.195877446	35.72052728	-2975.244468
SNP_848	chrI	46894	0.260953184	0.388208595	0.672198367	0.501624022	0.21903638	0.169229654	1.294314409	0.195877446	35.72052728	-2975.244468
SNP_849	chrI	46912	0.260953184	0.388208595	0.672198367	0.501624022	0.21903638	0.169229654	1.294314409	0.195877446	35.72052728	-2975.244468
SNP_850	chrI	46966	0.203525951	0.3954955	0.514610029	0.606947565	0.224771028	0.168983185	1.330138425	0.183798065	35.63553424	-2975.291874
SNP_851	chrI	47044	0.203525951	0.3954955	0.514610029	0.606947565	0.224771028	0.168983185	1.330138425	0.183798065	35.63553424	-2975.291874
SNP_852	chrI	47206	0.146102325	0.392351651	0.372375967	0.709697602	0.231940177	0.168656559	1.375221804	0.169393158	35.51154278	-2975.294305
SNP_853	chrI	47518	0.146102325	0.392351651	0.372375967	0.709697602	0.231940177	0.168656559	1.375221804	0.169393158	35.51154278	-2975.294305
SNP_854	chrI	47660	0.146102325	0.392351651	0.372375967	0.709697602	0.231940177	0.168656559	1.375221804	0.169393158	35.51154278	-2975.294305
SNP_855	chrI	47690	0.146102325	0.392351651	0.372375967	0.709697602	0.231940177	0.168656559	1.375221804	0.169393158	35.51154278	-2975.294305
SNP_856	chrI	47896	0.146102325	0.392351651	0.372375967	0.709697602	0.231940177	0.168656559	1.375221804	0.169393158	35.51154278	-2975.294305
SNP_857	chrI	48115	0.146102325	0.392351651	0.372375967	0.709697602	0.231940177	0.168656559	1.375221804	0.169393158	35.51154278	-2975.294305
SNP_858	chrI	48264	0.149186689	0.393508332	0.379119518	0.704685468	0.232256621	0.168715661	1.376615666	0.168961711	35.51452926	-2975.290644
SNP_859	chrI	48556	0.284844457	0.390885315	0.728716189	0.466358352	0.201064443	0.16872063	1.191700404	0.233682105	35.83971388	-2975.343834
SNP_860	chrI	48685	0.284844457	0.390885315	0.728716189	0.466358352	0.201064443	0.16872063	1.191700404	0.233682105	35.83971388	-2975.343834
SNP_861	chrI	48815	0.215456019	0.389763746	0.552786197	0.580542375	0.195868765	0.169217752	1.157495378	0.24736658	35.63544131	-2975.497716
SNP_862	chrI	48968	0.237186895	0.390460805	0.607453789	0.543697771	0.194985649	0.168958997	1.154041229	0.248779105	35.70660744	-2975.467011
SNP_863	chrI	48980	0.237186895	0.390460805	0.607453789	0.543697771	0.194985649	0.168958997	1.154041229	0.248779105	35.70660744	-2975.467011
SNP_864	chrI	49073	0.237186895	0.390460805	0.607453789	0.543697771	0.194985649	0.168958997	1.154041229	0.248779105	35.70660744	-2975.467011
SNP_865	chrI	49103	0.237186895	0.390460805	0.607453789	0.543697771	0.194985649	0.168958997	1.154041229	0.248779105	35.70660744	-2975.467011
SNP_866	chrI	49114	0.237186895	0.390460805	0.607453789	0.543697771	0.194985649	0.168958997	1.154041229	0.248779105	35.70660744	-2975.467011
SNP_867	chrI	49247	0.303706793	0.390812993	0.777115393	0.437287889	0.200059469	0.168845506	1.184867005	0.23637208	35.84898511	-2975.311981
SNP_868	chrI	49403	0.33313868	0.391400015	0.851146313	0.394906708	0.197847134	0.168928239	1.171190412	0.241821589	35.91978296	-2975.267315
SNP_869	chrI	49505	0.33313868	0.391400015	0.851146313	0.394906708	0.197847134	0.168928239	1.171190412	0.241821589	35.91978296	-2975.267315
SNP_870	chrI	49614	0.395576487	0.390338469	1.01341917	0.311123001	0.22321666	0.168521037	1.324562582	0.185640969	35.96134309	-2974.920324
SNP_871	chrI	49871	0.432410964	0.389559208	1.110000624	0.267285064	0.248043584	0.168586012	1.471317705	0.141542768	36.04088151	-2974.60729
SNP_872	chrI	50024	0.432410964	0.389559208	1.110000624	0.267285064	0.248043584	0.168586012	1.471317705	0.141542768	36.04088151	-2974.60729
SNP_873	chrI	50204	0.510486608	0.383133251	1.332399646	0.183054576	0.26291152	0.168734685	1.558135603	0.119540591	36.12618949	-2974.224089
SNP_874	chrI	50354	0.456031458	0.383339585	1.189627881	0.23449565	0.27467273	0.168381561	1.631251831	0.10317503	36.01542464	-2974.293879
SNP_875	chrI	50384	0.456031458	0.383339585	1.189627881	0.23449565	0.27467273	0.168381561	1.631251831	0.10317503	36.01542464	-2974.293879
SNP_876	chrI	50432	0.456031458	0.383339585	1.189627881	0.23449565	0.27467273	0.168381561	1.631251831	0.10317503	36.01542464	-2974.293879
SNP_877	chrI	50456	0.456031458	0.383339585	1.189627881	0.23449565	0.27467273	0.168381561	1.631251831	0.10317503	36.01542464	-2974.293879
SNP_878	chrI	50498	0.439828295	0.381991589	1.151408323	0.249859581	0.271998935	0.168391168	1.615280298	0.106588457	36.00747953	-2974.359959
SNP_879	chrI	50660	0.408635417	0.382652614	1.067901803	0.285841334	0.276142846	0.168366907	1.640125438	0.101316526	35.91938039	-2974.412633
SNP_880	chrI	50663	0.408635417	0.382652614	1.067901803	0.285841334	0.276142846	0.168366907	1.640125438	0.101316526	35.91938039	-2974.412633
SNP_881	chrI	50840	0.403267909	0.38690149	1.042301256	0.297542318	0.265966179	0.168797315	1.575654091	0.115444903	35.92532829	-2974.525651
SNP_882	chrI	51095	0.364805179	0.390017501	0.935355921	0.34984719	0.262411046	0.168835392	1.554241933	0.120466207	35.88996289	-2974.656183
SNP_883	chrI	51287	0.361551936	0.390877688	0.924974607	0.355218545	0.263375884	0.168962088	1.558786865	0.119386317	35.87311113	-2974.655661
SNP_884	chrI	51321	0.361551936	0.390877688	0.924974607	0.355218545	0.263375884	0.168962088	1.558786865	0.119386317	35.87311113	-2974.655661
SNP_885	chrI	51371	0.358176044	0.390198027	0.91793402	0.358890891	0.26294705	0.168905535	1.556769881	0.119864617	35.86625473	-2974.663476
SNP_886	chrI	51434	0.409577565	0.393074699	1.041984045	0.297689286	0.239983981	0.169986696	1.411780964	0.158348233	36.00555633	-2974.735869
SNP_887	chrI	51850	0.139478205	0.374713928	0.372225834	0.709809333	0.271732498	0.168999639	1.607888032	0.108198388	35.4118829	-2974.951346
SNP_888	chrI	51951	0.139478205	0.374713928	0.372225834	0.709809333	0.271732498	0.168999639	1.607888032	0.108198388	35.4118829	-2974.951346
SNP_889	chrI	52310	0.181842228	0.368209071	0.493855916	0.621524303	0.2508573	0.169065666	1.483786191	0.138203742	35.53109473	-2975.083573
SNP_890	chrI	52603	0.181842228	0.368209071	0.493855916	0.621524303	0.2508573	0.169065666	1.483786191	0.138203742	35.53109473	-2975.083573
SNP_891	chrI	52635	0.181842228	0.368209071	0.493855916	0.621524303	0.2508573	0.169065666	1.483786191	0.138203742	35.53109473	-2975.083573
SNP_892	chrI	52733	0.142011261	0.369353509	0.38448602	0.700705967	0.265327774	0.169216143	1.567981452	0.117224896	35.41784031	-2975.00649
SNP_893	chrI	52846	0.152556794	0.364556987	0.418471733	0.675698659	0.26302881	0.169225786	1.554306919	0.120450712	35.45415529	-2975.010335
SNP_894	chrI	52849	0.152556794	0.364556987	0.418471733	0.675698659	0.26302881	0.169225786	1.554306919	0.120450712	35.45415529	-2975.010335
SNP_895	chrI	52858	0.152556794	0.364556987	0.418471733	0.675698659	0.26302881	0.169225786	1.554306919	0.120450712	35.45415529	-2975.010335
SNP_896	chrI	52939	0.152556794	0.364556987	0.418471733	0.675698659	0.26302881	0.169225786	1.554306919	0.120450712	35.45415529	-2975.010335
SNP_897	chrI	52951	0.152556794	0.364556987	0.418471733	0.675698659	0.26302881	0.169225786	1.554306919	0.120450712	35.45415529	-2975.010335
SNP_898	chrI	52984	0.152556794	0.364556987	0.418471733	0.675698659	0.26302881	0.169225786	1.554306919	0.120450712	35.45415529	-2975.010335
SNP_899	chrI	52996	0.152556794	0.364556987	0.418471733	0.675698659	0.26302881	0.169225786	1.554306919	0.120450712	35.45415529	-2975.010335
SNP_900	chrI	53146	0.149878933	0.369708484	0.405397601	0.685278315	0.264447707	0.169195081	1.562975148	0.118397907	35.42651858	-2975.00667
SNP_901	chrI	53167	0.149878933	0.369708484	0.405397601	0.685278315	0.264447707	0.169195081	1.562975148	0.118397907	35.42651858	-2975.00667
SNP_902	chrI	53266	0.147481271	0.369584654	0.399045981	0.689950739	0.264008189	0.169111128	1.561152082	0.118827347	35.42627202	-2975.01089
SNP_903	chrI	53542	0.132650748	0.365422925	0.363006091	0.716682646	0.3079697	0.169283798	1.819250882	0.069193916	35.32226406	-2974.591274
SNP_904	chrI	53836	0.044897169	0.359197085	0.124993134	0.90055594	0.261740464	0.169727098	1.542125374	0.123382578	35.18600516	-2975.113207
SNP_905	chrI	53843	0.044897169	0.359197085	0.124993134	0.90055594	0.261740464	0.169727098	1.542125374	0.123382578	35.18600516	-2975.113207
SNP_906	chrI	53851	0.044897169	0.359197085	0.124993134	0.90055594	0.261740464	0.169727098	1.542125374	0.123382578	35.18600516	-2975.113207
SNP_907	chrI	53935	0.099108105	0.361978608	0.273795477	0.784302466	0.272442736	0.169817842	1.604323396	0.108981574	35.28789646	-2974.987213
SNP_908	chrI	54175	0.176551519	0.364240752	0.484711055	0.627995219	0.265112102	0.169718264	1.562071723	0.118610565	35.46876091	-2974.975515
SNP_909	chrI	54198	0.176551519	0.364240752	0.484711055	0.627995219	0.265112102	0.169718264	1.562071723	0.118610565	35.46876091	-2974.975515
SNP_910	chrI	54244	0.126574894	0.364232055	0.347511681	0.728285407	0.276703077	0.169401472	1.63341601	0.102719276	35.35335572	-2974.919593
SNP_911	chrI	54319	0.077076255	0.367224811	0.209888474	0.833800591	0.289572829	0.169028213	1.713162694	0.087015178	35.23143975	-2974.822309
SNP_912	chrI	54478	-0.009610448	0.363620411	-0.026429892	0.97892011	0.298393455	0.169035443	1.765271528	0.077845573	35.04786174	-2974.751228
SNP_913	chrI	54481	-0.009610448	0.363620411	-0.026429892	0.97892011	0.298393455	0.169035443	1.765271528	0.077845573	35.04786174	-2974.751228
SNP_914	chrI	54508	-0.019284384	0.362668143	-0.053173636	0.957604956	0.299874341	0.169071342	1.773655654	0.076446607	35.03383252	-2974.735037
SNP_915	chrI	54661	0.003943009	0.363273974	0.010854091	0.991342181	0.287519782	0.169281462	1.698471761	0.089752527	35.11073476	-2974.867789
SNP_916	chrI	54679	0.003943009	0.363273974	0.010854091	0.991342181	0.287519782	0.169281462	1.698471761	0.089752527	35.11073476	-2974.867789
SNP_917	chrI	54742	0.003943009	0.363273974	0.010854091	0.991342181	0.287519782	0.169281462	1.698471761	0.089752527	35.11073476	-2974.867789
SNP_918	chrI	54784	0.003943009	0.363273974	0.010854091	0.991342181	0.287519782	0.169281462	1.698471761	0.089752527	35.11073476	-2974.867789
SNP_919	chrI	54806	0.098260209	0.363380024	0.270406192	0.786907644	0.241888073	0.169082889	1.430588716	0.152883301	35.3472249	-2975.251722
SNP_920	chrI	54980	0.004651284	0.354724308	0.013112392	0.989540931	0.256252481	0.168744575	1.518582047	0.129206864	35.1502042	-2975.156894
SNP_921	chrI	55145	-0.029741563	0.357137624	-0.083277597	0.933648696	0.232263489	0.169419557	1.370936705	0.17072472	35.06613694	-2975.364749
SNP_922	chrI	55171	-0.029741563	0.357137624	-0.083277597	0.933648696	0.232263489	0.169419557	1.370936705	0.17072472	35.06613694	-2975.364749
SNP_923	chrI	55213	0.007805003	0.355727919	0.021940935	0.982499767	0.220086123	0.169637797	1.297388472	0.194818599	35.1474491	-2975.469691
SNP_924	chrI	55256	0.007805003	0.355727919	0.021940935	0.982499767	0.220086123	0.169637797	1.297388472	0.194818599	35.1474491	-2975.469691
SNP_925	chrI	55327	-0.027712516	0.355740833	-0.077900858	0.937923638	0.26039271	0.169878047	1.532821422	0.125659221	35.04122043	-2975.128805
SNP_926	chrI	55508	-0.028788232	0.356411018	-0.080772565	0.935640168	0.205250967	0.169013238	1.214407641	0.224899705	35.1364199	-2975.570943
SNP_927	chrI	55688	-0.028788232	0.356411018	-0.080772565	0.935640168	0.205250967	0.169013238	1.214407641	0.224899705	35.1364199	-2975.570943
SNP_928	chrI	55793	-0.028788232	0.356411018	-0.080772565	0.935640168	0.205250967	0.169013238	1.214407641	0.224899705	35.1364199	-2975.570943
SNP_929	chrI	56007	0.061329058	0.356535649	0.172013817	0.863464009	0.160287967	0.168913728	0.948933924	0.342900208	35.36907779	-2975.847483
SNP_930	chrI	56129	0.039052178	0.354620327	0.110123913	0.912334811	0.184882369	0.168789698	1.09534155	0.273650002	35.29149538	-2975.705467
SNP_931	chrI	56144	0.039052178	0.354620327	0.110123913	0.912334811	0.184882369	0.168789698	1.09534155	0.273650002	35.29149538	-2975.705467
SNP_932	chrI	56195	0.039052178	0.354620327	0.110123913	0.912334811	0.184882369	0.168789698	1.09534155	0.273650002	35.29149538	-2975.705467
SNP_933	chrI	56351	-0.004659457	0.357783523	-0.013023118	0.989612136	0.177848953	0.168786613	1.05369111	0.292297449	35.21156353	-2975.756922
SNP_934	chrI	56380	-0.004659457	0.357783523	-0.013023118	0.989612136	0.177848953	0.168786613	1.05369111	0.292297449	35.21156353	-2975.756922
SNP_935	chrI	56786	-0.115535104	0.351480792	-0.328709581	0.742449055	0.202408578	0.168684696	1.199922593	0.230474332	34.96849308	-2975.541009
SNP_936	chrI	56871	-0.041286428	0.350988656	-0.117628953	0.906387008	0.228858304	0.16857704	1.357588816	0.174922808	35.13404085	-2975.384072
SNP_937	chrI	56878	-0.041286428	0.350988656	-0.117628953	0.906387008	0.228858304	0.16857704	1.357588816	0.174922808	35.13404085	-2975.384072
SNP_938	chrI	56888	-0.041286428	0.350988656	-0.117628953	0.906387008	0.228858304	0.16857704	1.357588816	0.174922808	35.13404085	-2975.384072
SNP_939	chrI	56904	-0.041286428	0.350988656	-0.117628953	0.906387008	0.228858304	0.16857704	1.357588816	0.174922808	35.13404085	-2975.384072
SNP_940	chrI	57041	-0.039072887	0.356440434	-0.109619682	0.912734599	0.250533261	0.168951129	1.482874146	0.138445905	35.13182586	-2975.205858
SNP_941	chrI	57155	-0.083344346	0.352715465	-0.236293426	0.813256907	0.268033818	0.168956704	1.586405344	0.112986587	35.02057245	-2975.022606
SNP_942	chrI	57320	-0.167344008	0.352890208	-0.474209837	0.635461357	0.28304274	0.168960776	1.675197917	0.094230853	34.82166769	-2974.792427
SNP_943	chrI	57669	-0.128546414	0.35118564	-0.366035509	0.714421648	0.234979849	0.168800675	1.392055154	0.164237775	34.91589378	-2975.271706
SNP_944	chrI	58073	-0.123921483	0.349961228	-0.354100606	0.723343582	0.234686236	0.168795469	1.390358625	0.164751927	34.93753681	-2975.27854
SNP_945	chrI	58490	-0.091607121	0.339682537	-0.269684518	0.78746267	0.157314259	0.167212045	0.940806982	0.347047558	35.11440587	-2975.834025
SNP_946	chrI	58493	-0.091607121	0.339682537	-0.269684518	0.78746267	0.157314259	0.167212045	0.940806982	0.347047558	35.11440587	-2975.834025
SNP_947	chrI	58494	-0.091607121	0.339682537	-0.269684518	0.78746267	0.157314259	0.167212045	0.940806982	0.347047558	35.11440587	-2975.834025
SNP_948	chrI	58600	-0.189176692	0.338358924	-0.559100643	0.576227352	0.172228571	0.166874756	1.032082836	0.302301056	34.91648619	-2975.622818
SNP_949	chrI	58619	-0.189176692	0.338358924	-0.559100643	0.576227352	0.172228571	0.166874756	1.032082836	0.302301056	34.91648619	-2975.622818
SNP_950	chrI	58643	-0.255846914	0.340445085	-0.751507143	0.452537225	0.140107974	0.16667846	0.840588363	0.400794176	34.82374607	-2975.677186
SNP_951	chrI	58644	-0.255846914	0.340445085	-0.751507143	0.452537225	0.140107974	0.16667846	0.840588363	0.400794176	34.82374607	-2975.677186
SNP_952	chrI	58657	-0.255846914	0.340445085	-0.751507143	0.452537225	0.140107974	0.16667846	0.840588363	0.400794176	34.82374607	-2975.677186
SNP_953	chrI	58827	-0.283984699	0.339582429	-0.836276186	0.403213902	0.143907275	0.167035634	0.861536378	0.389164293	34.74488874	-2975.593972
SNP_954	chrI	58845	-0.283984699	0.339582429	-0.836276186	0.403213902	0.143907275	0.167035634	0.861536378	0.389164293	34.74488874	-2975.593972
SNP_955	chrI	59220	-0.243712611	0.332213679	-0.733601974	0.463375848	0.236778839	0.165508036	1.430618385	0.152874795	34.85211801	-2975.018284
SNP_956	chrI	59265	-0.243712611	0.332213679	-0.733601974	0.463375848	0.236778839	0.165508036	1.430618385	0.152874795	34.85211801	-2975.018284
SNP_957	chrI	59475	-0.241593944	0.33129052	-0.729251002	0.466031358	0.222197194	0.165824445	1.339954395	0.180586766	34.87502459	-2975.147042
SNP_958	chrI	59496	-0.241593944	0.33129052	-0.729251002	0.466031358	0.222197194	0.165824445	1.339954395	0.180586766	34.87502459	-2975.147042
SNP_959	chrI	59577	-0.241593944	0.33129052	-0.729251002	0.466031358	0.222197194	0.165824445	1.339954395	0.180586766	34.87502459	-2975.147042
SNP_960	chrI	60108	-0.254477004	0.322552231	-0.788948208	0.430342921	0.147071445	0.167040856	0.880451937	0.378841507	34.88842175	-2975.623048
SNP_961	chrI	60165	-0.254477004	0.322552231	-0.788948208	0.430342921	0.147071445	0.167040856	0.880451937	0.378841507	34.88842175	-2975.623048
SNP_962	chrI	60246	-0.158589802	0.320819742	-0.494326819	0.621191878	0.093715974	0.167366617	0.559944244	0.575652021	35.05619444	-2976.038618
SNP_963	chrI	60384	-0.172920714	0.322540323	-0.536121227	0.592002697	0.089179673	0.167263311	0.533169363	0.594043458	35.04296746	-2976.03007
SNP_964	chrI	60526	-0.162037767	0.322013505	-0.503201775	0.614941315	0.09071871	0.167258743	0.542385455	0.587682659	35.06864365	-2976.042138
SNP_965	chrI	60759	-0.236547999	0.322721038	-0.732979792	0.463755064	0.045562256	0.167890226	0.271381232	0.786157932	34.99436181	-2976.010132
SNP_966	chrI	60774	-0.236547999	0.322721038	-0.732979792	0.463755064	0.045562256	0.167890226	0.271381232	0.786157932	34.99436181	-2976.010132
SNP_967	chrI	60876	-0.328470915	0.321692552	-1.021070936	0.307485796	0.088787042	0.167673222	0.529524278	0.596567912	34.84253066	-2975.657964
SNP_968	chrI	60907	-0.328470915	0.321692552	-1.021070936	0.307485796	0.088787042	0.167673222	0.529524278	0.596567912	34.84253066	-2975.657964
SNP_969	chrI	60912	-0.328470915	0.321692552	-1.021070936	0.307485796	0.088787042	0.167673222	0.529524278	0.596567912	34.84253066	-2975.657964
SNP_970	chrI	61451	-0.36886497	0.319798087	-1.15343082	0.249029309	0.051294324	0.167287371	0.306624008	0.759198066	34.87480773	-2975.602633
SNP_971	chrI	61585	-0.36886497	0.319798087	-1.15343082	0.249029309	0.051294324	0.167287371	0.306624008	0.759198066	34.87480773	-2975.602633
SNP_972	chrI	62110	-0.518038736	0.320453762	-1.616578733	0.10630765	0.046230895	0.167002441	0.276827658	0.781973824	34.70056881	-2974.968432
SNP_973	chrI	62308	-0.528710705	0.319322836	-1.655724696	0.098114217	0.048610469	0.16690904	0.291239285	0.770933122	34.70281165	-2974.899317
SNP_974	chrI	62565	-0.316620476	0.323480041	-0.978794475	0.327935536	0.126470102	0.166214757	0.760883718	0.446918984	34.88650882	-2975.541483
SNP_975	chrI	62611	-0.316620476	0.323480041	-0.978794475	0.327935536	0.126470102	0.166214757	0.760883718	0.446918984	34.88650882	-2975.541483
SNP_976	chrI	62726	-0.294198412	0.324187215	-0.907495416	0.36437945	0.12221576	0.166147161	0.735587415	0.462166895	34.91378386	-2975.627998
SNP_977	chrI	62893	-0.281169571	0.328139343	-0.856860285	0.391742366	0.134802532	0.165952998	0.812293443	0.416830697	34.92047231	-2975.612919
SNP_978	chrI	63025	-0.262520753	0.328027042	-0.800302167	0.423739693	0.137147181	0.166115815	0.825611823	0.409235605	34.92927865	-2975.647381
SNP_979	chrI	63385	-0.292741127	0.335250843	-0.873200271	0.382778846	0.133484726	0.16607121	0.803780054	0.421728966	34.90428031	-2975.594624
SNP_980	chrI	63646	-0.292741127	0.335250843	-0.873200271	0.382778846	0.133484726	0.16607121	0.803780054	0.421728966	34.90428031	-2975.594624
SNP_981	chrI	63658	-0.292741127	0.335250843	-0.873200271	0.382778846	0.133484726	0.16607121	0.803780054	0.421728966	34.90428031	-2975.594624
SNP_982	chrI	63869	-0.32108161	0.337878499	-0.95028719	0.342212701	0.133892558	0.166062159	0.806279762	0.420287238	34.86115104	-2975.519498
SNP_983	chrI	64258	-0.166469485	0.3429673	-0.48538005	0.627520856	0.09869433	0.166600864	0.592399868	0.553726546	35.0243615	-2976.017045
SNP_984	chrI	64483	-0.202149866	0.34293929	-0.589462544	0.555693891	0.093901531	0.166776697	0.563037479	0.573544781	34.97919284	-2975.976392
SNP_985	chrI	64663	-0.15686797	0.34299128	-0.457352649	0.647524182	0.082620821	0.167067388	0.494535901	0.621044305	35.07266127	-2976.084112
SNP_986	chrI	64676	-0.15686797	0.34299128	-0.457352649	0.647524182	0.082620821	0.167067388	0.494535901	0.621044305	35.07266127	-2976.084112
SNP_987	chrI	64781	-0.15686797	0.34299128	-0.457352649	0.647524182	0.082620821	0.167067388	0.494535901	0.621044305	35.07266127	-2976.084112
SNP_988	chrI	65134	-0.042678805	0.348040296	-0.122626045	0.902429666	0.079499221	0.16711981	0.475701958	0.634398202	35.27433474	-2976.192226
SNP_989	chrI	65172	-0.042678805	0.348040296	-0.122626045	0.902429666	0.079499221	0.16711981	0.475701958	0.634398202	35.27433474	-2976.192226
SNP_990	chrI	65431	-0.023712489	0.347793157	-0.068179862	0.945657082	0.08756851	0.166457976	0.526069775	0.598964882	35.29415084	-2976.172299
SNP_991	chrI	65453	-0.023712489	0.347793157	-0.068179862	0.945657082	0.08756851	0.166457976	0.526069775	0.598964882	35.29415084	-2976.172299
SNP_992	chrI	65506	-0.024401039	0.348444318	-0.070028517	0.944185985	0.087383364	0.166014428	0.526360058	0.598763296	35.29379484	-2976.171803
SNP_993	chrI	65514	-0.024401039	0.348444318	-0.070028517	0.944185985	0.087383364	0.166014428	0.526360058	0.598763296	35.29379484	-2976.171803
SNP_994	chrI	65534	-0.024401039	0.348444318	-0.070028517	0.944185985	0.087383364	0.166014428	0.526360058	0.598763296	35.29379484	-2976.171803
SNP_995	chrI	65557	-0.02538625	0.346514235	-0.073261782	0.941613523	0.087469389	0.165979339	0.526989622	0.598326202	35.28823594	-2976.17104
SNP_996	chrI	65570	-0.02538625	0.346514235	-0.073261782	0.941613523	0.087469389	0.165979339	0.526989622	0.598326202	35.28823594	-2976.17104
SNP_997	chrI	65590	-0.02538625	0.346514235	-0.073261782	0.941613523	0.087469389	0.165979339	0.526989622	0.598326202	35.28823594	-2976.17104
SNP_998	chrI	65692	0.141559776	0.344960937	0.410364654	0.681632788	0.076665612	0.166240297	0.461173456	0.644781766	35.53371101	-2976.126486
SNP_999	chrI	65719	0.141559776	0.344960937	0.410364654	0.681632788	0.076665612	0.166240297	0.461173456	0.644781766	35.53371101	-2976.126486
SNP_1000	chrI	65871	0.175553286	0.342261683	0.512921238	0.608127964	0.073369516	0.166166527	0.441542095	0.658923014	35.58528999	-2976.089659
SNP_1001	chrI	65892	0.175553286	0.342261683	0.512921238	0.608127964	0.073369516	0.166166527	0.441542095	0.658923014	35.58528999	-2976.089659
SNP_1002	chrI	65910	0.175553286	0.342261683	0.512921238	0.608127964	0.073369516	0.166166527	0.441542095	0.658923014	35.58528999	-2976.089659
SNP_1003	chrI	65991	0.175553286	0.342261683	0.512921238	0.608127964	0.073369516	0.166166527	0.441542095	0.658923014	35.58528999	-2976.089659
SNP_1004	chrI	66033	0.175553286	0.342261683	0.512921238	0.608127964	0.073369516	0.166166527	0.441542095	0.658923014	35.58528999	-2976.089659
SNP_1005	chrI	66129	0.240916585	0.343655232	0.701041515	0.483452097	0.094953258	0.166615281	0.569895256	0.568886084	35.646899	-2975.916496
SNP_1006	chrI	66168	0.240916585	0.343655232	0.701041515	0.483452097	0.094953258	0.166615281	0.569895256	0.568886084	35.646899	-2975.916496
SNP_1007	chrI	66179	0.240916585	0.343655232	0.701041515	0.483452097	0.094953258	0.166615281	0.569895256	0.568886084	35.646899	-2975.916496
SNP_1008	chrI	66575	0.125281724	0.341463329	0.36689657	0.713779454	0.114767619	0.167094213	0.686843771	0.492352039	35.45677442	-2976.018757
SNP_1009	chrI	66948	0.082899294	0.341681621	0.24262146	0.808352037	0.096339646	0.167397919	0.575512805	0.565083454	35.40366017	-2976.12239
SNP_1010	chrI	67266	-0.037198763	0.33861567	-0.10985541	0.912547695	0.083976779	0.167451762	0.50149833	0.616138888	35.23807697	-2976.180225
SNP_1011	chrI	67421	-0.037198763	0.33861567	-0.10985541	0.912547695	0.083976779	0.167451762	0.50149833	0.616138888	35.23807697	-2976.180225
SNP_1012	chrI	67437	-0.005272974	0.336373089	-0.015675969	0.987496253	0.083660711	0.167965595	0.498082424	0.618543456	35.27515636	-2976.189255
SNP_1013	chrI	67441	-0.005272974	0.336373089	-0.015675969	0.987496253	0.083660711	0.167965595	0.498082424	0.618543456	35.27515636	-2976.189255
SNP_1014	chrI	67473	-0.005272974	0.336373089	-0.015675969	0.987496253	0.083660711	0.167965595	0.498082424	0.618543456	35.27515636	-2976.189255
SNP_1015	chrI	67506	-0.005272974	0.336373089	-0.015675969	0.987496253	0.083660711	0.167965595	0.498082424	0.618543456	35.27515636	-2976.189255
SNP_1016	chrI	67653	0.031275491	0.339832599	0.09203205	0.926692353	0.113782494	0.167906576	0.677653589	0.498159545	35.28385592	-2976.081086
SNP_1017	chrI	67715	0.004297029	0.33854772	0.012692537	0.989875809	0.102932115	0.168128026	0.612224605	0.540538495	35.25501357	-2976.126004
SNP_1018	chrI	67759	0.004297029	0.33854772	0.012692537	0.989875809	0.102932115	0.168128026	0.612224605	0.540538495	35.25501357	-2976.126004
SNP_1019	chrI	67856	-0.02064054	0.336976259	-0.061252209	0.951171483	0.090765321	0.167695423	0.541251033	0.588463914	35.24177142	-2976.164358
SNP_1020	chrI	68128	-0.023867394	0.337321264	-0.070755675	0.943607389	0.091324118	0.167755633	0.544387787	0.586304865	35.23473659	-2976.16192
SNP_1021	chrI	68420	0.049984582	0.327674591	0.152543356	0.878791415	0.074502173	0.16570892	0.44959664	0.65310585	35.39780975	-2976.203355
SNP_1022	chrI	68447	0.049984582	0.327674591	0.152543356	0.878791415	0.074502173	0.16570892	0.44959664	0.65310585	35.39780975	-2976.203355
SNP_1023	chrI	68452	0.049984582	0.327674591	0.152543356	0.878791415	0.074502173	0.16570892	0.44959664	0.65310585	35.39780975	-2976.203355
SNP_1024	chrI	68564	-0.1267382	0.316692834	-0.400192824	0.689106207	0.063154906	0.166382627	0.379576324	0.704346409	35.15215192	-2976.155441
SNP_1025	chrI	68592	-0.1267382	0.316692834	-0.400192824	0.689106207	0.063154906	0.166382627	0.379576324	0.704346409	35.15215192	-2976.155441
SNP_1026	chrI	68596	-0.1267382	0.316692834	-0.400192824	0.689106207	0.063154906	0.166382627	0.379576324	0.704346409	35.15215192	-2976.155441
SNP_1027	chrI	68614	-0.1267382	0.316692834	-0.400192824	0.689106207	0.063154906	0.166382627	0.379576324	0.704346409	35.15215192	-2976.155441
SNP_1028	chrI	68621	0.038431933	0.325848125	0.117944313	0.906137195	0.023513393	0.166018221	0.141631398	0.887401773	35.46187156	-2976.297634
SNP_1029	chrI	68723	-0.001350691	0.336914401	-0.004009002	0.996802146	0.011528928	0.1674453	0.068851907	0.945122269	35.40847459	-2976.311799
SNP_1030	chrI	68725	-0.001350691	0.336914401	-0.004009002	0.996802146	0.011528928	0.1674453	0.068851907	0.945122269	35.40847459	-2976.311799
SNP_1031	chrI	68739	-0.001350691	0.336914401	-0.004009002	0.996802146	0.011528928	0.1674453	0.068851907	0.945122269	35.40847459	-2976.311799
SNP_1032	chrI	69289	0.231612982	0.339146722	0.682928558	0.494821705	0.051682738	0.166318699	0.310745205	0.75606381	35.77711122	-2976.035834
SNP_1033	chrI	69526	0.148242035	0.336596615	0.440414514	0.659739039	0.062838927	0.166462282	0.377496488	0.705890619	35.60697785	-2976.148467
SNP_1034	chrI	69555	0.148242035	0.336596615	0.440414514	0.659739039	0.062838927	0.166462282	0.377496488	0.705890619	35.60697785	-2976.148467
SNP_1035	chrI	69587	0.148242035	0.336596615	0.440414514	0.659739039	0.062838927	0.166462282	0.377496488	0.705890619	35.60697785	-2976.148467
SNP_1036	chrI	69615	0.148242035	0.336596615	0.440414514	0.659739039	0.062838927	0.166462282	0.377496488	0.705890619	35.60697785	-2976.148467
SNP_1037	chrI	69667	0.137372512	0.337894657	0.40655426	0.684428735	0.064176785	0.166404327	0.385667768	0.699830748	35.59061179	-2976.159474
SNP_1038	chrI	69677	0.137372512	0.337894657	0.40655426	0.684428735	0.064176785	0.166404327	0.385667768	0.699830748	35.59061179	-2976.159474
SNP_1039	chrI	69678	0.137372512	0.337894657	0.40655426	0.684428735	0.064176785	0.166404327	0.385667768	0.699830748	35.59061179	-2976.159474
SNP_1040	chrI	69727	0.137372512	0.337894657	0.40655426	0.684428735	0.064176785	0.166404327	0.385667768	0.699830748	35.59061179	-2976.159474
SNP_1041	chrI	69734	0.137372512	0.337894657	0.40655426	0.684428735	0.064176785	0.166404327	0.385667768	0.699830748	35.59061179	-2976.159474
SNP_1042	chrI	70179	0.181340208	0.336395711	0.539068134	0.589968585	0.059119779	0.167610779	0.352720629	0.724377644	35.67954548	-2976.105641
SNP_1043	chrI	70193	0.181340208	0.336395711	0.539068134	0.589968585	0.059119779	0.167610779	0.352720629	0.724377644	35.67954548	-2976.105641
SNP_1044	chrI	70345	0.163552398	0.334298059	0.489241243	0.62478603	0.063338402	0.167662664	0.377772844	0.705685364	35.63070877	-2976.121612
SNP_1045	chrI	70416	0.157244855	0.334367683	0.470275277	0.638268384	0.063887897	0.167597183	0.38119911	0.70314239	35.6244604	-2976.129641
SNP_1046	chrI	70443	0.157244855	0.334367683	0.470275277	0.638268384	0.063887897	0.167597183	0.38119911	0.70314239	35.6244604	-2976.129641
SNP_1047	chrI	70497	0.157244855	0.334367683	0.470275277	0.638268384	0.063887897	0.167597183	0.38119911	0.70314239	35.6244604	-2976.129641
SNP_1048	chrI	70535	0.131668543	0.333411173	0.394913408	0.692997154	0.065637853	0.167680524	0.391445894	0.695557152	35.57166421	-2976.158297
SNP_1049	chrI	70554	0.131668543	0.333411173	0.394913408	0.692997154	0.065637853	0.167680524	0.391445894	0.695557152	35.57166421	-2976.158297
SNP_1050	chrI	70621	0.131668543	0.333411173	0.394913408	0.692997154	0.065637853	0.167680524	0.391445894	0.695557152	35.57166421	-2976.158297
SNP_1051	chrI	70723	0.166294388	0.33372068	0.498304115	0.618387276	0.066117721	0.167717315	0.394221197	0.693507921	35.62759046	-2976.11149
SNP_1052	chrI	70793	0.166294388	0.33372068	0.498304115	0.618387276	0.066117721	0.167717315	0.394221197	0.693507921	35.62759046	-2976.11149
SNP_1053	chrI	70858	0.166294388	0.33372068	0.498304115	0.618387276	0.066117721	0.167717315	0.394221197	0.693507921	35.62759046	-2976.11149
SNP_1054	chrI	71119	0.166294388	0.33372068	0.498304115	0.618387276	0.066117721	0.167717315	0.394221197	0.693507921	35.62759046	-2976.11149
SNP_1055	chrI	71530	0.248758432	0.336019034	0.740310538	0.459298039	0.116052823	0.16661781	0.696521113	0.486276212	35.69347676	-2975.796982
SNP_1056	chrI	71535	0.248758432	0.336019034	0.740310538	0.459298039	0.116052823	0.16661781	0.696521113	0.486276212	35.69347676	-2975.796982
SNP_1057	chrI	71561	0.248758432	0.336019034	0.740310538	0.459298039	0.116052823	0.16661781	0.696521113	0.486276212	35.69347676	-2975.796982
SNP_1058	chrI	73490	0.325005322	0.348924596	0.931448589	0.351862779	0.222218686	0.167781871	1.32444992	0.185678346	35.80843691	-2975.016037
SNP_1059	chrI	73549	0.325005322	0.348924596	0.931448589	0.351862779	0.222218686	0.167781871	1.32444992	0.185678346	35.80843691	-2975.016037
SNP_1060	chrI	73598	0.325005322	0.348924596	0.931448589	0.351862779	0.222218686	0.167781871	1.32444992	0.185678346	35.80843691	-2975.016037
SNP_1061	chrI	73720	0.195474176	0.34771557	0.562166876	0.574137502	0.225639418	0.167909342	1.343816943	0.17933464	35.54136034	-2975.258042
SNP_1062	chrI	73721	0.195474176	0.34771557	0.562166876	0.574137502	0.225639418	0.167909342	1.343816943	0.17933464	35.54136034	-2975.258042
SNP_1063	chrI	73801	0.179737629	0.348533941	0.515696199	0.606188917	0.224541945	0.167839485	1.337837427	0.181275778	35.52293529	-2975.289378
SNP_1064	chrI	73871	0.179737629	0.348533941	0.515696199	0.606188917	0.224541945	0.167839485	1.337837427	0.181275778	35.52293529	-2975.289378
SNP_1065	chrI	73877	0.110097407	0.349518347	0.314997504	0.752834059	0.184390489	0.167249861	1.102485155	0.270535415	35.47148784	-2975.657291
SNP_1066	chrI	73937	0.063438275	0.348000967	0.182293387	0.855392131	0.172421963	0.167977521	1.026458553	0.304941818	35.34026018	-2975.770731
SNP_1067	chrI	73966	0.063438275	0.348000967	0.182293387	0.855392131	0.172421963	0.167977521	1.026458553	0.304941818	35.34026018	-2975.770731
SNP_1068	chrI	73969	0.063438275	0.348000967	0.182293387	0.855392131	0.172421963	0.167977521	1.026458553	0.304941818	35.34026018	-2975.770731
SNP_1069	chrI	73977	0.063438275	0.348000967	0.182293387	0.855392131	0.172421963	0.167977521	1.026458553	0.304941818	35.34026018	-2975.770731
SNP_1070	chrI	74208	0.093016457	0.328055153	0.283539083	0.776826597	0.196359262	0.168226569	1.167230977	0.243415647	35.43724928	-2975.597657
SNP_1071	chrI	74209	0.093016457	0.328055153	0.283539083	0.776826597	0.196359262	0.168226569	1.167230977	0.243415647	35.43724928	-2975.597657
SNP_1072	chrI	74227	0.093016457	0.328055153	0.283539083	0.776826597	0.196359262	0.168226569	1.167230977	0.243415647	35.43724928	-2975.597657
SNP_1073	chrI	74240	0.093016457	0.328055153	0.283539083	0.776826597	0.196359262	0.168226569	1.167230977	0.243415647	35.43724928	-2975.597657
SNP_1074	chrI	74241	0.093016457	0.328055153	0.283539083	0.776826597	0.196359262	0.168226569	1.167230977	0.243415647	35.43724928	-2975.597657
SNP_1075	chrI	74584	0.108539457	0.338557475	0.320593887	0.748590037	0.242723961	0.166926444	1.454077344	0.146261524	35.45748955	-2975.203009
SNP_1076	chrI	74594	0.108539457	0.338557475	0.320593887	0.748590037	0.242723961	0.166926444	1.454077344	0.146261524	35.45748955	-2975.203009
SNP_1077	chrI	74790	0.144400861	0.339090657	0.425847361	0.670317395	0.205399831	0.166588002	1.232980939	0.217893776	35.54427621	-2975.467173
SNP_1078	chrI	74826	0.144400861	0.339090657	0.425847361	0.670317395	0.205399831	0.166588002	1.232980939	0.217893776	35.54427621	-2975.467173
SNP_1079	chrI	74843	0.144400861	0.339090657	0.425847361	0.670317395	0.205399831	0.166588002	1.232980939	0.217893776	35.54427621	-2975.467173
SNP_1080	chrI	74863	0.144400861	0.339090657	0.425847361	0.670317395	0.205399831	0.166588002	1.232980939	0.217893776	35.54427621	-2975.467173
SNP_1081	chrI	74999	0.195283205	0.339239171	0.575650521	0.564990385	0.210961955	0.166572219	1.266489436	0.20565434	35.65044004	-2975.352003
SNP_1082	chrI	75073	0.195283205	0.339239171	0.575650521	0.564990385	0.210961955	0.166572219	1.266489436	0.20565434	35.65044004	-2975.352003
SNP_1083	chrI	75211	0.20531888	0.344078032	0.59672185	0.550838019	0.216141507	0.166942989	1.294702508	0.195743534	35.59676406	-2975.293789
SNP_1084	chrI	75388	0.143384444	0.341900665	0.419374568	0.67503905	0.229223686	0.166528624	1.376482195	0.169002989	35.4491854	-2975.274891
SNP_1085	chrI	75535	0.179489358	0.342077892	0.524703181	0.599914323	0.22812978	0.166545807	1.369771981	0.171088003	35.51279356	-2975.23506
SNP_1086	chrI	75598	0.179489358	0.342077892	0.524703181	0.599914323	0.22812978	0.166545807	1.369771981	0.171088003	35.51279356	-2975.23506
SNP_1087	chrI	75847	0.229704685	0.345975752	0.663932901	0.506897463	0.222346961	0.166497088	1.33544054	0.182058254	35.60914288	-2975.197764
SNP_1088	chrI	76030	0.186848359	0.347205701	0.53814888	0.590602756	0.237241942	0.166168068	1.427722815	0.153706632	35.51004437	-2975.147735
SNP_1089	chrI	76051	0.186848359	0.347205701	0.53814888	0.590602756	0.237241942	0.166168068	1.427722815	0.153706632	35.51004437	-2975.147735
SNP_1090	chrI	76117	0.133389113	0.346783833	0.384646285	0.700587249	0.231939912	0.166179396	1.395720036	0.163131227	35.41768456	-2975.263964
SNP_1091	chrI	76368	-0.001961676	0.347999094	-0.005637015	0.995503543	0.256281368	0.16700892	1.534537002	0.125236977	35.1410804	-2975.133215
SNP_1092	chrI	76386	-0.001961676	0.347999094	-0.005637015	0.995503543	0.256281368	0.16700892	1.534537002	0.125236977	35.1410804	-2975.133215
SNP_1093	chrI	76456	-0.001961676	0.347999094	-0.005637015	0.995503543	0.256281368	0.16700892	1.534537002	0.125236977	35.1410804	-2975.133215
SNP_1094	chrI	76505	-0.022822655	0.346878095	-0.065794454	0.947555582	0.256115861	0.167025944	1.533389694	0.125519233	35.10536105	-2975.133423
SNP_1095	chrI	76528	0.003528362	0.347314435	0.010158985	0.991896616	0.250411765	0.16702646	1.499234102	0.134151548	35.16815984	-2975.186686
SNP_1096	chrI	77073	0.135748706	0.349071748	0.388884827	0.697450173	0.237564796	0.16669242	1.425168558	0.154443274	35.45737053	-2975.220864
SNP_1097	chrI	77284	0.124797794	0.352635051	0.353900708	0.723493341	0.242752715	0.166672236	1.456467623	0.145600187	35.42666046	-2975.192914
SNP_1098	chrI	77433	0.0131031	0.349949638	0.037442816	0.970139952	0.252296493	0.166746674	1.513052624	0.130605304	35.23411055	-2975.165859
SNP_1099	chrI	77494	0.0131031	0.349949638	0.037442816	0.970139952	0.252296493	0.166746674	1.513052624	0.130605304	35.23411055	-2975.165859
SNP_1100	chrI	77525	-0.054300758	0.35194109	-0.154289339	0.877415006	0.248019732	0.166715992	1.487678112	0.137174043	35.13062795	-2975.188898
SNP_1101	chrI	77528	-0.054300758	0.35194109	-0.154289339	0.877415006	0.248019732	0.166715992	1.487678112	0.137174043	35.13062795	-2975.188898
SNP_1102	chrI	77531	-0.054300758	0.35194109	-0.154289339	0.877415006	0.248019732	0.166715992	1.487678112	0.137174043	35.13062795	-2975.188898
SNP_1103	chrI	77554	-0.054300758	0.35194109	-0.154289339	0.877415006	0.248019732	0.166715992	1.487678112	0.137174043	35.13062795	-2975.188898
SNP_1104	chrI	77581	-0.054300758	0.35194109	-0.154289339	0.877415006	0.248019732	0.166715992	1.487678112	0.137174043	35.13062795	-2975.188898
SNP_1105	chrI	77674	-0.067814824	0.355430401	-0.190796353	0.848726699	0.253556493	0.166468166	1.523153042	0.128059638	35.09473127	-2975.130659
SNP_1106	chrI	77737	-0.067814824	0.355430401	-0.190796353	0.848726699	0.253556493	0.166468166	1.523153042	0.128059638	35.09473127	-2975.130659
SNP_1107	chrI	78461	0.171423511	0.362972257	0.472277172	0.636839523	0.327742142	0.166093254	1.97324175	0.048763126	35.46936738	-2974.245712
SNP_1108	chrI	78560	0.240249638	0.363360842	0.661187476	0.508655503	0.316363056	0.166027511	1.905485747	0.057024444	35.5966652	-2974.269836
SNP_1109	chrI	78787	0.248098898	0.363819534	0.68192847	0.495453609	0.322484713	0.166016287	1.942488409	0.052378918	35.62407617	-2974.183351
SNP_1110	chrI	78910	0.248098898	0.363819534	0.68192847	0.495453609	0.322484713	0.166016287	1.942488409	0.052378918	35.62407617	-2974.183351
SNP_1111	chrI	79177	0.197238336	0.36416513	0.541617855	0.588211238	0.315370874	0.165942418	1.900483776	0.057677997	35.53852294	-2974.349621
SNP_1112	chrI	79449	0.20993961	0.360863914	0.581769475	0.560862652	0.316800136	0.165942231	1.909098937	0.056556195	35.55632093	-2974.300499
SNP_1113	chrI	79567	0.266813485	0.360763903	0.739579218	0.459741593	0.321579037	0.165923588	1.938115255	0.05291088	35.64706703	-2974.13414
SNP_1114	chrI	79586	0.266813485	0.360763903	0.739579218	0.459741593	0.321579037	0.165923588	1.938115255	0.05291088	35.64706703	-2974.13414
SNP_1115	chrI	79659	0.266813485	0.360763903	0.739579218	0.459741593	0.321579037	0.165923588	1.938115255	0.05291088	35.64706703	-2974.13414
SNP_1116	chrI	79680	0.266813485	0.360763903	0.739579218	0.459741593	0.321579037	0.165923588	1.938115255	0.05291088	35.64706703	-2974.13414
SNP_1117	chrI	79924	0.301984319	0.361167608	0.836133452	0.403294145	0.311528945	0.166291555	1.873390052	0.061327316	35.72414948	-2974.170733
SNP_1118	chrI	80210	0.293920399	0.370841118	0.792577696	0.428225606	0.305298311	0.166566639	1.832889897	0.067137806	35.74408897	-2974.26515
SNP_1119	chrI	80326	0.293920399	0.370841118	0.792577696	0.428225606	0.305298311	0.166566639	1.832889897	0.067137806	35.74408897	-2974.26515
SNP_1120	chrI	80554	0.459214079	0.367129193	1.2508242	0.211312536	0.307086132	0.166348636	1.846039369	0.065203447	36.07795408	-2973.75565
SNP_1121	chrI	80649	0.459214079	0.367129193	1.2508242	0.211312536	0.307086132	0.166348636	1.846039369	0.065203447	36.07795408	-2973.75565
SNP_1122	chrI	80652	0.459214079	0.367129193	1.2508242	0.211312536	0.307086132	0.166348636	1.846039369	0.065203447	36.07795408	-2973.75565
SNP_1123	chrI	80946	0.521404519	0.365789132	1.425423757	0.154369555	0.252005873	0.165875173	1.519250101	0.129038699	36.22552939	-2974.065752
SNP_1124	chrI	80981	0.521404519	0.365789132	1.425423757	0.154369555	0.252005873	0.165875173	1.519250101	0.129038699	36.22552939	-2974.065752
SNP_1125	chrI	80982	0.521404519	0.365789132	1.425423757	0.154369555	0.252005873	0.165875173	1.519250101	0.129038699	36.22552939	-2974.065752
SNP_1126	chrI	81149	0.481088701	0.36814408	1.306794614	0.191604825	0.244281273	0.165972066	1.471821609	0.141406631	36.17372078	-2974.31266
SNP_1127	chrI	81150	0.481088701	0.36814408	1.306794614	0.191604825	0.244281273	0.165972066	1.471821609	0.141406631	36.17372078	-2974.31266
SNP_1128	chrI	81327	0.47625215	0.368653156	1.291870533	0.196722237	0.248584005	0.166703943	1.49117052	0.1362551	36.12324666	-2974.31854
SNP_1129	chrI	81432	0.447795709	0.37030642	1.209257212	0.226870709	0.252843588	0.166801091	1.515838938	0.129899158	36.0442305	-2974.382725
SNP_1130	chrI	81436	0.447795709	0.37030642	1.209257212	0.226870709	0.252843588	0.166801091	1.515838938	0.129899158	36.0442305	-2974.382725
SNP_1131	chrI	81492	0.359753046	0.374543252	0.960511353	0.337047036	0.267717995	0.166926833	1.603804439	0.109095968	35.86744193	-2974.512747
SNP_1132	chrI	81731	0.350182641	0.37401907	0.936269482	0.349376992	0.266937389	0.167214947	1.596372776	0.110744582	35.89494277	-2974.538019
SNP_1133	chrI	82076	0.380979816	0.366237969	1.040252098	0.298492573	0.235119399	0.167811592	1.401091528	0.161519584	35.9136037	-2974.737006
SNP_1134	chrI	82099	0.361084679	0.368958152	0.978660254	0.328001837	0.227116966	0.168139765	1.350762951	0.177099231	35.84742896	-2974.885321
SNP_1135	chrI	82244	0.435488294	0.365564244	1.19127705	0.233848125	0.243502247	0.167917091	1.450133785	0.147357648	35.95742321	-2974.494329
SNP_1136	chrI	82323	0.399352888	0.366147613	1.09068822	0.275691992	0.249909905	0.167891112	1.488523737	0.136951099	35.87202934	-2974.55717
SNP_1137	chrI	82662	0.349439838	0.36491242	0.957599191	0.33851324	0.260285755	0.168219983	1.547293911	0.122131865	35.79504494	-2974.602725
SNP_1138	chrI	82665	0.349439838	0.36491242	0.957599191	0.33851324	0.260285755	0.168219983	1.547293911	0.122131865	35.79504494	-2974.602725
SNP_1139	chrI	82711	0.349439838	0.36491242	0.957599191	0.33851324	0.260285755	0.168219983	1.547293911	0.122131865	35.79504494	-2974.602725
SNP_1140	chrI	83029	0.440939457	0.374914957	1.176105273	0.239853133	0.220515852	0.168678908	1.307311357	0.191429409	35.92841262	-2974.719991
SNP_1141	chrI	83337	0.440939457	0.374914957	1.176105273	0.239853133	0.220515852	0.168678908	1.307311357	0.191429409	35.92841262	-2974.719991
SNP_1142	chrI	83575	0.439663859	0.373734068	1.1764083	0.239732139	0.227933346	0.168555491	1.352274817	0.17661544	35.96307117	-2974.652498
SNP_1143	chrI	83613	0.439663859	0.373734068	1.1764083	0.239732139	0.227933346	0.168555491	1.352274817	0.17661544	35.96307117	-2974.652498
SNP_1144	chrI	83797	0.439663859	0.373734068	1.1764083	0.239732139	0.227933346	0.168555491	1.352274817	0.17661544	35.96307117	-2974.652498
SNP_1145	chrI	83813	0.439663859	0.373734068	1.1764083	0.239732139	0.227933346	0.168555491	1.352274817	0.17661544	35.96307117	-2974.652498
SNP_1146	chrI	83903	0.439663859	0.373734068	1.1764083	0.239732139	0.227933346	0.168555491	1.352274817	0.17661544	35.96307117	-2974.652498
SNP_1147	chrI	84108	0.27055421	0.376233449	0.719112591	0.47225181	0.230940176	0.168173805	1.373223234	0.170013224	35.6464508	-2975.083027
SNP_1148	chrI	84167	0.27055421	0.376233449	0.719112591	0.47225181	0.230940176	0.168173805	1.373223234	0.170013224	35.6464508	-2975.083027
SNP_1149	chrI	84349	0.31320755	0.373132811	0.839399649	0.401460335	0.237708365	0.1681632	1.413557578	0.157825754	35.70144972	-2974.926888
SNP_1150	chrI	84438	0.31320755	0.373132811	0.839399649	0.401460335	0.237708365	0.1681632	1.413557578	0.157825754	35.70144972	-2974.926888
SNP_1151	chrI	84701	0.207365623	0.369786704	0.5607709	0.57508851	0.258564395	0.16831941	1.536153166	0.124840216	35.48610775	-2974.948736
SNP_1152	chrI	84858	0.207365623	0.369786704	0.5607709	0.57508851	0.258564395	0.16831941	1.536153166	0.124840216	35.48610775	-2974.948736
SNP_1153	chrI	85100	0.269112673	0.367956029	0.731371826	0.464735909	0.264690135	0.168282699	1.572889765	0.116083736	35.60086885	-2974.773176
SNP_1154	chrI	85103	0.269112673	0.367956029	0.731371826	0.464735909	0.264690135	0.168282699	1.572889765	0.116083736	35.60086885	-2974.773176
SNP_1155	chrI	85396	0.267823563	0.370674774	0.722529779	0.470150081	0.258776375	0.168211181	1.538401753	0.124289832	35.62466251	-2974.835604
SNP_1156	chrI	85436	0.267823563	0.370674774	0.722529779	0.470150081	0.258776375	0.168211181	1.538401753	0.124289832	35.62466251	-2974.835604
SNP_1157	chrI	85663	0.169506748	0.366293042	0.462762675	0.643642513	0.262989564	0.16835634	1.56210074	0.11860373	35.43813017	-2974.95438
SNP_1158	chrI	85751	0.089675973	0.36943182	0.242740252	0.808260032	0.245794425	0.168467221	1.459004445	0.144900816	35.29467676	-2975.204068
SNP_1159	chrI	85944	0.102989573	0.36728669	0.280406493	0.779227884	0.244261931	0.168560546	1.44910501	0.147644631	35.31676027	-2975.207017
SNP_1160	chrI	85945	0.102989573	0.36728669	0.280406493	0.779227884	0.244261931	0.168560546	1.44910501	0.147644631	35.31676027	-2975.207017
SNP_1161	chrI	86012	0.098893268	0.366562089	0.269785858	0.787384725	0.243590069	0.16842331	1.44629665	0.148430218	35.31384006	-2975.212372
SNP_1162	chrI	86018	0.098893268	0.366562089	0.269785858	0.787384725	0.243590069	0.16842331	1.44629665	0.148430218	35.31384006	-2975.212372
SNP_1163	chrI	86324	0.054691417	0.367589689	0.148783872	0.881756363	0.273382597	0.167763503	1.629571344	0.103530034	35.18013547	-2974.963834
SNP_1164	chrI	86597	0.054691417	0.367589689	0.148783872	0.881756363	0.273382597	0.167763503	1.629571344	0.103530034	35.18013547	-2974.963834
SNP_1165	chrI	86648	0.054691417	0.367589689	0.148783872	0.881756363	0.273382597	0.167763503	1.629571344	0.103530034	35.18013547	-2974.963834
SNP_1166	chrI	86849	0.081589525	0.367474305	0.222027837	0.824340855	0.265037822	0.167803564	1.579452877	0.114571527	35.26057496	-2975.027496
SNP_1167	chrI	86939	0.068043923	0.369627317	0.184087917	0.85398453	0.266514647	0.167710047	1.589139414	0.112368068	35.23851898	-2975.02142
SNP_1168	chrI	86963	0.068043923	0.369627317	0.184087917	0.85398453	0.266514647	0.167710047	1.589139414	0.112368068	35.23851898	-2975.02142
SNP_1169	chrI	87069	0.068043923	0.369627317	0.184087917	0.85398453	0.266514647	0.167710047	1.589139414	0.112368068	35.23851898	-2975.02142
SNP_1170	chrI	87217	0.282173272	0.374426096	0.753615398	0.451270532	0.230386697	0.167983367	1.371485173	0.170553851	35.70163147	-2975.052354
SNP_1171	chrI	87548	0.282173272	0.374426096	0.753615398	0.451270532	0.230386697	0.167983367	1.371485173	0.170553851	35.70163147	-2975.052354
SNP_1172	chrI	87602	0.282173272	0.374426096	0.753615398	0.451270532	0.230386697	0.167983367	1.371485173	0.170553851	35.70163147	-2975.052354
SNP_1173	chrI	87608	0.282173272	0.374426096	0.753615398	0.451270532	0.230386697	0.167983367	1.371485173	0.170553851	35.70163147	-2975.052354
SNP_1174	chrI	87859	0.282173272	0.374426096	0.753615398	0.451270532	0.230386697	0.167983367	1.371485173	0.170553851	35.70163147	-2975.052354
SNP_1175	chrI	88008	0.282173272	0.374426096	0.753615398	0.451270532	0.230386697	0.167983367	1.371485173	0.170553851	35.70163147	-2975.052354
SNP_1176	chrI	88173	0.282173272	0.374426096	0.753615398	0.451270532	0.230386697	0.167983367	1.371485173	0.170553851	35.70163147	-2975.052354
SNP_1177	chrI	88608	0.153764596	0.380521311	0.404089316	0.686239746	0.322222907	0.167753271	1.92081445	0.055059927	35.36763121	-2974.350438
SNP_1178	chrI	88782	0.099023578	0.379515137	0.260921286	0.794210851	0.334297531	0.167378301	1.997257285	0.046087592	35.24781041	-2974.261272
SNP_1179	chrI	88812	0.099023578	0.379515137	0.260921286	0.794210851	0.334297531	0.167378301	1.997257285	0.046087592	35.24781041	-2974.261272
SNP_1180	chrI	88833	0.099023578	0.379515137	0.260921286	0.794210851	0.334297531	0.167378301	1.997257285	0.046087592	35.24781041	-2974.261272
SNP_1181	chrI	89060	0.067116791	0.382425736	0.175502809	0.860722686	0.333088739	0.16705604	1.993874261	0.046456828	35.24596998	-2974.291283
SNP_1182	chrI	89266	0.159787623	0.377384754	0.423407733	0.672095492	0.342641192	0.166947772	2.052385529	0.040411044	35.43204996	-2974.080486
SNP_1183	chrI	89268	0.159787623	0.377384754	0.423407733	0.672095492	0.342641192	0.166947772	2.052385529	0.040411044	35.43204996	-2974.080486
SNP_1184	chrI	89334	0.159787623	0.377384754	0.423407733	0.672095492	0.342641192	0.166947772	2.052385529	0.040411044	35.43204996	-2974.080486
SNP_1185	chrI	89433	-0.048761589	0.379398934	-0.128523262	0.897762618	0.317139154	0.166922738	1.899915835	0.057752597	35.04398853	-2974.503073
SNP_1186	chrI	89472	-0.048761589	0.379398934	-0.128523262	0.897762618	0.317139154	0.166922738	1.899915835	0.057752597	35.04398853	-2974.503073
SNP_1187	chrI	89484	-0.048761589	0.379398934	-0.128523262	0.897762618	0.317139154	0.166922738	1.899915835	0.057752597	35.04398853	-2974.503073
SNP_1188	chrI	89494	-0.048761589	0.379398934	-0.128523262	0.897762618	0.317139154	0.166922738	1.899915835	0.057752597	35.04398853	-2974.503073
SNP_1189	chrI	89517	-0.048761589	0.379398934	-0.128523262	0.897762618	0.317139154	0.166922738	1.899915835	0.057752597	35.04398853	-2974.503073
SNP_1190	chrI	89561	-0.048761589	0.379398934	-0.128523262	0.897762618	0.317139154	0.166922738	1.899915835	0.057752597	35.04398853	-2974.503073
SNP_1191	chrI	89679	-0.200594592	0.386326363	-0.519236093	0.603719389	0.277703122	0.167271485	1.660194034	0.097211803	34.72502244	-2974.834691
SNP_1192	chrI	89705	-0.200594592	0.386326363	-0.519236093	0.603719389	0.277703122	0.167271485	1.660194034	0.097211803	34.72502244	-2974.834691
SNP_1193	chrI	89762	-0.200594592	0.386326363	-0.519236093	0.603719389	0.277703122	0.167271485	1.660194034	0.097211803	34.72502244	-2974.834691
SNP_1194	chrI	89816	-0.222670224	0.389309227	-0.57196236	0.567485397	0.272037714	0.167443716	1.62465168	0.104574906	34.67946531	-2974.861063
SNP_1195	chrI	89979	-0.022838431	0.381184374	-0.059914396	0.952236659	0.368383376	0.167353825	2.201224715	0.027964617	35.0422998	-2973.887007
SNP_1196	chrI	90064	-0.022838431	0.381184374	-0.059914396	0.952236659	0.368383376	0.167353825	2.201224715	0.027964617	35.0422998	-2973.887007
SNP_1197	chrI	90106	-0.022838431	0.381184374	-0.059914396	0.952236659	0.368383376	0.167353825	2.201224715	0.027964617	35.0422998	-2973.887007
SNP_1198	chrI	90138	-0.086921587	0.379765946	-0.228881993	0.819010849	0.342509962	0.16725225	2.0478646	0.040853077	34.97950202	-2974.203821
SNP_1199	chrI	90168	-0.086921587	0.379765946	-0.228881993	0.819010849	0.342509962	0.16725225	2.0478646	0.040853077	34.97950202	-2974.203821
SNP_1200	chrI	90330	-0.074497217	0.378062823	-0.197049834	0.843831503	0.329513279	0.167577119	1.966338128	0.049555998	35.01873494	-2974.371524
SNP_1201	chrI	90387	-0.074497217	0.378062823	-0.197049834	0.843831503	0.329513279	0.167577119	1.966338128	0.049555998	35.01873494	-2974.371524
SNP_1202	chrI	90665	-0.058280951	0.382186549	-0.152493466	0.878830749	0.355331019	0.167742733	2.118309463	0.034412978	35.04761537	-2974.065066
SNP_1203	chrI	90924	-0.083435388	0.378325477	-0.220538644	0.825499981	0.359333595	0.167469469	2.145666292	0.032157365	34.99775311	-2973.998991
SNP_1204	chrI	91173	-0.083435388	0.378325477	-0.220538644	0.825499981	0.359333595	0.167469469	2.145666292	0.032157365	34.99775311	-2973.998991
SNP_1205	chrI	91614	-0.104293604	0.37495523	-0.278149485	0.780959305	0.36030668	0.167407657	2.152271207	0.0316322	34.96392671	-2973.974625
SNP_1206	chrI	91665	-0.104293604	0.37495523	-0.278149485	0.780959305	0.36030668	0.167407657	2.152271207	0.0316322	34.96392671	-2973.974625
SNP_1207	chrI	91791	-0.104293604	0.37495523	-0.278149485	0.780959305	0.36030668	0.167407657	2.152271207	0.0316322	34.96392671	-2973.974625
SNP_1208	chrI	91938	-0.104293604	0.37495523	-0.278149485	0.780959305	0.36030668	0.167407657	2.152271207	0.0316322	34.96392671	-2973.974625
SNP_1209	chrI	92115	-0.09082249	0.378901625	-0.239699394	0.81061601	0.353772143	0.167547191	2.111477621	0.034996957	34.97678707	-2974.071314
SNP_1210	chrI	92310	-0.039141922	0.379486642	-0.103144399	0.917870556	0.353165556	0.167478891	2.108716833	0.035235339	35.12394651	-2974.086614
SNP_1211	chrI	92368	-0.039141922	0.379486642	-0.103144399	0.917870556	0.353165556	0.167478891	2.108716833	0.035235339	35.12394651	-2974.086614
SNP_1212	chrI	92429	-0.039141922	0.379486642	-0.103144399	0.917870556	0.353165556	0.167478891	2.108716833	0.035235339	35.12394651	-2974.086614
SNP_1213	chrI	92532	-0.039141922	0.379486642	-0.103144399	0.917870556	0.353165556	0.167478891	2.108716833	0.035235339	35.12394651	-2974.086614
SNP_1214	chrI	92679	-0.080938739	0.376882062	-0.214758799	0.830002358	0.343421286	0.167832454	2.046215001	0.041015385	35.0463723	-2974.210533
SNP_1215	chrI	92695	-0.080938739	0.376882062	-0.214758799	0.830002358	0.343421286	0.167832454	2.046215001	0.041015385	35.0463723	-2974.210533
SNP_1216	chrI	92716	-0.080938739	0.376882062	-0.214758799	0.830002358	0.343421286	0.167832454	2.046215001	0.041015385	35.0463723	-2974.210533
SNP_1217	chrI	92734	-0.080938739	0.376882062	-0.214758799	0.830002358	0.343421286	0.167832454	2.046215001	0.041015385	35.0463723	-2974.210533
SNP_1218	chrI	92863	-0.039141922	0.379486642	-0.103144399	0.917870556	0.353165556	0.167478891	2.108716833	0.035235339	35.12394651	-2974.086614
SNP_1219	chrI	93310	-0.132542701	0.359684314	-0.368497305	0.712586139	0.297905921	0.168153006	1.771636007	0.076781712	34.8164695	-2974.692215
SNP_1220	chrI	93319	-0.132542701	0.359684314	-0.368497305	0.712586139	0.297905921	0.168153006	1.771636007	0.076781712	34.8164695	-2974.692215
SNP_1221	chrI	93322	-0.132542701	0.359684314	-0.368497305	0.712586139	0.297905921	0.168153006	1.771636007	0.076781712	34.8164695	-2974.692215
SNP_1222	chrI	93325	-0.132542701	0.359684314	-0.368497305	0.712586139	0.297905921	0.168153006	1.771636007	0.076781712	34.8164695	-2974.692215
SNP_1223	chrI	93424	-0.080979784	0.369325489	-0.219264001	0.826492412	0.298237375	0.168046759	1.774728515	0.076269082	34.94075993	-2974.724234
SNP_1224	chrI	93602	-0.194629913	0.371088355	-0.524484021	0.600066649	0.310101917	0.167525865	1.851068889	0.064475855	34.69820604	-2974.488649
SNP_1225	chrI	93621	-0.194629913	0.371088355	-0.524484021	0.600066649	0.310101917	0.167525865	1.851068889	0.064475855	34.69820604	-2974.488649
SNP_1226	chrI	93733	-0.194629913	0.371088355	-0.524484021	0.600066649	0.310101917	0.167525865	1.851068889	0.064475855	34.69820604	-2974.488649
SNP_1227	chrI	93745	-0.194629913	0.371088355	-0.524484021	0.600066649	0.310101917	0.167525865	1.851068889	0.064475855	34.69820604	-2974.488649
SNP_1228	chrI	94063	-0.248044645	0.370078221	-0.670249236	0.502864958	0.308357988	0.167372052	1.842350532	0.065741391	34.59144709	-2974.424236
SNP_1229	chrI	94235	-0.248044645	0.370078221	-0.670249236	0.502864958	0.308357988	0.167372052	1.842350532	0.065741391	34.59144709	-2974.424236
SNP_1230	chrI	94345	-0.249973843	0.369634143	-0.676273683	0.499034683	0.308272687	0.167302641	1.842605029	0.065704161	34.60140593	-2974.422126
SNP_1231	chrI	94550	-0.120274231	0.372023886	-0.323297067	0.746542799	0.292468998	0.167760518	1.743372051	0.081598398	34.89187278	-2974.757114
SNP_1232	chrI	95327	-0.124642415	0.379390294	-0.328533483	0.742582132	0.301038836	0.167717573	1.794915293	0.072991125	34.88220216	-2974.66284
SNP_1233	chrI	95373	-0.109934694	0.371573708	-0.295862412	0.767401063	0.294451034	0.167454616	1.758393054	0.079008838	34.92993199	-2974.738454
SNP_1234	chrI	95388	-0.109934694	0.371573708	-0.295862412	0.767401063	0.294451034	0.167454616	1.758393054	0.079008838	34.92993199	-2974.738454
SNP_1235	chrI	95391	-0.109934694	0.371573708	-0.295862412	0.767401063	0.294451034	0.167454616	1.758393054	0.079008838	34.92993199	-2974.738454
SNP_1236	chrI	95412	-0.109934694	0.371573708	-0.295862412	0.767401063	0.294451034	0.167454616	1.758393054	0.079008838	34.92993199	-2974.738454
SNP_1237	chrI	95552	-0.32657631	0.369040381	-0.884933809	0.376420574	0.326969787	0.168061715	1.945534035	0.052011091	34.49876792	-2974.073744
SNP_1238	chrI	95590	-0.32657631	0.369040381	-0.884933809	0.376420574	0.326969787	0.168061715	1.945534035	0.052011091	34.49876792	-2974.073744
SNP_1239	chrI	95596	-0.32657631	0.369040381	-0.884933809	0.376420574	0.326969787	0.168061715	1.945534035	0.052011091	34.49876792	-2974.073744
SNP_1240	chrI	96047	-0.524968492	0.374170822	-1.40301825	0.160944441	0.333361247	0.168230036	1.981579834	0.047819757	34.17886947	-2973.456208
SNP_1241	chrI	96079	-0.524968492	0.374170822	-1.40301825	0.160944441	0.333361247	0.168230036	1.981579834	0.047819757	34.17886947	-2973.456208
SNP_1242	chrI	96092	-0.524968492	0.374170822	-1.40301825	0.160944441	0.333361247	0.168230036	1.981579834	0.047819757	34.17886947	-2973.456208
SNP_1243	chrI	96197	-0.299148851	0.378504234	-0.790344794	0.429527482	0.348882495	0.168220232	2.07396275	0.038356889	34.54937067	-2973.905638
SNP_1244	chrI	96341	-0.295613431	0.379433378	-0.779091794	0.436123415	0.366646294	0.168152818	2.180435026	0.029474735	34.52243868	-2973.684728
SNP_1245	chrI	96356	-0.295613431	0.379433378	-0.779091794	0.436123415	0.366646294	0.168152818	2.180435026	0.029474735	34.52243868	-2973.684728
SNP_1246	chrI	96581	-0.295613431	0.379433378	-0.779091794	0.436123415	0.366646294	0.168152818	2.180435026	0.029474735	34.52243868	-2973.684728
SNP_1247	chrI	96598	-0.295613431	0.379433378	-0.779091794	0.436123415	0.366646294	0.168152818	2.180435026	0.029474735	34.52243868	-2973.684728
SNP_1248	chrI	96970	-0.409700494	0.371847345	-1.101797552	0.270834144	0.366967806	0.168178148	2.18201835	0.029357304	34.30559285	-2973.413816
SNP_1249	chrI	97247	-0.467325337	0.371164345	-1.25907928	0.208316952	0.368053375	0.168175549	2.188507057	0.028880255	34.18618213	-2973.228079
SNP_1250	chrI	97398	-0.467325337	0.371164345	-1.25907928	0.208316952	0.368053375	0.168175549	2.188507057	0.028880255	34.18618213	-2973.228079
SNP_1251	chrI	98080	-0.466364358	0.371937153	-1.253879462	0.210200234	0.367976102	0.168240692	2.18720036	0.028975782	34.16807916	-2973.232143
SNP_1252	chrI	98327	-0.458117154	0.36994529	-1.238337577	0.215902737	0.372981689	0.16881212	2.209448524	0.027385962	34.06789072	-2973.204159
SNP_1253	chrI	98408	-0.423193777	0.369100708	-1.146553685	0.251860399	0.367410495	0.168744638	2.177316567	0.029707207	34.13637994	-2973.370533
SNP_1254	chrI	98567	-0.423193777	0.369100708	-1.146553685	0.251860399	0.367410495	0.168744638	2.177316567	0.029707207	34.13637994	-2973.370533
SNP_1255	chrI	98636	-0.423193777	0.369100708	-1.146553685	0.251860399	0.367410495	0.168744638	2.177316567	0.029707207	34.13637994	-2973.370533
SNP_1256	chrI	99244	-0.43773387	0.36782423	-1.190062628	0.234324828	0.372347928	0.168200685	2.213712314	0.027090042	34.09820904	-2973.224875
SNP_1257	chrI	99456	-0.417901915	0.367286928	-1.137807755	0.255493179	0.361526241	0.167384814	2.159850903	0.031038622	34.26842704	-2973.382342
SNP_1258	chrI	99606	-0.417901915	0.367286928	-1.137807755	0.255493179	0.361526241	0.167384814	2.159850903	0.031038622	34.26842704	-2973.382342
SNP_1259	chrI	99858	-0.417901915	0.367286928	-1.137807755	0.255493179	0.361526241	0.167384814	2.159850903	0.031038622	34.26842704	-2973.382342
SNP_1260	chrI	99916	-0.510984236	0.365408506	-1.398391738	0.162328107	0.355584851	0.167391087	2.124275887	0.033909816	34.06852944	-2973.139245
SNP_1261	chrI	99937	-0.510984236	0.365408506	-1.398391738	0.162328107	0.355584851	0.167391087	2.124275887	0.033909816	34.06852944	-2973.139245
SNP_1262	chrI	100007	-0.510984236	0.365408506	-1.398391738	0.162328107	0.355584851	0.167391087	2.124275887	0.033909816	34.06852944	-2973.139245
SNP_1263	chrI	100516	-0.378527129	0.367754377	-1.029293337	0.303608895	0.357080012	0.167704789	2.129217742	0.03349784	34.2538872	-2973.543567
SNP_1264	chrI	100629	-0.378527129	0.367754377	-1.029293337	0.303608895	0.357080012	0.167704789	2.129217742	0.03349784	34.2538872	-2973.543567
SNP_1265	chrI	100765	-0.378527129	0.367754377	-1.029293337	0.303608895	0.357080012	0.167704789	2.129217742	0.03349784	34.2538872	-2973.543567
SNP_1266	chrI	101198	-0.341465869	0.364335893	-0.937228188	0.348883991	0.355767513	0.1676457	2.122139211	0.034089278	34.35458224	-2973.645374
SNP_1267	chrI	101326	-0.341465869	0.364335893	-0.937228188	0.348883991	0.355767513	0.1676457	2.122139211	0.034089278	34.35458224	-2973.645374
SNP_1268	chrI	101450	-0.341465869	0.364335893	-0.937228188	0.348883991	0.355767513	0.1676457	2.122139211	0.034089278	34.35458224	-2973.645374
SNP_1269	chrI	101452	-0.341465869	0.364335893	-0.937228188	0.348883991	0.355767513	0.1676457	2.122139211	0.034089278	34.35458224	-2973.645374
SNP_1270	chrI	101581	-0.339223343	0.364735186	-0.930053794	0.352584062	0.356317218	0.167740174	2.124221109	0.033914406	34.34689147	-2973.644984
SNP_1271	chrI	101953	-0.242494875	0.364456379	-0.66536049	0.505984569	0.312075408	0.168008537	1.857497323	0.063555674	34.52882062	-2974.377411
SNP_1272	chrI	101991	-0.242494875	0.364456379	-0.66536049	0.505984569	0.312075408	0.168008537	1.857497323	0.063555674	34.52882062	-2974.377411
SNP_1273	chrI	102008	-0.242494875	0.364456379	-0.66536049	0.505984569	0.312075408	0.168008537	1.857497323	0.063555674	34.52882062	-2974.377411
SNP_1274	chrI	102348	-0.437117513	0.357606922	-1.222340749	0.221887828	0.319823201	0.168022743	1.903451857	0.057289442	34.10923454	-2973.789156
SNP_1275	chrI	102420	-0.437117513	0.357606922	-1.222340749	0.221887828	0.319823201	0.168022743	1.903451857	0.057289442	34.10923454	-2973.789156
SNP_1276	chrI	102483	-0.437117513	0.357606922	-1.222340749	0.221887828	0.319823201	0.168022743	1.903451857	0.057289442	34.10923454	-2973.789156
SNP_1277	chrI	102606	-0.437117513	0.357606922	-1.222340749	0.221887828	0.319823201	0.168022743	1.903451857	0.057289442	34.10923454	-2973.789156
SNP_1278	chrI	102768	-0.424350576	0.355061295	-1.195147377	0.232333478	0.313914094	0.168606223	1.861817956	0.062943336	34.07310452	-2973.903017
SNP_1279	chrI	102864	-0.424350576	0.355061295	-1.195147377	0.232333478	0.313914094	0.168606223	1.861817956	0.062943336	34.07310452	-2973.903017
SNP_1280	chrI	103038	-0.344859032	0.353737602	-0.97490069	0.329862487	0.30999575	0.168635249	1.838261877	0.066341917	34.26198529	-2974.171576
SNP_1281	chrI	103597	-0.386331543	0.352930056	-1.09464053	0.273956961	0.298590016	0.168847608	1.768399444	0.07732123	34.16943936	-2974.173627
SNP_1282	chrI	103680	-0.386331543	0.352930056	-1.09464053	0.273956961	0.298590016	0.168847608	1.768399444	0.07732123	34.16943936	-2974.173627
SNP_1283	chrI	104022	-0.386331543	0.352930056	-1.09464053	0.273956961	0.298590016	0.168847608	1.768399444	0.07732123	34.16943936	-2974.173627
SNP_1284	chrI	104853	-0.384398851	0.348528796	-1.102918482	0.270347272	0.299460814	0.169006836	1.771885801	0.076740201	34.14316168	-2974.148418
SNP_1285	chrI	105258	-0.431199308	0.348417707	-1.237592979	0.216178713	0.310994507	0.168757959	1.842843494	0.065669291	34.00163073	-2973.861594
SNP_1286	chrI	106581	0.079462494	0.333812193	0.238045512	0.811898119	0.371973414	0.168458577	2.208100179	0.027480121	35.10525308	-2973.824915
SNP_1287	chrI	107850	0.023501407	0.3304728	0.071114497	0.943321887	0.274331465	0.168920689	1.624025255	0.10470855	35.18658455	-2974.98291
SNP_1288	chrI	108063	0.120352495	0.329849488	0.364870947	0.71529052	0.28497842	0.169120194	1.685064411	0.092310915	35.38338863	-2974.802483
SNP_1289	chrI	108391	0.151712722	0.329206518	0.460843616	0.645018322	0.292136257	0.169360464	1.724937741	0.084870216	35.45548836	-2974.691327
SNP_1290	chrI	108575	0.151712722	0.329206518	0.460843616	0.645018322	0.292136257	0.169360464	1.724937741	0.084870216	35.45548836	-2974.691327
SNP_1291	chrI	108747	0.201345769	0.328421997	0.613070291	0.539979435	0.220168936	0.168889036	1.303630725	0.192681434	35.69259376	-2975.250854
SNP_1292	chrI	108798	0.201345769	0.328421997	0.613070291	0.539979435	0.220168936	0.168889036	1.303630725	0.192681434	35.69259376	-2975.250854
SNP_1293	chrI	108813	0.201345769	0.328421997	0.613070291	0.539979435	0.220168936	0.168889036	1.303630725	0.192681434	35.69259376	-2975.250854
SNP_1294	chrI	108864	0.201345769	0.328421997	0.613070291	0.539979435	0.220168936	0.168889036	1.303630725	0.192681434	35.69259376	-2975.250854
SNP_1295	chrI	108869	0.201345769	0.328421997	0.613070291	0.539979435	0.220168936	0.168889036	1.303630725	0.192681434	35.69259376	-2975.250854
SNP_1296	chrI	108943	0.178544078	0.330620479	0.540027281	0.589307227	0.22573173	0.168972072	1.33591148	0.181904315	35.63709713	-2975.249043
SNP_1297	chrI	108967	0.178544078	0.330620479	0.540027281	0.589307227	0.22573173	0.168972072	1.33591148	0.181904315	35.63709713	-2975.249043
SNP_1298	chrI	109045	0.188204748	0.331131276	0.568368986	0.569921357	0.227892547	0.168960603	1.348791036	0.177731722	35.64881278	-2975.215441
SNP_1299	chrI	109627	0.3059034	0.322220853	0.949359413	0.342683949	0.142357382	0.167818885	0.848279869	0.396499931	36.10221735	-2975.469828
SNP_1300	chrI	109954	0.311512904	0.317814817	0.980171115	0.32725602	0.194050793	0.16750911	1.15844919	0.246977526	36.00057745	-2975.127285
SNP_1301	chrI	109984	0.242906957	0.319489462	0.760297244	0.447269217	0.205482728	0.167913157	1.223744054	0.221358077	35.82972816	-2975.237032
SNP_1302	chrI	110146	0.242906957	0.319489462	0.760297244	0.447269217	0.205482728	0.167913157	1.223744054	0.221358077	35.82972816	-2975.237032
SNP_1303	chrI	110200	0.252964317	0.319074201	0.792807178	0.428091939	0.202912072	0.167573649	1.210882933	0.226247238	35.8480688	-2975.231327
SNP_1304	chrI	110796	0.018426306	0.306455243	0.060127234	0.95206719	0.151692691	0.166188051	0.912777364	0.361595695	35.30189365	-2975.893317
SNP_1305	chrI	110981	0.030469262	0.306478556	0.099417272	0.920828349	0.152304534	0.166198824	0.916399587	0.359694407	35.32445236	-2975.886262
SNP_1306	chrI	111245	0.124279601	0.307427454	0.404256679	0.686116727	0.157775463	0.165871294	0.951192091	0.341753473	35.54620425	-2975.77532
SNP_1307	chrI	111344	0.141134916	0.309511485	0.4559925	0.6485016	0.160638235	0.166011461	0.967633404	0.333478515	35.58090324	-2975.739208
SNP_1308	chrI	111623	-0.013383427	0.309453643	-0.043248567	0.965512654	0.159001885	0.166699804	0.953821673	0.340421229	35.23562613	-2975.856583
SNP_1309	chrI	111986	-0.038606378	0.313634901	-0.123093375	0.902059696	0.131849807	0.167505609	0.787136666	0.431401983	35.18948373	-2975.996195
SNP_1310	chrI	112049	-0.038606378	0.313634901	-0.123093375	0.902059696	0.131849807	0.167505609	0.787136666	0.431401983	35.18948373	-2975.996195
SNP_1311	chrI	112085	-0.038606378	0.313634901	-0.123093375	0.902059696	0.131849807	0.167505609	0.787136666	0.431401983	35.18948373	-2975.996195
SNP_1312	chrI	112184	-0.038606378	0.313634901	-0.123093375	0.902059696	0.131849807	0.167505609	0.787136666	0.431401983	35.18948373	-2975.996195
SNP_1313	chrI	112433	-0.100432315	0.313313734	-0.320548716	0.748624262	0.137904451	0.167454183	0.823535418	0.410414263	35.01810491	-2975.923658
SNP_1314	chrI	112963	-0.068042335	0.309941829	-0.219532597	0.826283261	0.080654757	0.16594177	0.486042527	0.627051268	35.1514876	-2976.170855
SNP_1315	chrI	113050	-0.068042335	0.309941829	-0.219532597	0.826283261	0.080654757	0.16594177	0.486042527	0.627051268	35.1514876	-2976.170855
SNP_1316	chrI	113078	-0.068042335	0.309941829	-0.219532597	0.826283261	0.080654757	0.16594177	0.486042527	0.627051268	35.1514876	-2976.170855
SNP_1317	chrI	113089	-0.068042335	0.309941829	-0.219532597	0.826283261	0.080654757	0.16594177	0.486042527	0.627051268	35.1514876	-2976.170855
SNP_1318	chrI	113617	0.123829642	0.307458738	0.402752066	0.68722299	0.063396588	0.165993221	0.38192275	0.702605728	35.61940558	-2976.162944
SNP_1319	chrI	113629	0.123829642	0.307458738	0.402752066	0.68722299	0.063396588	0.165993221	0.38192275	0.702605728	35.61940558	-2976.162944
SNP_1320	chrI	113812	0.226271241	0.309438498	0.731231706	0.464821436	0.128546445	0.166317513	0.772897832	0.439778813	35.70915784	-2975.753367
SNP_1321	chrI	114070	0.241626537	0.316485178	0.76346873	0.445377118	0.215182612	0.166996439	1.288546107	0.197875701	35.58031614	-2975.198705
SNP_1322	chrI	114072	0.241626537	0.316485178	0.76346873	0.445377118	0.215182612	0.166996439	1.288546107	0.197875701	35.58031614	-2975.198705
SNP_1323	chrI	114258	0.241626537	0.316485178	0.76346873	0.445377118	0.215182612	0.166996439	1.288546107	0.197875701	35.58031614	-2975.198705
SNP_1324	chrI	114589	0.194127866	0.326398354	0.594757491	0.552149946	0.218805475	0.166941358	1.310672668	0.190291252	35.48098164	-2975.276789
SNP_1325	chrI	114628	0.194127866	0.326398354	0.594757491	0.552149946	0.218805475	0.166941358	1.310672668	0.190291252	35.48098164	-2975.276789
SNP_1326	chrI	114819	0.26986704	0.327504354	0.824010541	0.410144385	0.244051046	0.167156774	1.460012897	0.144623515	35.57163522	-2974.913457
SNP_1327	chrI	114884	0.26986704	0.327504354	0.824010541	0.410144385	0.244051046	0.167156774	1.460012897	0.144623515	35.57163522	-2974.913457
SNP_1328	chrI	115134	0.0348868	0.332693094	0.104861811	0.916508025	0.185801309	0.167217962	1.111132476	0.266797891	35.30003506	-2975.691099
SNP_1329	chrI	115167	0.0348868	0.332693094	0.104861811	0.916508025	0.185801309	0.167217962	1.111132476	0.266797891	35.30003506	-2975.691099
SNP_1330	chrI	115183	0.0348868	0.332693094	0.104861811	0.916508025	0.185801309	0.167217962	1.111132476	0.266797891	35.30003506	-2975.691099
SNP_1331	chrI	115335	0.027884443	0.329985423	0.084502046	0.932675423	0.185850636	0.167191983	1.111600165	0.266596767	35.29735965	-2975.691892
SNP_1332	chrI	115339	0.027884443	0.329985423	0.084502046	0.932675423	0.185850636	0.167191983	1.111600165	0.266596767	35.29735965	-2975.691892
SNP_1333	chrI	115659	-0.055222233	0.338039495	-0.1633603	0.870270174	0.116884732	0.166648863	0.701383317	0.483238919	35.1973782	-2976.052612
SNP_1334	chrI	115906	0.041397866	0.345202751	0.119923338	0.904569723	0.118387907	0.166756099	0.709946492	0.477914904	35.39830742	-2976.055372
SNP_1335	chrI	115917	0.059839333	0.341713928	0.17511529	0.86102708	0.115791381	0.166744532	0.694423861	0.487589496	35.44419726	-2976.059105
SNP_1336	chrI	115921	0.059839333	0.341713928	0.17511529	0.86102708	0.115791381	0.166744532	0.694423861	0.487589496	35.44419726	-2976.059105
SNP_1337	chrI	115974	0.059839333	0.341713928	0.17511529	0.86102708	0.115791381	0.166744532	0.694423861	0.487589496	35.44419726	-2976.059105
SNP_1338	chrI	115977	0.059839333	0.341713928	0.17511529	0.86102708	0.115791381	0.166744532	0.694423861	0.487589496	35.44419726	-2976.059105
SNP_1339	chrI	116178	-0.009026569	0.350340983	-0.025765095	0.979450218	0.097994632	0.166316264	0.589206549	0.555865511	35.29490493	-2976.139325
SNP_1340	chrI	116206	0.018230683	0.348712792	0.052279939	0.958316841	0.094127888	0.166413147	0.565627714	0.571783028	35.36181476	-2976.152548
SNP_1341	chrI	116238	0.018230683	0.348712792	0.052279939	0.958316841	0.094127888	0.166413147	0.565627714	0.571783028	35.36181476	-2976.152548
SNP_1342	chrI	116340	0.133469743	0.348784158	0.382671461	0.702050629	0.104666	0.166481286	0.628695286	0.52970261	35.60458697	-2976.045768
SNP_1343	chrI	116457	0.137550851	0.347106731	0.396278258	0.691990473	0.085275369	0.166718308	0.511493729	0.609126536	35.63922211	-2976.106443
SNP_1344	chrI	116489	0.137550851	0.347106731	0.396278258	0.691990473	0.085275369	0.166718308	0.511493729	0.609126536	35.63922211	-2976.106443
SNP_1345	chrI	116511	0.137550851	0.347106731	0.396278258	0.691990473	0.085275369	0.166718308	0.511493729	0.609126536	35.63922211	-2976.106443
SNP_1346	chrI	116526	0.137550851	0.347106731	0.396278258	0.691990473	0.085275369	0.166718308	0.511493729	0.609126536	35.63922211	-2976.106443
SNP_1347	chrI	116610	0.126837301	0.347031856	0.36549181	0.714827251	0.087438781	0.16690534	0.523882465	0.600484844	35.61800339	-2976.111099
SNP_1348	chrI	116777	0.150046701	0.34490215	0.435041361	0.663633123	0.088011876	0.166609442	0.528252628	0.597449761	35.66784486	-2976.081426
SNP_1349	chrI	117393	0.31188487	0.34696987	0.898881709	0.368947839	0.026810744	0.166523736	0.161002535	0.872126296	36.1083671	-2975.896762
SNP_1350	chrI	117510	0.31188487	0.34696987	0.898881709	0.368947839	0.026810744	0.166523736	0.161002535	0.872126296	36.1083671	-2975.896762
SNP_1351	chrI	117528	0.31188487	0.34696987	0.898881709	0.368947839	0.026810744	0.166523736	0.161002535	0.872126296	36.1083671	-2975.896762
SNP_1352	chrI	117669	0.429567306	0.35120834	1.223112485	0.221596384	0.018997243	0.16648264	0.114109455	0.909175604	36.37757364	-2975.55805
SNP_1353	chrI	117699	0.429567306	0.35120834	1.223112485	0.221596384	0.018997243	0.16648264	0.114109455	0.909175604	36.37757364	-2975.55805
SNP_1354	chrI	118092	0.423050897	0.35074017	1.206166081	0.228059554	0.050679359	0.166549896	0.304289347	0.760975387	36.26839137	-2975.539468
SNP_1355	chrI	118122	0.423050897	0.35074017	1.206166081	0.228059554	0.050679359	0.166549896	0.304289347	0.760975387	36.26839137	-2975.539468
SNP_1356	chrI	118203	0.399572353	0.353559195	1.130142727	0.258706847	0.063383835	0.166855684	0.379872195	0.704126833	36.2163125	-2975.598388
SNP_1357	chrI	118511	0.337189466	0.361973239	0.931531476	0.351819945	0.026171463	0.165988102	0.157670718	0.874750428	36.15944029	-2975.864324
SNP_1358	chrI	118575	0.337933392	0.364012416	0.928356774	0.353462894	0.026574844	0.165908134	0.160178065	0.872775517	36.15654465	-2975.866714
SNP_1359	chrI	118606	0.337933392	0.364012416	0.928356774	0.353462894	0.026574844	0.165908134	0.160178065	0.872775517	36.15654465	-2975.866714
SNP_1360	chrI	118653	0.296948634	0.364109306	0.815548047	0.414967041	0.015099908	0.165440454	0.091270953	0.927296911	36.06995827	-2975.974699
SNP_1361	chrI	118765	0.296948634	0.364109306	0.815548047	0.414967041	0.015099908	0.165440454	0.091270953	0.927296911	36.06995827	-2975.974699
SNP_1362	chrI	119050	0.245406871	0.365594239	0.671254753	0.502224582	0.026845502	0.165499245	0.162209212	0.871176265	35.93357569	-2976.073193
SNP_1363	chrI	119149	0.245406871	0.365594239	0.671254753	0.502224582	0.026845502	0.165499245	0.162209212	0.871176265	35.93357569	-2976.073193
SNP_1364	chrI	119167	0.245406871	0.365594239	0.671254753	0.502224582	0.026845502	0.165499245	0.162209212	0.871176265	35.93357569	-2976.073193
SNP_1365	chrI	119242	0.245406871	0.365594239	0.671254753	0.502224582	0.026845502	0.165499245	0.162209212	0.871176265	35.93357569	-2976.073193
SNP_1366	chrI	119350	0.025403482	0.363895006	0.069809923	0.944359924	-0.02305509	0.165676528	-0.139157253	0.88935595	35.51327347	-2976.302157
SNP_1367	chrI	119381	0.025403482	0.363895006	0.069809923	0.944359924	-0.02305509	0.165676528	-0.139157253	0.88935595	35.51327347	-2976.302157
SNP_1368	chrI	119512	0.120773959	0.364263775	0.331556326	0.740298841	-0.066615842	0.165658059	-0.402128593	0.687681594	35.80531051	-2976.179847
SNP_1369	chrI	119609	0.120773959	0.364263775	0.331556326	0.740298841	-0.066615842	0.165658059	-0.402128593	0.687681594	35.80531051	-2976.179847
SNP_1370	chrI	119642	0.120773959	0.364263775	0.331556326	0.740298841	-0.066615842	0.165658059	-0.402128593	0.687681594	35.80531051	-2976.179847
SNP_1371	chrI	119666	0.120773959	0.364263775	0.331556326	0.740298841	-0.066615842	0.165658059	-0.402128593	0.687681594	35.80531051	-2976.179847
SNP_1372	chrI	119669	0.120773959	0.364263775	0.331556326	0.740298841	-0.066615842	0.165658059	-0.402128593	0.687681594	35.80531051	-2976.179847
SNP_1373	chrI	119672	0.120773959	0.364263775	0.331556326	0.740298841	-0.066615842	0.165658059	-0.402128593	0.687681594	35.80531051	-2976.179847
SNP_1374	chrI	119762	0.135258151	0.362103686	0.37353431	0.708835763	-0.067046422	0.165424105	-0.405300197	0.685349878	35.84122933	-2976.163922
SNP_1375	chrI	119842	0.014058501	0.358820437	0.039179765	0.968755457	-0.072478771	0.165492765	-0.437957336	0.661518692	35.55522735	-2976.217338
SNP_1376	chrI	119898	0.014058501	0.358820437	0.039179765	0.968755457	-0.072478771	0.165492765	-0.437957336	0.661518692	35.55522735	-2976.217338
SNP_1377	chrI	120061	0.068303618	0.358148894	0.190712911	0.848792057	-0.068711715	0.165407936	-0.415407606	0.677939157	35.68538654	-2976.210279
SNP_1378	chrI	120085	0.068303618	0.358148894	0.190712911	0.848792057	-0.068711715	0.165407936	-0.415407606	0.677939157	35.68538654	-2976.210279
SNP_1379	chrI	120115	0.068303618	0.358148894	0.190712911	0.848792057	-0.068711715	0.165407936	-0.415407606	0.677939157	35.68538654	-2976.210279
SNP_1380	chrI	120118	0.068303618	0.358148894	0.190712911	0.848792057	-0.068711715	0.165407936	-0.415407606	0.677939157	35.68538654	-2976.210279
SNP_1381	chrI	120277	0.106926981	0.359359203	0.297549027	0.766113693	-0.027993076	0.165692605	-0.168945837	0.865875904	35.70529054	-2976.255965
SNP_1382	chrI	120347	0.106926981	0.359359203	0.297549027	0.766113693	-0.027993076	0.165692605	-0.168945837	0.865875904	35.70529054	-2976.255965
SNP_1383	chrI	120405	0.082543208	0.356313156	0.231659163	0.816853603	-0.037152236	0.165718812	-0.224188403	0.822659843	35.65817287	-2976.262927
SNP_1384	chrI	120473	0.092608508	0.358558591	0.258279986	0.796247855	-0.036395852	0.165693109	-0.21965821	0.826185453	35.67643783	-2976.257416
SNP_1385	chrI	120485	0.092608508	0.358558591	0.258279986	0.796247855	-0.036395852	0.165693109	-0.21965821	0.826185453	35.67643783	-2976.257416
SNP_1386	chrI	120740	0.215986206	0.363570663	0.594069402	0.55260986	-0.020569496	0.165593297	-0.124216963	0.901170276	35.94109714	-2976.130206
SNP_1387	chrI	120797	0.014173311	0.361507865	0.039206093	0.968734472	-0.09893005	0.165730824	-0.596932109	0.550697685	35.58297659	-2976.134878
SNP_1388	chrI	120895	0.014173311	0.361507865	0.039206093	0.968734472	-0.09893005	0.165730824	-0.596932109	0.550697685	35.58297659	-2976.134878
SNP_1389	chrI	120902	0.014173311	0.361507865	0.039206093	0.968734472	-0.09893005	0.165730824	-0.596932109	0.550697685	35.58297659	-2976.134878
SNP_1390	chrI	121322	0.091584893	0.362914018	0.252359757	0.800818646	-0.023599139	0.16572579	-0.142398711	0.886795858	35.65219174	-2976.272792
SNP_1391	chrI	121577	0.091584893	0.362914018	0.252359757	0.800818646	-0.023599139	0.16572579	-0.142398711	0.886795858	35.65219174	-2976.272792
SNP_1392	chrI	121589	0.091584893	0.362914018	0.252359757	0.800818646	-0.023599139	0.16572579	-0.142398711	0.886795858	35.65219174	-2976.272792
SNP_1393	chrI	121730	0.093206638	0.364017517	0.256049869	0.797968833	-0.02345199	0.165786939	-0.141458611	0.887538225	35.65806154	-2976.27192
SNP_1394	chrI	121832	0.093206638	0.364017517	0.256049869	0.797968833	-0.02345199	0.165786939	-0.141458611	0.887538225	35.65806154	-2976.27192
SNP_1395	chrI	122165	0.075522894	0.363931423	0.207519575	0.835649441	-0.006634195	0.1654776	-0.040091198	0.968029005	35.59878413	-2976.291938
SNP_1396	chrI	122216	0.075522894	0.363931423	0.207519575	0.835649441	-0.006634195	0.1654776	-0.040091198	0.968029005	35.59878413	-2976.291938
SNP_1397	chrI	122436	0.068997737	0.363725406	0.189697326	0.849587622	-0.007564786	0.165529298	-0.045700588	0.963558685	35.58368733	-2976.295251
SNP_1398	chrI	122510	0.068997737	0.363725406	0.189697326	0.849587622	-0.007564786	0.165529298	-0.045700588	0.963558685	35.58368733	-2976.295251
SNP_1399	chrI	122755	0.164713084	0.363819219	0.452733323	0.650846149	-0.051319535	0.165485122	-0.310115707	0.756542298	35.86457963	-2976.165992
SNP_1400	chrI	122846	0.164713084	0.363819219	0.452733323	0.650846149	-0.051319535	0.165485122	-0.310115707	0.756542298	35.86457963	-2976.165992
SNP_1401	chrI	123008	0.309376542	0.361851133	0.85498293	0.392780323	-0.032315731	0.16589585	-0.194795298	0.845595658	36.16359486	-2975.932943
SNP_1402	chrI	123047	0.309376542	0.361851133	0.85498293	0.392780323	-0.032315731	0.16589585	-0.194795298	0.845595658	36.16359486	-2975.932943
SNP_1403	chrI	123239	0.213971946	0.362058084	0.590987897	0.554671822	0.012047326	0.165901926	0.072617156	0.942126355	35.87238416	-2976.134735
SNP_1404	chrI	123545	0.256104302	0.357444947	0.716486005	0.4738708	0.018369332	0.165669924	0.110879099	0.911736092	35.93055872	-2976.046193
SNP_1405	chrI	123707	0.256104302	0.357444947	0.716486005	0.4738708	0.018369332	0.165669924	0.110879099	0.911736092	35.93055872	-2976.046193
SNP_1406	chrI	123785	0.256104302	0.357444947	0.716486005	0.4738708	0.018369332	0.165669924	0.110879099	0.911736092	35.93055872	-2976.046193
SNP_1407	chrI	124181	0.369877536	0.350626984	1.054903222	0.291742973	0.106464765	0.165832249	0.642002778	0.52102925	36.06255003	-2975.531209
SNP_1408	chrI	124451	0.329659484	0.344542783	0.956802755	0.338914939	0.107719499	0.165604797	0.650461224	0.515554651	35.94145514	-2975.623991
SNP_1409	chrI	124452	0.329659484	0.344542783	0.956802755	0.338914939	0.107719499	0.165604797	0.650461224	0.515554651	35.94145514	-2975.623991
SNP_1410	chrI	124456	0.329659484	0.344542783	0.956802755	0.338914939	0.107719499	0.165604797	0.650461224	0.515554651	35.94145514	-2975.623991
SNP_1411	chrI	124570	0.300622293	0.345402828	0.870352726	0.384331783	0.103657568	0.165725453	0.625477655	0.531810731	35.89859391	-2975.72276
SNP_1412	chrI	124583	0.274938166	0.346186549	0.794190782	0.427286542	0.108203902	0.165636395	0.65326163	0.513748744	35.83446078	-2975.770127
SNP_1413	chrI	124593	0.274938166	0.346186549	0.794190782	0.427286542	0.108203902	0.165636395	0.65326163	0.513748744	35.83446078	-2975.770127
SNP_1414	chrI	124646	0.228478053	0.346695415	0.659016656	0.510047856	0.120444838	0.165420699	0.728112256	0.46672776	35.74133797	-2975.818444
SNP_1415	chrI	124649	0.228478053	0.346695415	0.659016656	0.510047856	0.120444838	0.165420699	0.728112256	0.46672776	35.74133797	-2975.818444
SNP_1416	chrI	124665	0.228478053	0.346695415	0.659016656	0.510047856	0.120444838	0.165420699	0.728112256	0.46672776	35.74133797	-2975.818444
SNP_1417	chrI	124906	0.131267572	0.352911643	0.371955912	0.710010227	0.053282266	0.166349297	0.320303521	0.74881005	35.6450502	-2976.189797
SNP_1418	chrI	124972	0.131267572	0.352911643	0.371955912	0.710010227	0.053282266	0.166349297	0.320303521	0.74881005	35.6450502	-2976.189797
SNP_1419	chrI	125158	0.192712324	0.358170917	0.538045706	0.590673954	0.030896742	0.166736739	0.185302544	0.85303206	35.79919897	-2976.148811
SNP_1420	chrI	125277	0.217864485	0.354637035	0.61433089	0.539146626	0.042752363	0.166702708	0.256458719	0.797653251	35.85570275	-2976.085618
SNP_1421	chrI	125286	0.217864485	0.354637035	0.61433089	0.539146626	0.042752363	0.166702708	0.256458719	0.797653251	35.85570275	-2976.085618
SNP_1422	chrI	125382	0.217864485	0.354637035	0.61433089	0.539146626	0.042752363	0.166702708	0.256458719	0.797653251	35.85570275	-2976.085618
SNP_1423	chrI	125419	0.217864485	0.354637035	0.61433089	0.539146626	0.042752363	0.166702708	0.256458719	0.797653251	35.85570275	-2976.085618
SNP_1424	chrI	125481	0.217864485	0.354637035	0.61433089	0.539146626	0.042752363	0.166702708	0.256458719	0.797653251	35.85570275	-2976.085618
SNP_1425	chrI	125616	0.228337263	0.3481012	0.655950806	0.512017673	0.079352031	0.166491584	0.476612865	0.633749542	35.81950724	-2975.972461
SNP_1426	chrI	125619	0.228337263	0.3481012	0.655950806	0.512017673	0.079352031	0.166491584	0.476612865	0.633749542	35.81950724	-2975.972461
SNP_1427	chrI	125937	0.279777674	0.348306796	0.80325069	0.422034654	0.03316701	0.166561482	0.199127734	0.84220626	35.99256766	-2975.963989
SNP_1428	chrI	126073	0.492886284	0.350834634	1.404896315	0.160385315	0.055489987	0.166283979	0.333706155	0.738676369	36.40962092	-2975.244405
SNP_1429	chrI	126501	0.298430239	0.358576231	0.832264422	0.405472907	0.050127723	0.166446793	0.301163643	0.763356888	36.03710647	-2975.914616
SNP_1430	chrI	126826	0.312583698	0.357877787	0.873436993	0.382649921	0.055865364	0.16656726	0.335392225	0.73740471	36.05286502	-2975.868131
SNP_1431	chrI	126880	0.312583698	0.357877787	0.873436993	0.382649921	0.055865364	0.16656726	0.335392225	0.73740471	36.05286502	-2975.868131
SNP_1432	chrI	126897	0.312583698	0.357877787	0.873436993	0.382649921	0.055865364	0.16656726	0.335392225	0.73740471	36.05286502	-2975.868131
SNP_1433	chrI	127011	0.416022393	0.354903964	1.172211177	0.241411827	0.1327548	0.167869837	0.790819854	0.42925031	36.10865616	-2975.282391
SNP_1434	chrI	127062	0.416022393	0.354903964	1.172211177	0.241411827	0.1327548	0.167869837	0.790819854	0.42925031	36.10865616	-2975.282391
SNP_1435	chrI	127101	0.416022393	0.354903964	1.172211177	0.241411827	0.1327548	0.167869837	0.790819854	0.42925031	36.10865616	-2975.282391
SNP_1436	chrI	127389	0.526456243	0.347570146	1.514676243	0.130193462	0.127578731	0.168033076	0.759247729	0.447896361	36.39947092	-2974.837409
SNP_1437	chrI	127854	0.530496574	0.339583465	1.562197894	0.118580847	0.159115771	0.167368715	0.950690047	0.342008207	36.14933284	-2974.612141
SNP_1438	chrI	127871	0.530496574	0.339583465	1.562197894	0.118580847	0.159115771	0.167368715	0.950690047	0.342008207	36.14933284	-2974.612141
SNP_1439	chrI	127875	0.530496574	0.339583465	1.562197894	0.118580847	0.159115771	0.167368715	0.950690047	0.342008207	36.14933284	-2974.612141
SNP_1440	chrI	127881	0.530496574	0.339583465	1.562197894	0.118580847	0.159115771	0.167368715	0.950690047	0.342008207	36.14933284	-2974.612141
SNP_1441	chrI	127937	0.530496574	0.339583465	1.562197894	0.118580847	0.159115771	0.167368715	0.950690047	0.342008207	36.14933284	-2974.612141
SNP_1442	chrI	127988	0.530496574	0.339583465	1.562197894	0.118580847	0.159115771	0.167368715	0.950690047	0.342008207	36.14933284	-2974.612141
SNP_1443	chrI	128137	0.507846087	0.335547974	1.513482801	0.130496088	0.144190501	0.166556408	0.865715723	0.386868866	36.15107132	-2974.766682
SNP_1444	chrI	128270	0.507846087	0.335547974	1.513482801	0.130496088	0.144190501	0.166556408	0.865715723	0.386868866	36.15107132	-2974.766682
SNP_1445	chrI	128761	0.499006244	0.321182286	1.553654315	0.120606384	0.032813952	0.167017409	0.196470247	0.84428495	36.17320129	-2975.080548
SNP_1446	chrI	128774	0.499006244	0.321182286	1.553654315	0.120606384	0.032813952	0.167017409	0.196470247	0.84428495	36.17320129	-2975.080548
SNP_1447	chrI	128864	0.445806101	0.321204619	1.387919336	0.165493306	0.014794655	0.166964689	0.088609484	0.929411306	36.1004173	-2975.342278
SNP_1448	chrI	129067	0.406041727	0.326848223	1.242294429	0.214440442	0.069255395	0.16704863	0.414582238	0.678543157	35.96508913	-2975.445173
SNP_1449	chrI	129197	0.406041727	0.326848223	1.242294429	0.214440442	0.069255395	0.16704863	0.414582238	0.678543157	35.96508913	-2975.445173
SNP_1450	chrI	129386	0.324181704	0.32396059	1.000682532	0.317240048	0.052304738	0.167309097	0.312623397	0.754636735	35.8726705	-2975.75775
SNP_1451	chrI	129629	0.449777565	0.313312267	1.435556831	0.151464003	0.036250314	0.167844613	0.215975439	0.829054151	36.10701297	-2975.252898
SNP_1452	chrI	129656	0.445464297	0.31281639	1.424043982	0.15476845	0.037357434	0.167771249	0.222668869	0.82384202	36.10126121	-2975.268963
SNP_1453	chrI	129661	0.445464297	0.31281639	1.424043982	0.15476845	0.037357434	0.167771249	0.222668869	0.82384202	36.10126121	-2975.268963
SNP_1454	chrI	129707	0.445464297	0.31281639	1.424043982	0.15476845	0.037357434	0.167771249	0.222668869	0.82384202	36.10126121	-2975.268963
SNP_1455	chrI	130255	-0.154265796	0.318792932	-0.483905949	0.628566297	-0.065743681	0.168132239	-0.391023644	0.695869129	35.14175068	-2976.111393
SNP_1456	chrI	130391	-0.1728705	0.319482546	-0.541095287	0.588571211	-0.069980507	0.167960296	-0.416649104	0.677031025	35.09581602	-2976.069636
SNP_1457	chrI	130454	-0.1728705	0.319482546	-0.541095287	0.588571211	-0.069980507	0.167960296	-0.416649104	0.677031025	35.09581602	-2976.069636
SNP_1458	chrI	130918	-0.134415882	0.322346476	-0.416991939	0.67678033	-0.083287573	0.167875307	-0.496127598	0.619921367	35.20538952	-2976.09186
SNP_1459	chrI	130951	-0.15064809	0.321437979	-0.468669228	0.639415683	-0.079157027	0.167861572	-0.471561337	0.637350298	35.16803528	-2976.080446
SNP_1460	chrI	131494	-0.221673432	0.318968985	-0.694968608	0.487248195	0.023219305	0.168454194	0.137837502	0.890398618	34.8907419	-2976.065918
SNP_1461	chrI	131590	-0.150519772	0.319162902	-0.471607983	0.637317009	0.051408926	0.168485819	0.305123162	0.760340478	35.03172269	-2976.161692
SNP_1462	chrI	131595	-0.150519772	0.319162902	-0.471607983	0.637317009	0.051408926	0.168485819	0.305123162	0.760340478	35.03172269	-2976.161692
SNP_1463	chrI	132522	-0.260056637	0.335185982	-0.775857735	0.438029819	0.108177172	0.16651116	0.649669198	0.516066006	34.79125587	-2975.816487
SNP_1464	chrI	132552	-0.236124984	0.335878374	-0.703007404	0.482226698	0.110775729	0.16658364	0.664985641	0.506224188	34.83794419	-2975.858505
SNP_1465	chrI	132714	-0.236124984	0.335878374	-0.703007404	0.482226698	0.110775729	0.16658364	0.664985641	0.506224188	34.83794419	-2975.858505
SNP_1466	chrI	132723	-0.283430913	0.33935559	-0.835203311	0.403817292	0.086793279	0.166240844	0.52209359	0.60172923	34.76876984	-2975.838347
SNP_1467	chrI	132831	-0.283430913	0.33935559	-0.835203311	0.403817292	0.086793279	0.166240844	0.52209359	0.60172923	34.76876984	-2975.838347
SNP_1468	chrI	133198	-0.331065965	0.343829559	-0.962878135	0.335858436	0.074358647	0.167854416	0.442994882	0.657872238	34.57999734	-2975.763054
SNP_1469	chrI	133360	-0.331065965	0.343829559	-0.962878135	0.335858436	0.074358647	0.167854416	0.442994882	0.657872238	34.57999734	-2975.763054
SNP_1470	chrI	133382	-0.331065965	0.343829559	-0.962878135	0.335858436	0.074358647	0.167854416	0.442994882	0.657872238	34.57999734	-2975.763054
SNP_1471	chrI	133429	-0.331065965	0.343829559	-0.962878135	0.335858436	0.074358647	0.167854416	0.442994882	0.657872238	34.57999734	-2975.763054
SNP_1472	chrI	134089	-0.282119634	0.35523892	-0.794168708	0.427299385	0.01896678	0.167725	0.113082604	0.909989419	34.75129898	-2975.993552
SNP_1473	chrI	134185	-0.333607198	0.35531674	-0.938900875	0.348024895	0.031764924	0.167430481	0.189720081	0.849569795	34.61180191	-2975.858704
SNP_1474	chrI	134190	-0.333607198	0.35531674	-0.938900875	0.348024895	0.031764924	0.167430481	0.189720081	0.849569795	34.61180191	-2975.858704
SNP_1475	chrI	134651	-0.339331267	0.354251325	-0.957882845	0.338370247	0.031120201	0.167707327	0.185562561	0.852828191	34.63348793	-2975.841778
SNP_1476	chrI	134698	-0.362951679	0.355724097	-1.020317942	0.30784247	0.030626124	0.167713596	0.182609668	0.855144011	34.5820671	-2975.780629
SNP_1477	chrI	135156	-0.295322478	0.359333486	-0.821861834	0.411365732	0.008844699	0.167197982	0.052899554	0.957823276	34.78712958	-2975.9748
SNP_1478	chrI	135222	-0.295322478	0.359333486	-0.821861834	0.411365732	0.008844699	0.167197982	0.052899554	0.957823276	34.78712958	-2975.9748
SNP_1479	chrI	135417	-0.295322478	0.359333486	-0.821861834	0.411365732	0.008844699	0.167197982	0.052899554	0.957823276	34.78712958	-2975.9748
SNP_1480	chrI	136576	-0.280049979	0.361629362	-0.774411619	0.438883822	0.032840939	0.167387092	0.196197562	0.844498307	34.83006727	-2975.997313
SNP_1481	chrI	136843	-0.280049979	0.361629362	-0.774411619	0.438883822	0.032840939	0.167387092	0.196197562	0.844498307	34.83006727	-2975.997313
SNP_1482	chrI	137132	-0.333784553	0.362272308	-0.921363698	0.357099006	0.032309241	0.167329718	0.193087287	0.846932677	34.73189151	-2975.87387
SNP_1483	chrI	137148	-0.333784553	0.362272308	-0.921363698	0.357099006	0.032309241	0.167329718	0.193087287	0.846932677	34.73189151	-2975.87387
SNP_1484	chrI	137794	-0.388903554	0.371474872	-1.046917528	0.295409045	0.029796068	0.167128532	0.178282351	0.858539982	34.65912106	-2975.75018
SNP_1485	chrI	138340	-0.371110066	0.37223911	-0.996966883	0.319039352	0.027642589	0.167132873	0.16539289	0.868670617	34.70058896	-2975.803356
SNP_1486	chrI	138422	-0.371110066	0.37223911	-0.996966883	0.319039352	0.027642589	0.167132873	0.16539289	0.868670617	34.70058896	-2975.803356
SNP_1487	chrI	138679	-0.470095407	0.372159446	-1.263155921	0.206849055	0.071530826	0.166965308	0.428417298	0.668446323	34.50652737	-2975.427087
SNP_1488	chrI	138711	-0.470095407	0.372159446	-1.263155921	0.206849055	0.071530826	0.166965308	0.428417298	0.668446323	34.50652737	-2975.427087
SNP_1489	chrI	138733	-0.470095407	0.372159446	-1.263155921	0.206849055	0.071530826	0.166965308	0.428417298	0.668446323	34.50652737	-2975.427087
SNP_1490	chrI	138780	-0.291088485	0.369926227	-0.786882531	0.431550676	0.025457712	0.166997699	0.152443491	0.878870152	34.83028885	-2975.994409
SNP_1491	chrI	138791	-0.291088485	0.369926227	-0.786882531	0.431550676	0.025457712	0.166997699	0.152443491	0.878870152	34.83028885	-2975.994409
SNP_1492	chrI	138793	-0.291088485	0.369926227	-0.786882531	0.431550676	0.025457712	0.166997699	0.152443491	0.878870152	34.83028885	-2975.994409
SNP_1493	chrI	138824	-0.291088485	0.369926227	-0.786882531	0.431550676	0.025457712	0.166997699	0.152443491	0.878870152	34.83028885	-2975.994409
SNP_1494	chrI	138946	-0.358754072	0.37277506	-0.962387537	0.336104592	0.018052565	0.166927125	0.108146386	0.91390285	34.73601467	-2975.844769
SNP_1495	chrI	139045	-0.358754072	0.37277506	-0.962387537	0.336104592	0.018052565	0.166927125	0.108146386	0.91390285	34.73601467	-2975.844769
SNP_1496	chrI	139049	-0.358754072	0.37277506	-0.962387537	0.336104592	0.018052565	0.166927125	0.108146386	0.91390285	34.73601467	-2975.844769
SNP_1497	chrI	139055	-0.358754072	0.37277506	-0.962387537	0.336104592	0.018052565	0.166927125	0.108146386	0.91390285	34.73601467	-2975.844769
SNP_1498	chrI	139108	-0.358754072	0.37277506	-0.962387537	0.336104592	0.018052565	0.166927125	0.108146386	0.91390285	34.73601467	-2975.844769
SNP_1499	chrI	139131	-0.358754072	0.37277506	-0.962387537	0.336104592	0.018052565	0.166927125	0.108146386	0.91390285	34.73601467	-2975.844769
SNP_1500	chrI	139260	-0.406213027	0.369592019	-1.099084952	0.272014843	0.004051731	0.166699223	0.024305638	0.980614019	34.60799664	-2975.707996
SNP_1501	chrI	139276	-0.406213027	0.369592019	-1.099084952	0.272014843	0.004051731	0.166699223	0.024305638	0.980614019	34.60799664	-2975.707996
SNP_1502	chrI	139277	-0.406213027	0.369592019	-1.099084952	0.272014843	0.004051731	0.166699223	0.024305638	0.980614019	34.60799664	-2975.707996
SNP_1503	chrI	139293	-0.406213027	0.369592019	-1.099084952	0.272014843	0.004051731	0.166699223	0.024305638	0.980614019	34.60799664	-2975.707996
SNP_1504	chrI	139346	-0.406213027	0.369592019	-1.099084952	0.272014843	0.004051731	0.166699223	0.024305638	0.980614019	34.60799664	-2975.707996
SNP_1505	chrI	140121	-0.196061849	0.374776952	-0.52314276	0.60099926	0.098027194	0.166874296	0.58743136	0.557056322	34.91870704	-2976.008356
SNP_1506	chrI	140346	-0.196061849	0.374776952	-0.52314276	0.60099926	0.098027194	0.166874296	0.58743136	0.557056322	34.91870704	-2976.008356
SNP_1507	chrI	140418	-0.196061849	0.374776952	-0.52314276	0.60099926	0.098027194	0.166874296	0.58743136	0.557056322	34.91870704	-2976.008356
SNP_1508	chrI	141342	-0.148524506	0.37534323	-0.395703171	0.692414577	0.090925937	0.166756286	0.545262425	0.585703503	35.026254	-2976.089174
SNP_1509	chrI	141564	-0.148524506	0.37534323	-0.395703171	0.692414577	0.090925937	0.166756286	0.545262425	0.585703503	35.026254	-2976.089174
SNP_1510	chrI	142166	-0.117917302	0.371908455	-0.31706002	0.751269069	0.063086545	0.166201431	0.379578832	0.704344548	35.14252121	-2976.191815
SNP_1511	chrI	142298	-0.117917302	0.371908455	-0.31706002	0.751269069	0.063086545	0.166201431	0.379578832	0.704344548	35.14252121	-2976.191815
SNP_1512	chrI	142506	-0.117917302	0.371908455	-0.31706002	0.751269069	0.063086545	0.166201431	0.379578832	0.704344548	35.14252121	-2976.191815
SNP_1513	chrI	143668	-0.181540235	0.370555122	-0.489914251	0.624309876	0.060393375	0.16649972	0.36272358	0.716893624	35.04825393	-2976.130587
SNP_1514	chrI	143766	-0.281377817	0.36848891	-0.763599145	0.445299411	0.104915914	0.166553516	0.629923139	0.528899271	34.86171454	-2975.830358
SNP_1515	chrI	143781	-0.281377817	0.36848891	-0.763599145	0.445299411	0.104915914	0.166553516	0.629923139	0.528899271	34.86171454	-2975.830358
SNP_1516	chrI	143806	-0.335084074	0.368722779	-0.908769659	0.363706658	0.116936036	0.166386702	0.702796765	0.482357915	34.75097909	-2975.661886
SNP_1517	chrI	143848	-0.335084074	0.368722779	-0.908769659	0.363706658	0.116936036	0.166386702	0.702796765	0.482357915	34.75097909	-2975.661886
SNP_1518	chrI	144180	-0.451841168	0.37388638	-1.208498604	0.227162057	0.12321119	0.166022002	0.742137723	0.458190881	34.58401204	-2975.313181
SNP_1519	chrI	145627	-0.30792782	0.387416062	-0.79482461	0.426917886	0.24580343	0.166420835	1.476999135	0.140013677	34.71032545	-2974.921134
SNP_1520	chrI	146539	-0.30792782	0.387416062	-0.79482461	0.426917886	0.24580343	0.166420835	1.476999135	0.140013677	34.71032545	-2974.921134
SNP_1521	chrI	147033	-0.30792782	0.387416062	-0.79482461	0.426917886	0.24580343	0.166420835	1.476999135	0.140013677	34.71032545	-2974.921134
SNP_1522	chrI	147051	-0.30792782	0.387416062	-0.79482461	0.426917886	0.24580343	0.166420835	1.476999135	0.140013677	34.71032545	-2974.921134
SNP_1523	chrI	147598	-0.30792782	0.387416062	-0.79482461	0.426917886	0.24580343	0.166420835	1.476999135	0.140013677	34.71032545	-2974.921134
SNP_1524	chrI	147795	-0.283322518	0.388787692	-0.728733249	0.466347919	0.238572384	0.166455756	1.433248026	0.15212233	34.7800525	-2975.031814
SNP_1525	chrI	147885	-0.283322518	0.388787692	-0.728733249	0.466347919	0.238572384	0.166455756	1.433248026	0.15212233	34.7800525	-2975.031814
SNP_1526	chrI	148596	-0.266705326	0.38757791	-0.688133453	0.491539977	0.24126433	0.16688988	1.445649852	0.1486116	34.81514668	-2975.036691
SNP_1527	chrI	148818	-0.266705326	0.38757791	-0.688133453	0.491539977	0.24126433	0.16688988	1.445649852	0.1486116	34.81514668	-2975.036691
SNP_1528	chrI	148974	-0.266705326	0.38757791	-0.688133453	0.491539977	0.24126433	0.16688988	1.445649852	0.1486116	34.81514668	-2975.036691
SNP_1529	chrI	149187	-0.234765632	0.388569003	-0.604180032	0.545870993	0.237230458	0.166932727	1.421114135	0.155618073	34.86565607	-2975.126623
SNP_1530	chrI	149268	-0.234765632	0.388569003	-0.604180032	0.545870993	0.237230458	0.166932727	1.421114135	0.155618073	34.86565607	-2975.126623
SNP_1531	chrI	149514	-0.234765632	0.388569003	-0.604180032	0.545870993	0.237230458	0.166932727	1.421114135	0.155618073	34.86565607	-2975.126623
SNP_1532	chrI	149551	-0.234765632	0.388569003	-0.604180032	0.545870993	0.237230458	0.166932727	1.421114135	0.155618073	34.86565607	-2975.126623
SNP_1533	chrI	150108	-0.234765632	0.388569003	-0.604180032	0.545870993	0.237230458	0.166932727	1.421114135	0.155618073	34.86565607	-2975.126623
SNP_1534	chrI	150753	-0.176907704	0.389105315	-0.454652498	0.649465134	0.225462415	0.167110283	1.349183372	0.177605746	34.97488502	-2975.304571
SNP_1535	chrI	150921	-0.176907704	0.389105315	-0.454652498	0.649465134	0.225462415	0.167110283	1.349183372	0.177605746	34.97488502	-2975.304571
SNP_1536	chrI	151122	-0.176907704	0.389105315	-0.454652498	0.649465134	0.225462415	0.167110283	1.349183372	0.177605746	34.97488502	-2975.304571
SNP_1537	chrI	151332	-0.209754072	0.38833961	-0.540130512	0.589236067	0.229656694	0.167082273	1.374512628	0.169612988	34.92246647	-2975.227982
SNP_1538	chrI	151380	-0.209754072	0.38833961	-0.540130512	0.589236067	0.229656694	0.167082273	1.374512628	0.169612988	34.92246647	-2975.227982
SNP_1539	chrI	151415	-0.209754072	0.38833961	-0.540130512	0.589236067	0.229656694	0.167082273	1.374512628	0.169612988	34.92246647	-2975.227982
SNP_1540	chrI	151501	-0.189808144	0.386309506	-0.491336976	0.623303814	0.231581767	0.167170376	1.385303862	0.166291024	34.96037856	-2975.236688
SNP_1541	chrI	151502	-0.189808144	0.386309506	-0.491336976	0.623303814	0.231581767	0.167170376	1.385303862	0.166291024	34.96037856	-2975.236688
SNP_1542	chrI	151503	-0.189808144	0.386309506	-0.491336976	0.623303814	0.231581767	0.167170376	1.385303862	0.166291024	34.96037856	-2975.236688
SNP_1543	chrI	151521	-0.189808144	0.386309506	-0.491336976	0.623303814	0.231581767	0.167170376	1.385303862	0.166291024	34.96037856	-2975.236688
SNP_1544	chrI	151577	-0.189808144	0.386309506	-0.491336976	0.623303814	0.231581767	0.167170376	1.385303862	0.166291024	34.96037856	-2975.236688
SNP_1545	chrI	151763	-0.176907704	0.389105315	-0.454652498	0.649465134	0.225462415	0.167110283	1.349183372	0.177605746	34.97488502	-2975.304571
SNP_1546	chrI	151847	-0.111107815	0.388711529	-0.28583617	0.77506712	0.230468372	0.167082277	1.379370545	0.168111415	35.06630335	-2975.324101
SNP_1547	chrI	152004	-0.111107815	0.388711529	-0.28583617	0.77506712	0.230468372	0.167082277	1.379370545	0.168111415	35.06630335	-2975.324101
SNP_1548	chrI	152045	-0.111107815	0.388711529	-0.28583617	0.77506712	0.230468372	0.167082277	1.379370545	0.168111415	35.06630335	-2975.324101
SNP_1549	chrI	152274	-0.111107815	0.388711529	-0.28583617	0.77506712	0.230468372	0.167082277	1.379370545	0.168111415	35.06630335	-2975.324101
SNP_1550	chrI	152733	-0.118305416	0.386604091	-0.306011807	0.759663997	0.178807175	0.167023273	1.070552456	0.28464787	35.07126769	-2975.694898
SNP_1551	chrI	152749	-0.118305416	0.386604091	-0.306011807	0.759663997	0.178807175	0.167023273	1.070552456	0.28464787	35.07126769	-2975.694898
SNP_1552	chrI	153013	-0.118305416	0.386604091	-0.306011807	0.759663997	0.178807175	0.167023273	1.070552456	0.28464787	35.07126769	-2975.694898
SNP_1553	chrI	153110	-0.133241269	0.387895925	-0.34349747	0.731301715	0.176071509	0.166576633	1.057000047	0.29078546	35.04408424	-2975.699445
SNP_1554	chrI	153235	-0.133241269	0.387895925	-0.34349747	0.731301715	0.176071509	0.166576633	1.057000047	0.29078546	35.04408424	-2975.699445
SNP_1555	chrI	153399	-0.133241269	0.387895925	-0.34349747	0.731301715	0.176071509	0.166576633	1.057000047	0.29078546	35.04408424	-2975.699445
SNP_1556	chrI	153564	-0.133241269	0.387895925	-0.34349747	0.731301715	0.176071509	0.166576633	1.057000047	0.29078546	35.04408424	-2975.699445
SNP_1557	chrI	153603	-0.133241269	0.387895925	-0.34349747	0.731301715	0.176071509	0.166576633	1.057000047	0.29078546	35.04408424	-2975.699445
SNP_1558	chrI	153762	-0.133241269	0.387895925	-0.34349747	0.731301715	0.176071509	0.166576633	1.057000047	0.29078546	35.04408424	-2975.699445
SNP_1559	chrI	153783	-0.133241269	0.387895925	-0.34349747	0.731301715	0.176071509	0.166576633	1.057000047	0.29078546	35.04408424	-2975.699445
SNP_1560	chrI	153954	-0.130477671	0.387564946	-0.336660146	0.736448899	0.176177576	0.166673693	1.057020894	0.290775951	35.04108218	-2975.700661
SNP_1561	chrI	153968	-0.130477671	0.387564946	-0.336660146	0.736448899	0.176177576	0.166673693	1.057020894	0.290775951	35.04108218	-2975.700661
SNP_1562	chrI	154086	-0.130477671	0.387564946	-0.336660146	0.736448899	0.176177576	0.166673693	1.057020894	0.290775951	35.04108218	-2975.700661
SNP_1563	chrI	154503	-0.098202277	0.386642089	-0.253987551	0.799561197	0.185427918	0.166629948	1.112812675	0.266075828	35.08199833	-2975.663737
SNP_1564	chrI	154817	-0.098202277	0.386642089	-0.253987551	0.799561197	0.185427918	0.166629948	1.112812675	0.266075828	35.08199833	-2975.663737
SNP_1565	chrI	154847	-0.098202277	0.386642089	-0.253987551	0.799561197	0.185427918	0.166629948	1.112812675	0.266075828	35.08199833	-2975.663737
SNP_1566	chrI	154963	-0.098202277	0.386642089	-0.253987551	0.799561197	0.185427918	0.166629948	1.112812675	0.266075828	35.08199833	-2975.663737
SNP_1567	chrI	154969	-0.098202277	0.386642089	-0.253987551	0.799561197	0.185427918	0.166629948	1.112812675	0.266075828	35.08199833	-2975.663737
SNP_1568	chrI	155428	-0.063248158	0.383007837	-0.165135414	0.86887321	0.165546543	0.167373947	0.989081913	0.322879773	35.16615016	-2975.811538
SNP_1569	chrI	155451	-0.063248158	0.383007837	-0.165135414	0.86887321	0.165546543	0.167373947	0.989081913	0.322879773	35.16615016	-2975.811538
SNP_1570	chrI	155541	-0.063248158	0.383007837	-0.165135414	0.86887321	0.165546543	0.167373947	0.989081913	0.322879773	35.16615016	-2975.811538
SNP_1571	chrI	155946	-0.065374684	0.382992923	-0.170694236	0.864501244	0.165390272	0.167298433	0.988594266	0.323118272	35.1683456	-2975.81149
SNP_1572	chrI	156293	-0.15266797	0.378356357	-0.403503119	0.686670696	0.161024977	0.168023746	0.958346546	0.338136574	35.0023149	-2975.780175
SNP_1573	chrI	156355	-0.207702877	0.377982591	-0.549503817	0.582791386	0.173003426	0.167746635	1.031337683	0.302650048	34.88707986	-2975.640011
SNP_1574	chrI	156386	-0.207702877	0.377982591	-0.549503817	0.582791386	0.173003426	0.167746635	1.031337683	0.302650048	34.88707986	-2975.640011
SNP_1575	chrI	156469	-0.208895135	0.37736773	-0.553558555	0.580013766	0.172754443	0.168139734	1.027445674	0.304477231	34.87771099	-2975.641047
SNP_1576	chrI	156552	-0.208895135	0.37736773	-0.553558555	0.580013766	0.172754443	0.168139734	1.027445674	0.304477231	34.87771099	-2975.641047
SNP_1577	chrI	156556	-0.208895135	0.37736773	-0.553558555	0.580013766	0.172754443	0.168139734	1.027445674	0.304477231	34.87771099	-2975.641047
SNP_1578	chrI	156676	-0.063216802	0.381438206	-0.165732748	0.868403217	0.188988881	0.167642492	1.127332807	0.259891944	35.09528785	-2975.666746
SNP_1579	chrI	156693	-0.063216802	0.381438206	-0.165732748	0.868403217	0.188988881	0.167642492	1.127332807	0.259891944	35.09528785	-2975.666746
SNP_1580	chrI	157174	-0.028592996	0.386482384	-0.073982664	0.941040055	0.16433953	0.167287958	0.982375132	0.326170015	35.20224194	-2975.828234
SNP_1581	chrI	157251	-0.028592996	0.386482384	-0.073982664	0.941040055	0.16433953	0.167287958	0.982375132	0.326170015	35.20224194	-2975.828234
SNP_1582	chrI	157339	-0.062689666	0.382903697	-0.163721758	0.869985684	0.170353645	0.167287881	1.018326279	0.308787191	35.13546258	-2975.78267
SNP_1583	chrI	157504	-0.126852064	0.383704104	-0.330598664	0.74102196	0.165359878	0.167315574	0.988311331	0.323256702	35.03003504	-2975.773194
SNP_1584	chrI	157675	-0.233860012	0.384160457	-0.608756074	0.542834474	0.210103398	0.16733782	1.25556433	0.209588658	34.84254364	-2975.348423
SNP_1585	chrI	157735	-0.233860012	0.384160457	-0.608756074	0.542834474	0.210103398	0.16733782	1.25556433	0.209588658	34.84254364	-2975.348423
SNP_1586	chrI	158494	-0.045948598	0.381338293	-0.120493009	0.904118588	0.254869386	0.167690077	1.519883528	0.128879408	35.16518979	-2975.151969
SNP_1587	chrI	158710	0.016884414	0.381340655	0.044276459	0.964693521	0.259483762	0.167652778	1.547745084	0.12202316	35.27224965	-2975.109428
SNP_1588	chrI	158843	0.018474668	0.381398156	0.048439322	0.961376499	0.259780314	0.167461417	1.551284584	0.121172986	35.3179424	-2975.103382
SNP_1589	chrI	158940	0.018474668	0.381398156	0.048439322	0.961376499	0.259780314	0.167461417	1.551284584	0.121172986	35.3179424	-2975.103382
SNP_1590	chrI	158971	0.018474668	0.381398156	0.048439322	0.961376499	0.259780314	0.167461417	1.551284584	0.121172986	35.3179424	-2975.103382
SNP_1591	chrI	159086	0.018474668	0.381398156	0.048439322	0.961376499	0.259780314	0.167461417	1.551284584	0.121172986	35.3179424	-2975.103382
SNP_1592	chrI	159100	0.018474668	0.381398156	0.048439322	0.961376499	0.259780314	0.167461417	1.551284584	0.121172986	35.3179424	-2975.103382
SNP_1593	chrI	159598	0.027382818	0.383684021	0.071368148	0.94312007	0.253109093	0.167469618	1.511373201	0.131032365	35.34479603	-2975.161845
SNP_1594	chrI	159623	0.027382818	0.383684021	0.071368148	0.94312007	0.253109093	0.167469618	1.511373201	0.131032365	35.34479603	-2975.161845
SNP_1595	chrI	159724	0.027382818	0.383684021	0.071368148	0.94312007	0.253109093	0.167469618	1.511373201	0.131032365	35.34479603	-2975.161845
SNP_1596	chrI	159757	0.027382818	0.383684021	0.071368148	0.94312007	0.253109093	0.167469618	1.511373201	0.131032365	35.34479603	-2975.161845
SNP_1597	chrI	159798	0.027382818	0.383684021	0.071368148	0.94312007	0.253109093	0.167469618	1.511373201	0.131032365	35.34479603	-2975.161845
SNP_1598	chrI	159842	-0.036064282	0.3838363	-0.093957455	0.925163148	0.248659516	0.167511225	1.484434946	0.138031686	35.23045121	-2975.207571
SNP_1599	chrI	159877	-0.106786003	0.380882503	-0.280364684	0.779259947	0.249363444	0.167466207	1.48903739	0.136815814	35.07567235	-2975.171955
SNP_1600	chrI	159894	-0.106786003	0.380882503	-0.280364684	0.779259947	0.249363444	0.167466207	1.48903739	0.136815814	35.07567235	-2975.171955
SNP_1601	chrI	160002	-0.106786003	0.380882503	-0.280364684	0.779259947	0.249363444	0.167466207	1.48903739	0.136815814	35.07567235	-2975.171955
SNP_1602	chrI	160045	-0.106786003	0.380882503	-0.280364684	0.779259947	0.249363444	0.167466207	1.48903739	0.136815814	35.07567235	-2975.171955
SNP_1603	chrI	160233	-0.106786003	0.380882503	-0.280364684	0.779259947	0.249363444	0.167466207	1.48903739	0.136815814	35.07567235	-2975.171955
SNP_1604	chrI	166238	-0.10479639	0.373235062	-0.280778524	0.778942593	0.248837615	0.166805616	1.491781994	0.136094696	35.12099667	-2975.166018
SNP_1605	chrI	166385	-0.10479639	0.373235062	-0.280778524	0.778942593	0.248837615	0.166805616	1.491781994	0.136094696	35.12099667	-2975.166018
SNP_1606	chrI	166865	-0.246778455	0.366056076	-0.674154785	0.500380082	0.259157674	0.166963061	1.552185689	0.120957287	34.84363897	-2974.900806
SNP_1607	chrI	167070	-0.218383176	0.36492651	-0.598430563	0.54969808	0.252849749	0.166865444	1.515291265	0.130037722	34.90447936	-2974.999997
SNP_1608	chrI	167711	-0.006114331	0.3539385	-0.017275121	0.98622083	0.262290799	0.166666944	1.573742171	0.11588645	35.32338477	-2975.071942
SNP_1609	chrI	168203	-0.047196824	0.351348576	-0.134330483	0.893170252	0.271238265	0.166663727	1.627458292	0.103977795	35.25730658	-2974.975473
SNP_1610	chrI	168335	-0.034613152	0.350541327	-0.098742002	0.921364352	0.274668177	0.167067132	1.644058729	0.100501319	35.27613766	-2974.95198
SNP_1611	chrI	168413	-0.034613152	0.350541327	-0.098742002	0.921364352	0.274668177	0.167067132	1.644058729	0.100501319	35.27613766	-2974.95198
SNP_1612	chrI	168455	-0.034613152	0.350541327	-0.098742002	0.921364352	0.274668177	0.167067132	1.644058729	0.100501319	35.27613766	-2974.95198
SNP_1613	chrI	168689	-0.079907078	0.349706626	-0.228497466	0.81930965	0.285583134	0.166821339	1.711910097	0.08724591	35.19649222	-2974.812603
SNP_1614	chrI	169033	-0.06811315	0.347345139	-0.196096454	0.844577419	0.276477451	0.167175665	1.653813975	0.098502055	35.1971068	-2974.917298
SNP_1615	chrI	169252	-0.003710418	0.345139723	-0.010750482	0.991424822	0.283515556	0.16725752	1.695084058	0.090393506	35.29852646	-2974.872668
SNP_1616	chrI	169721	-0.10495111	0.341340119	-0.307467841	0.758555989	0.254287767	0.165969033	1.532139833	0.125827284	35.10719387	-2975.080093
SNP_1617	chrI	169845	-0.064702978	0.34137597	-0.189535831	0.849714144	0.243983829	0.166129811	1.46863364	0.142269609	35.18428559	-2975.208895
SNP_1618	chrI	170564	0.054025134	0.346220327	0.156042641	0.876033202	0.192607442	0.166694975	1.155448398	0.248202983	35.41719336	-2975.631699
SNP_1619	chrI	170726	0.054025134	0.346220327	0.156042641	0.876033202	0.192607442	0.166694975	1.155448398	0.248202983	35.41719336	-2975.631699
SNP_1620	chrI	170945	0.054025134	0.346220327	0.156042641	0.876033202	0.192607442	0.166694975	1.155448398	0.248202983	35.41719336	-2975.631699
SNP_1621	chrI	171254	-0.048377549	0.350574519	-0.137995053	0.890274135	0.185042488	0.167084855	1.107476127	0.268373865	35.20944927	-2975.689671
SNP_1622	chrI	171314	-0.048377549	0.350574519	-0.137995053	0.890274135	0.185042488	0.167084855	1.107476127	0.268373865	35.20944927	-2975.689671
SNP_1623	chrI	171848	-0.015958155	0.353922861	-0.045089359	0.964045742	0.21157345	0.16680342	1.268399954	0.204971888	35.30321271	-2975.506211
SNP_1624	chrI	171961	0.029834456	0.355962311	0.083813526	0.933222692	0.215360162	0.16673017	1.291668821	0.196792084	35.36845175	-2975.473069
SNP_1625	chrI	171975	0.029834456	0.355962311	0.083813526	0.933222692	0.215360162	0.16673017	1.291668821	0.196792084	35.36845175	-2975.473069
SNP_1626	chrI	172900	0.134961862	0.356136643	0.378960897	0.704803216	0.247996759	0.165996765	1.49398549	0.135517878	35.57719649	-2975.117378
SNP_1627	chrI	173375	0.085278126	0.354047814	0.240866127	0.809711851	0.26015708	0.165819835	1.568914118	0.11700738	35.47049661	-2975.049302
SNP_1628	chrI	173405	0.083103184	0.35402451	0.234738505	0.81446326	0.259790993	0.16574561	1.567407983	0.117358799	35.47222391	-2975.052443
SNP_1629	chrI	173441	0.092946008	0.352991046	0.263309819	0.792369993	0.275855249	0.166035467	1.661423635	0.096964701	35.4789489	-2974.892804
SNP_1630	chrI	173447	0.092946008	0.352991046	0.263309819	0.792369993	0.275855249	0.166035467	1.661423635	0.096964701	35.4789489	-2974.892804
SNP_1631	chrI	173462	0.092946008	0.352991046	0.263309819	0.792369993	0.275855249	0.166035467	1.661423635	0.096964701	35.4789489	-2974.892804
SNP_1632	chrI	173498	0.092946008	0.352991046	0.263309819	0.792369993	0.275855249	0.166035467	1.661423635	0.096964701	35.4789489	-2974.892804
SNP_1633	chrI	173528	0.092946008	0.352991046	0.263309819	0.792369993	0.275855249	0.166035467	1.661423635	0.096964701	35.4789489	-2974.892804
SNP_1634	chrI	173642	0.104842769	0.352638017	0.297309886	0.766296187	0.279126038	0.166319069	1.678256373	0.093632304	35.49248453	-2974.856692
SNP_1635	chrI	173942	0.061196425	0.360852512	0.169588469	0.865370593	0.266258161	0.165981264	1.60414588	0.109020693	35.4150419	-2975.010717
SNP_1636	chrI	174118	0.11144409	0.361005019	0.308705098	0.757614855	0.254714411	0.166103004	1.533472638	0.125498811	35.50104798	-2975.088921
SNP_1637	chrI	174484	0.098098488	0.360566197	0.272067901	0.785630069	0.256332513	0.165972212	1.544430301	0.122823586	35.49605172	-2975.082805
SNP_1638	chrI	174500	0.098098488	0.360566197	0.272067901	0.785630069	0.256332513	0.165972212	1.544430301	0.122823586	35.49605172	-2975.082805
SNP_1639	chrI	174727	0.039713154	0.359688077	0.110409982	0.912108007	0.25145345	0.166443315	1.510745266	0.131192321	35.36521633	-2975.164569
SNP_1640	chrI	174746	0.039713154	0.359688077	0.110409982	0.912108007	0.25145345	0.166443315	1.510745266	0.131192321	35.36521633	-2975.164569
SNP_1641	chrI	174827	0.039713154	0.359688077	0.110409982	0.912108007	0.25145345	0.166443315	1.510745266	0.131192321	35.36521633	-2975.164569
SNP_1642	chrI	175307	0.152279668	0.364132072	0.418199	0.675897966	0.277005744	0.166519202	1.663506312	0.096547312	35.58937172	-2974.831708
SNP_1643	chrI	175311	0.152279668	0.364132072	0.418199	0.675897966	0.277005744	0.166519202	1.663506312	0.096547312	35.58937172	-2974.831708
SNP_1644	chrI	175444	0.139043311	0.364544352	0.381416719	0.702980992	0.278080501	0.166616066	1.668989721	0.095455264	35.55461884	-2974.836197
SNP_1645	chrI	175498	0.087241556	0.363980068	0.23968773	0.810625051	0.290216399	0.166524795	1.742781901	0.081701529	35.46025306	-2974.757647
SNP_1646	chrI	175532	0.087241556	0.363980068	0.23968773	0.810625051	0.290216399	0.166524795	1.742781901	0.081701529	35.46025306	-2974.757647
SNP_1647	chrI	175537	0.087241556	0.363980068	0.23968773	0.810625051	0.290216399	0.166524795	1.742781901	0.081701529	35.46025306	-2974.757647
SNP_1648	chrI	175573	0.087241556	0.363980068	0.23968773	0.810625051	0.290216399	0.166524795	1.742781901	0.081701529	35.46025306	-2974.757647
SNP_1649	chrI	175963	0.29541433	0.345352387	0.855399703	0.392549752	0.25607586	0.167039525	1.533025551	0.125608922	35.84259982	-2974.749537
SNP_1650	chrI	176001	0.34917311	0.346144075	1.008750793	0.313355982	0.26079964	0.166984709	1.561817493	0.118670462	35.94209858	-2974.556406
SNP_1651	chrI	176015	0.324088257	0.346282241	0.93590782	0.349563087	0.257229843	0.167304174	1.537498061	0.1245108	35.900424	-2974.673478
SNP_1652	chrI	176169	0.179046398	0.344021725	0.520450847	0.602872988	0.242640678	0.167758505	1.446368864	0.148409978	35.63726682	-2975.118499
SNP_1653	chrI	176209	0.179046398	0.344021725	0.520450847	0.602872988	0.242640678	0.167758505	1.446368864	0.148409978	35.63726682	-2975.118499
SNP_1654	chrI	176271	0.176897802	0.344228195	0.513896897	0.607445891	0.242045968	0.167653544	1.443727114	0.149151796	35.63625089	-2975.123781
SNP_1655	chrI	176275	0.176897802	0.344228195	0.513896897	0.607445891	0.242045968	0.167653544	1.443727114	0.149151796	35.63625089	-2975.123781
SNP_1656	chrI	176280	0.176897802	0.344228195	0.513896897	0.607445891	0.242045968	0.167653544	1.443727114	0.149151796	35.63625089	-2975.123781
SNP_1657	chrI	176293	0.176897802	0.344228195	0.513896897	0.607445891	0.242045968	0.167653544	1.443727114	0.149151796	35.63625089	-2975.123781
SNP_1658	chrI	176304	0.176897802	0.344228195	0.513896897	0.607445891	0.242045968	0.167653544	1.443727114	0.149151796	35.63625089	-2975.123781
SNP_1659	chrI	176383	0.088913048	0.345904645	0.257044968	0.797200794	0.224811437	0.167059306	1.34569838	0.178727079	35.53726864	-2975.365382
SNP_1660	chrI	176416	0.088913048	0.345904645	0.257044968	0.797200794	0.224811437	0.167059306	1.34569838	0.178727079	35.53726864	-2975.365382
SNP_1661	chrI	176426	0.088913048	0.345904645	0.257044968	0.797200794	0.224811437	0.167059306	1.34569838	0.178727079	35.53726864	-2975.365382
SNP_1662	chrI	176431	0.088913048	0.345904645	0.257044968	0.797200794	0.224811437	0.167059306	1.34569838	0.178727079	35.53726864	-2975.365382
SNP_1663	chrI	176721	0.05233922	0.346271052	0.151151012	0.879889302	0.221757759	0.167145393	1.326735693	0.1849211	35.45574584	-2975.4158
SNP_1664	chrI	177206	0.216873559	0.357735592	0.606239815	0.544503141	0.194683225	0.166639619	1.168288951	0.242988988	35.72766389	-2975.434773
SNP_1665	chrI	177217	0.216873559	0.357735592	0.606239815	0.544503141	0.194683225	0.166639619	1.168288951	0.242988988	35.72766389	-2975.434773
SNP_1666	chrI	177450	0.123400317	0.357508335	0.345167664	0.73004621	0.194975373	0.166725479	1.169439568	0.242525565	35.56062374	-2975.563681
SNP_1667	chrI	177875	0.228826794	0.362838884	0.630656757	0.528419588	0.19491676	0.166277208	1.172239795	0.241400346	35.77597434	-2975.414859
SNP_1668	chrI	177945	0.228826794	0.362838884	0.630656757	0.528419588	0.19491676	0.166277208	1.172239795	0.241400346	35.77597434	-2975.414859
SNP_1669	chrI	178009	0.232097468	0.364724411	0.636363953	0.524695478	0.194381726	0.166231631	1.169342588	0.2425646	35.77452947	-2975.410998
SNP_1670	chrI	178028	0.232097468	0.364724411	0.636363953	0.524695478	0.194381726	0.166231631	1.169342588	0.2425646	35.77452947	-2975.410998
SNP_1671	chrI	178204	0.256473819	0.35686828	0.718679225	0.47251872	0.204580052	0.166087963	1.231757246	0.218350467	35.84293805	-2975.265733
SNP_1672	chrI	178224	0.256473819	0.35686828	0.718679225	0.47251872	0.204580052	0.166087963	1.231757246	0.218350467	35.84293805	-2975.265733
SNP_1673	chrI	178270	0.256473819	0.35686828	0.718679225	0.47251872	0.204580052	0.166087963	1.231757246	0.218350467	35.84293805	-2975.265733
SNP_1674	chrI	178448	-0.075508655	0.35850989	-0.210618052	0.833231363	0.224886915	0.167224312	1.344821886	0.179009929	35.26400715	-2975.391532
SNP_1675	chrI	178459	-0.075508655	0.35850989	-0.210618052	0.833231363	0.224886915	0.167224312	1.344821886	0.179009929	35.26400715	-2975.391532
SNP_1676	chrI	178541	-0.075508655	0.35850989	-0.210618052	0.833231363	0.224886915	0.167224312	1.344821886	0.179009929	35.26400715	-2975.391532
SNP_1677	chrI	178563	-0.08442706	0.355617578	-0.237409694	0.812391147	0.225990171	0.167233821	1.351342506	0.176913659	35.23892787	-2975.377149
SNP_1678	chrI	178602	-0.08442706	0.355617578	-0.237409694	0.812391147	0.225990171	0.167233821	1.351342506	0.176913659	35.23892787	-2975.377149
SNP_1679	chrI	178654	-0.071218484	0.362111007	-0.196675834	0.8441241	0.233435351	0.167357864	1.394827501	0.163400192	35.22722887	-2975.325568
SNP_1680	chrI	178674	-0.071218484	0.362111007	-0.196675834	0.8441241	0.233435351	0.167357864	1.394827501	0.163400192	35.22722887	-2975.325568
SNP_1681	chrI	178682	-0.071218484	0.362111007	-0.196675834	0.8441241	0.233435351	0.167357864	1.394827501	0.163400192	35.22722887	-2975.325568
SNP_1682	chrI	178768	-0.062915239	0.361292656	-0.174139268	0.86179383	0.248179514	0.167742651	1.479525411	0.139337861	35.19680802	-2975.206582
SNP_1683	chrI	178905	-0.062915239	0.361292656	-0.174139268	0.86179383	0.248179514	0.167742651	1.479525411	0.139337861	35.19680802	-2975.206582
SNP_1684	chrI	178989	-0.115942039	0.360093461	-0.321977631	0.747541844	0.243198678	0.167768788	1.449606219	0.147504762	35.10018628	-2975.217876
SNP_1685	chrI	179080	-0.115942039	0.360093461	-0.321977631	0.747541844	0.243198678	0.167768788	1.449606219	0.147504762	35.10018628	-2975.217876
SNP_1686	chrI	179247	0.043709963	0.36073523	0.121169098	0.903583218	0.20156223	0.167252992	1.205133777	0.228457565	35.39981035	-2975.575018
SNP_1687	chrI	179293	0.00671845	0.361789979	0.018570028	0.985188087	0.207384477	0.167159889	1.24063541	0.215052676	35.32671795	-2975.541081
SNP_1688	chrI	179402	0.021238126	0.369503634	0.057477448	0.954177191	0.226565872	0.167025158	1.356477525	0.175275773	35.34591216	-2975.388819
SNP_1689	chrI	179588	0.021238126	0.369503634	0.057477448	0.954177191	0.226565872	0.167025158	1.356477525	0.175275773	35.34591216	-2975.388819
SNP_1690	chrI	179610	0.021238126	0.369503634	0.057477448	0.954177191	0.226565872	0.167025158	1.356477525	0.175275773	35.34591216	-2975.388819
SNP_1691	chrI	179706	0.114515086	0.370599357	0.308999689	0.757390824	0.215662561	0.166893678	1.292215281	0.196602904	35.51295256	-2975.426482
SNP_1692	chrI	179784	0.114515086	0.370599357	0.308999689	0.757390824	0.215662561	0.166893678	1.292215281	0.196602904	35.51295256	-2975.426482
SNP_1693	chrI	179796	0.114515086	0.370599357	0.308999689	0.757390824	0.215662561	0.166893678	1.292215281	0.196602904	35.51295256	-2975.426482
SNP_1694	chrI	179877	0.02737821	0.370362642	0.073922709	0.941087748	0.197176588	0.166880826	1.181541301	0.237689151	35.37633353	-2975.610367
SNP_1695	chrI	179951	0.02737821	0.370362642	0.073922709	0.941087748	0.197176588	0.166880826	1.181541301	0.237689151	35.37633353	-2975.610367
SNP_1696	chrI	180049	0.167794969	0.373154632	0.449666049	0.653055813	0.194350748	0.166679615	1.166013906	0.24390712	35.63578815	-2975.527552
SNP_1697	chrI	180069	0.167794969	0.373154632	0.449666049	0.653055813	0.194350748	0.166679615	1.166013906	0.24390712	35.63578815	-2975.527552
SNP_1698	chrI	180105	0.167794969	0.373154632	0.449666049	0.653055813	0.194350748	0.166679615	1.166013906	0.24390712	35.63578815	-2975.527552
SNP_1699	chrI	180135	0.136375467	0.374228497	0.364417645	0.715628825	0.198618508	0.166732983	1.191237054	0.233863814	35.56861486	-2975.532351
SNP_1700	chrI	180139	0.136375467	0.374228497	0.364417645	0.715628825	0.198618508	0.166732983	1.191237054	0.233863814	35.56861486	-2975.532351
SNP_1701	chrI	180218	0.160673945	0.374240898	0.429332941	0.667780176	0.189205219	0.166453956	1.136682018	0.255963411	35.64778612	-2975.56623
SNP_1702	chrI	180219	0.160673945	0.374240898	0.429332941	0.667780176	0.189205219	0.166453956	1.136682018	0.255963411	35.64778612	-2975.56623
SNP_1703	chrI	180231	0.160673945	0.374240898	0.429332941	0.667780176	0.189205219	0.166453956	1.136682018	0.255963411	35.64778612	-2975.56623
SNP_1704	chrI	180277	0.016852792	0.374981458	0.044943	0.96416237	0.114709883	0.166859515	0.687463841	0.491961516	35.43586104	-2976.075545
SNP_1705	chrI	180286	0.016852792	0.374981458	0.044943	0.96416237	0.114709883	0.166859515	0.687463841	0.491961516	35.43586104	-2976.075545
SNP_1706	chrI	180327	0.016852792	0.374981458	0.044943	0.96416237	0.114709883	0.166859515	0.687463841	0.491961516	35.43586104	-2976.075545
SNP_1707	chrI	180362	0.016852792	0.374981458	0.044943	0.96416237	0.114709883	0.166859515	0.687463841	0.491961516	35.43586104	-2976.075545
SNP_1708	chrI	180603	0.03614543	0.376544748	0.09599239	0.923547253	0.116711811	0.166851961	0.699493196	0.484418402	35.46141253	-2976.062565
SNP_1709	chrI	180807	0.03614543	0.376544748	0.09599239	0.923547253	0.116711811	0.166851961	0.699493196	0.484418402	35.46141253	-2976.062565
SNP_1710	chrI	180906	0.03614543	0.376544748	0.09599239	0.923547253	0.116711811	0.166851961	0.699493196	0.484418402	35.46141253	-2976.062565
SNP_1711	chrI	180908	0.03614543	0.376544748	0.09599239	0.923547253	0.116711811	0.166851961	0.699493196	0.484418402	35.46141253	-2976.062565
SNP_1712	chrI	180934	0.039355319	0.375517815	0.1048028	0.916554838	0.15254122	0.166713679	0.914989225	0.360433951	35.46346887	-2975.886594
SNP_1713	chrI	180953	0.039355319	0.375517815	0.1048028	0.916554838	0.15254122	0.166713679	0.914989225	0.360433951	35.46346887	-2975.886594
SNP_1714	chrI	180988	-0.006951886	0.376148747	-0.018481746	0.985258496	0.155558033	0.166771407	0.932762011	0.351184433	35.36726873	-2975.877507
SNP_1715	chrI	181009	-0.006951886	0.376148747	-0.018481746	0.985258496	0.155558033	0.166771407	0.932762011	0.351184433	35.36726873	-2975.877507
SNP_1716	chrI	181318	-0.006951886	0.376148747	-0.018481746	0.985258496	0.155558033	0.166771407	0.932762011	0.351184433	35.36726873	-2975.877507
SNP_1717	chrI	182604	0.218747802	0.386022301	0.566671409	0.571073885	0.201241638	0.166467	1.208898084	0.227008601	35.72380627	-2975.39336
SNP_1718	chrI	182608	0.218747802	0.386022301	0.566671409	0.571073885	0.201241638	0.166467	1.208898084	0.227008601	35.72380627	-2975.39336
SNP_1719	chrI	182612	0.218747802	0.386022301	0.566671409	0.571073885	0.201241638	0.166467	1.208898084	0.227008601	35.72380627	-2975.39336
SNP_1720	chrI	182615	0.218747802	0.386022301	0.566671409	0.571073885	0.201241638	0.166467	1.208898084	0.227008601	35.72380627	-2975.39336
SNP_1721	chrI	182615	0.218747802	0.386022301	0.566671409	0.571073885	0.201241638	0.166467	1.208898084	0.227008601	35.72380627	-2975.39336
SNP_1722	chrI	182618	0.218747802	0.386022301	0.566671409	0.571073885	0.201241638	0.166467	1.208898084	0.227008601	35.72380627	-2975.39336
SNP_1723	chrI	182619	0.218747802	0.386022301	0.566671409	0.571073885	0.201241638	0.166467	1.208898084	0.227008601	35.72380627	-2975.39336
SNP_1724	chrI	182620	0.218747802	0.386022301	0.566671409	0.571073885	0.201241638	0.166467	1.208898084	0.227008601	35.72380627	-2975.39336
SNP_1725	chrI	182620	0.218747802	0.386022301	0.566671409	0.571073885	0.201241638	0.166467	1.208898084	0.227008601	35.72380627	-2975.39336
SNP_1726	chrI	183270	0.218747802	0.386022301	0.566671409	0.571073885	0.201241638	0.166467	1.208898084	0.227008601	35.72380627	-2975.39336
SNP_1727	chrI	183393	0.218747802	0.386022301	0.566671409	0.571073885	0.201241638	0.166467	1.208898084	0.227008601	35.72380627	-2975.39336
SNP_1728	chrI	183426	0.218747802	0.386022301	0.566671409	0.571073885	0.201241638	0.166467	1.208898084	0.227008601	35.72380627	-2975.39336
SNP_1729	chrI	183427	0.218747802	0.386022301	0.566671409	0.571073885	0.201241638	0.166467	1.208898084	0.227008601	35.72380627	-2975.39336
SNP_1730	chrI	183437	0.218747802	0.386022301	0.566671409	0.571073885	0.201241638	0.166467	1.208898084	0.227008601	35.72380627	-2975.39336
SNP_1731	chrI	183527	0.218747802	0.386022301	0.566671409	0.571073885	0.201241638	0.166467	1.208898084	0.227008601	35.72380627	-2975.39336
SNP_1732	chrI	183545	-0.050319683	0.38198194	-0.131733147	0.895223798	0.176555449	0.166861409	1.058096359	0.290285675	35.23061613	-2975.74776
SNP_1733	chrI	183595	0.032625304	0.384891903	0.084764849	0.932466543	0.156102224	0.167509707	0.931899569	0.351629766	35.40536297	-2975.87026
SNP_1734	chrI	183596	0.032625304	0.384891903	0.084764849	0.932466543	0.156102224	0.167509707	0.931899569	0.351629766	35.40536297	-2975.87026
SNP_1735	chrI	183600	0.032625304	0.384891903	0.084764849	0.932466543	0.156102224	0.167509707	0.931899569	0.351629766	35.40536297	-2975.87026
SNP_1736	chrI	183645	0.032625304	0.384891903	0.084764849	0.932466543	0.156102224	0.167509707	0.931899569	0.351629766	35.40536297	-2975.87026
SNP_1737	chrI	184073	0.277899972	0.405896085	0.684657926	0.493730025	0.183413447	0.166912984	1.098856679	0.272114363	35.92246476	-2975.459068
SNP_1738	chrI	184288	0.277899972	0.405896085	0.684657926	0.493730025	0.183413447	0.166912984	1.098856679	0.272114363	35.92246476	-2975.459068
SNP_1739	chrI	184302	0.277899972	0.405896085	0.684657926	0.493730025	0.183413447	0.166912984	1.098856679	0.272114363	35.92246476	-2975.459068
SNP_1740	chrI	184331	0.277899972	0.405896085	0.684657926	0.493730025	0.183413447	0.166912984	1.098856679	0.272114363	35.92246476	-2975.459068
SNP_1741	chrI	184397	0.277899972	0.405896085	0.684657926	0.493730025	0.183413447	0.166912984	1.098856679	0.272114363	35.92246476	-2975.459068
SNP_1742	chrI	184509	0.277899972	0.405896085	0.684657926	0.493730025	0.183413447	0.166912984	1.098856679	0.272114363	35.92246476	-2975.459068
SNP_1743	chrI	184519	0.277899972	0.405896085	0.684657926	0.493730025	0.183413447	0.166912984	1.098856679	0.272114363	35.92246476	-2975.459068
SNP_1744	chrI	184523	0.277899972	0.405896085	0.684657926	0.493730025	0.183413447	0.166912984	1.098856679	0.272114363	35.92246476	-2975.459068
SNP_1745	chrI	184526	0.277899972	0.405896085	0.684657926	0.493730025	0.183413447	0.166912984	1.098856679	0.272114363	35.92246476	-2975.459068
SNP_1746	chrI	184529	0.277899972	0.405896085	0.684657926	0.493730025	0.183413447	0.166912984	1.098856679	0.272114363	35.92246476	-2975.459068
SNP_1747	chrI	184530	0.277899972	0.405896085	0.684657926	0.493730025	0.183413447	0.166912984	1.098856679	0.272114363	35.92246476	-2975.459068
SNP_1748	chrI	184531	0.277899972	0.405896085	0.684657926	0.493730025	0.183413447	0.166912984	1.098856679	0.272114363	35.92246476	-2975.459068
SNP_1749	chrI	184534	0.277899972	0.405896085	0.684657926	0.493730025	0.183413447	0.166912984	1.098856679	0.272114363	35.92246476	-2975.459068
SNP_1750	chrI	184541	0.277899972	0.405896085	0.684657926	0.493730025	0.183413447	0.166912984	1.098856679	0.272114363	35.92246476	-2975.459068
SNP_1751	chrI	184546	0.277899972	0.405896085	0.684657926	0.493730025	0.183413447	0.166912984	1.098856679	0.272114363	35.92246476	-2975.459068
SNP_1752	chrI	184548	0.277899972	0.405896085	0.684657926	0.493730025	0.183413447	0.166912984	1.098856679	0.272114363	35.92246476	-2975.459068
SNP_1753	chrI	184551	0.277899972	0.405896085	0.684657926	0.493730025	0.183413447	0.166912984	1.098856679	0.272114363	35.92246476	-2975.459068
SNP_1754	chrI	184554	0.277899972	0.405896085	0.684657926	0.493730025	0.183413447	0.166912984	1.098856679	0.272114363	35.92246476	-2975.459068
SNP_1755	chrI	184900	0.433129815	0.422096854	1.026138458	0.305092572	0.164527384	0.167082228	0.984709066	0.325022556	36.37096769	-2975.292753
SNP_1756	chrI	184906	0.433129815	0.422096854	1.026138458	0.305092572	0.164527384	0.167082228	0.984709066	0.325022556	36.37096769	-2975.292753
SNP_1757	chrI	184921	0.433129815	0.422096854	1.026138458	0.305092572	0.164527384	0.167082228	0.984709066	0.325022556	36.37096769	-2975.292753
SNP_1758	chrI	184925	0.433129815	0.422096854	1.026138458	0.305092572	0.164527384	0.167082228	0.984709066	0.325022556	36.37096769	-2975.292753
SNP_1759	chrI	184963	0.433129815	0.422096854	1.026138458	0.305092572	0.164527384	0.167082228	0.984709066	0.325022556	36.37096769	-2975.292753
SNP_1760	chrI	184966	0.433129815	0.422096854	1.026138458	0.305092572	0.164527384	0.167082228	0.984709066	0.325022556	36.37096769	-2975.292753
SNP_1761	chrI	185056	0.433129815	0.422096854	1.026138458	0.305092572	0.164527384	0.167082228	0.984709066	0.325022556	36.37096769	-2975.292753
SNP_1762	chrI	185109	0.433129815	0.422096854	1.026138458	0.305092572	0.164527384	0.167082228	0.984709066	0.325022556	36.37096769	-2975.292753
SNP_1763	chrI	185131	0.433129815	0.422096854	1.026138458	0.305092572	0.164527384	0.167082228	0.984709066	0.325022556	36.37096769	-2975.292753
SNP_1764	chrI	185303	0.213895468	0.414863152	0.515580781	0.606269512	0.163493023	0.166755602	0.98043496	0.32712589	35.87772026	-2975.696681
SNP_1765	chrI	185309	0.213895468	0.414863152	0.515580781	0.606269512	0.163493023	0.166755602	0.98043496	0.32712589	35.87772026	-2975.696681
SNP_1766	chrI	185379	0.136134022	0.41316412	0.329491393	0.741858332	0.158044385	0.166722542	0.947948509	0.343401389	35.69705418	-2975.806916
SNP_1767	chrI	185413	0.136134022	0.41316412	0.329491393	0.741858332	0.158044385	0.166722542	0.947948509	0.343401389	35.69705418	-2975.806916
SNP_1768	chrI	185418	0.136134022	0.41316412	0.329491393	0.741858332	0.158044385	0.166722542	0.947948509	0.343401389	35.69705418	-2975.806916
SNP_1769	chrI	185426	0.136134022	0.41316412	0.329491393	0.741858332	0.158044385	0.166722542	0.947948509	0.343401389	35.69705418	-2975.806916
SNP_1770	chrI	185469	0.136134022	0.41316412	0.329491393	0.741858332	0.158044385	0.166722542	0.947948509	0.343401389	35.69705418	-2975.806916
SNP_1771	chrI	185550	0.124495931	0.412929534	0.301494372	0.763104796	0.161261774	0.167142547	0.964815822	0.334887341	35.64959484	-2975.799637
SNP_1772	chrI	185580	0.124495931	0.412929534	0.301494372	0.763104796	0.161261774	0.167142547	0.964815822	0.334887341	35.64959484	-2975.799637
SNP_1773	chrI	185646	0.124495931	0.412929534	0.301494372	0.763104796	0.161261774	0.167142547	0.964815822	0.334887341	35.64959484	-2975.799637
SNP_1774	chrI	185780	0.131117608	0.403396526	0.325034054	0.745228245	0.164298534	0.167783049	0.979232019	0.327719463	35.62426485	-2975.777171
SNP_1775	chrI	185827	0.103692812	0.404406941	0.256407104	0.797693089	0.166461465	0.167698841	0.992621439	0.321152107	35.55340311	-2975.785171
SNP_1776	chrI	185844	0.103692812	0.404406941	0.256407104	0.797693089	0.166461465	0.167698841	0.992621439	0.321152107	35.55340311	-2975.785171
SNP_1777	chrI	185852	0.103692812	0.404406941	0.256407104	0.797693089	0.166461465	0.167698841	0.992621439	0.321152107	35.55340311	-2975.785171
SNP_1778	chrI	185896	0.103692812	0.404406941	0.256407104	0.797693089	0.166461465	0.167698841	0.992621439	0.321152107	35.55340311	-2975.785171
SNP_1779	chrI	186044	0.08365274	0.40256915	0.207797194	0.835432721	0.138741038	0.168041977	0.825633217	0.409223472	35.55023925	-2975.948791
SNP_1780	chrI	186229	0.003872564	0.40252046	0.009620787	0.9923259	0.157120861	0.16796265	0.935451192	0.349798136	35.34353161	-2975.874836
SNP_1781	chrI	186240	0.003872564	0.40252046	0.009620787	0.9923259	0.157120861	0.16796265	0.935451192	0.349798136	35.34353161	-2975.874836
SNP_1782	chrI	186276	-0.039932366	0.405245311	-0.098538749	0.921525693	0.157872488	0.167995033	0.939744974	0.347591876	35.24500768	-2975.867377
SNP_1783	chrI	186279	-0.039932366	0.405245311	-0.098538749	0.921525693	0.157872488	0.167995033	0.939744974	0.347591876	35.24500768	-2975.867377
SNP_1784	chrI	186304	-0.039932366	0.405245311	-0.098538749	0.921525693	0.157872488	0.167995033	0.939744974	0.347591876	35.24500768	-2975.867377
SNP_1785	chrI	186326	-0.039932366	0.405245311	-0.098538749	0.921525693	0.157872488	0.167995033	0.939744974	0.347591876	35.24500768	-2975.867377
SNP_1786	chrI	186327	-0.039932366	0.405245311	-0.098538749	0.921525693	0.157872488	0.167995033	0.939744974	0.347591876	35.24500768	-2975.867377
SNP_1787	chrI	186330	-0.039932366	0.405245311	-0.098538749	0.921525693	0.157872488	0.167995033	0.939744974	0.347591876	35.24500768	-2975.867377
SNP_1788	chrI	186479	0.166969692	0.412871551	0.404410745	0.686003488	0.202077693	0.16660398	1.212922358	0.225466843	35.70894351	-2975.488145
SNP_1789	chrI	186499	0.139778234	0.416355232	0.335718693	0.737158567	0.207037086	0.166388026	1.244302792	0.213700973	35.65145095	-2975.475235
SNP_1790	chrI	186504	0.139778234	0.416355232	0.335718693	0.737158567	0.207037086	0.166388026	1.244302792	0.213700973	35.65145095	-2975.475235
SNP_1791	chrI	186513	0.139778234	0.416355232	0.335718693	0.737158567	0.207037086	0.166388026	1.244302792	0.213700973	35.65145095	-2975.475235
SNP_1792	chrI	186554	0.240850185	0.415078139	0.580252638	0.561884518	0.215924532	0.166578215	1.296235115	0.195215373	35.87429288	-2975.288495
SNP_1793	chrI	186577	0.240850185	0.415078139	0.580252638	0.561884518	0.215924532	0.166578215	1.296235115	0.195215373	35.87429288	-2975.288495
SNP_1794	chrI	186579	0.240850185	0.415078139	0.580252638	0.561884518	0.215924532	0.166578215	1.296235115	0.195215373	35.87429288	-2975.288495
SNP_1795	chrI	186583	0.240850185	0.415078139	0.580252638	0.561884518	0.215924532	0.166578215	1.296235115	0.195215373	35.87429288	-2975.288495
SNP_1796	chrI	186648	0.240850185	0.415078139	0.580252638	0.561884518	0.215924532	0.166578215	1.296235115	0.195215373	35.87429288	-2975.288495
SNP_1797	chrI	186720	0.264461076	0.432387128	0.611630317	0.540931536	0.226313406	0.166623912	1.358228859	0.17471976	35.90266758	-2975.201533
SNP_1798	chrI	186754	0.264461076	0.432387128	0.611630317	0.540931536	0.226313406	0.166623912	1.358228859	0.17471976	35.90266758	-2975.201533
SNP_1799	chrI	186788	0.264461076	0.432387128	0.611630317	0.540931536	0.226313406	0.166623912	1.358228859	0.17471976	35.90266758	-2975.201533
SNP_1800	chrI	186857	0.264461076	0.432387128	0.611630317	0.540931536	0.226313406	0.166623912	1.358228859	0.17471976	35.90266758	-2975.201533
SNP_1801	chrI	186877	0.264461076	0.432387128	0.611630317	0.540931536	0.226313406	0.166623912	1.358228859	0.17471976	35.90266758	-2975.201533
SNP_1802	chrI	187135	0.317063057	0.433445905	0.73149395	0.464661374	0.218816793	0.16670164	1.312625316	0.189632372	36.02339594	-2975.17979
SNP_1803	chrI	187341	0.317063057	0.433445905	0.73149395	0.464661374	0.218816793	0.16670164	1.312625316	0.189632372	36.02339594	-2975.17979
SNP_1804	chrI	187442	0.317063057	0.433445905	0.73149395	0.464661374	0.218816793	0.16670164	1.312625316	0.189632372	36.02339594	-2975.17979
SNP_1805	chrI	187448	0.317063057	0.433445905	0.73149395	0.464661374	0.218816793	0.16670164	1.312625316	0.189632372	36.02339594	-2975.17979
SNP_1806	chrI	187450	0.317063057	0.433445905	0.73149395	0.464661374	0.218816793	0.16670164	1.312625316	0.189632372	36.02339594	-2975.17979
SNP_1807	chrI	187453	0.317063057	0.433445905	0.73149395	0.464661374	0.218816793	0.16670164	1.312625316	0.189632372	36.02339594	-2975.17979
SNP_1808	chrI	187456	0.317063057	0.433445905	0.73149395	0.464661374	0.218816793	0.16670164	1.312625316	0.189632372	36.02339594	-2975.17979
SNP_1809	chrI	187459	0.317063057	0.433445905	0.73149395	0.464661374	0.218816793	0.16670164	1.312625316	0.189632372	36.02339594	-2975.17979
SNP_1810	chrI	187462	0.317063057	0.433445905	0.73149395	0.464661374	0.218816793	0.16670164	1.312625316	0.189632372	36.02339594	-2975.17979
SNP_1811	chrI	187498	0.317063057	0.433445905	0.73149395	0.464661374	0.218816793	0.16670164	1.312625316	0.189632372	36.02339594	-2975.17979
SNP_1812	chrI	187501	0.317063057	0.433445905	0.73149395	0.464661374	0.218816793	0.16670164	1.312625316	0.189632372	36.02339594	-2975.17979
SNP_1813	chrI	187531	0.317063057	0.433445905	0.73149395	0.464661374	0.218816793	0.16670164	1.312625316	0.189632372	36.02339594	-2975.17979
SNP_1814	chrI	187534	0.317063057	0.433445905	0.73149395	0.464661374	0.218816793	0.16670164	1.312625316	0.189632372	36.02339594	-2975.17979
SNP_1815	chrI	187535	0.317063057	0.433445905	0.73149395	0.464661374	0.218816793	0.16670164	1.312625316	0.189632372	36.02339594	-2975.17979
SNP_1816	chrI	187537	0.317063057	0.433445905	0.73149395	0.464661374	0.218816793	0.16670164	1.312625316	0.189632372	36.02339594	-2975.17979
SNP_1817	chrI	187544	0.317063057	0.433445905	0.73149395	0.464661374	0.218816793	0.16670164	1.312625316	0.189632372	36.02339594	-2975.17979
SNP_1818	chrI	187546	0.317063057	0.433445905	0.73149395	0.464661374	0.218816793	0.16670164	1.312625316	0.189632372	36.02339594	-2975.17979
SNP_1819	chrI	187555	0.317063057	0.433445905	0.73149395	0.464661374	0.218816793	0.16670164	1.312625316	0.189632372	36.02339594	-2975.17979
SNP_1820	chrI	187557	0.317063057	0.433445905	0.73149395	0.464661374	0.218816793	0.16670164	1.312625316	0.189632372	36.02339594	-2975.17979
SNP_1821	chrI	187558	0.317063057	0.433445905	0.73149395	0.464661374	0.218816793	0.16670164	1.312625316	0.189632372	36.02339594	-2975.17979
SNP_1822	chrI	187561	0.317063057	0.433445905	0.73149395	0.464661374	0.218816793	0.16670164	1.312625316	0.189632372	36.02339594	-2975.17979
SNP_1823	chrI	187563	0.317063057	0.433445905	0.73149395	0.464661374	0.218816793	0.16670164	1.312625316	0.189632372	36.02339594	-2975.17979
SNP_1824	chrI	187568	0.317063057	0.433445905	0.73149395	0.464661374	0.218816793	0.16670164	1.312625316	0.189632372	36.02339594	-2975.17979
SNP_1825	chrI	187569	0.317063057	0.433445905	0.73149395	0.464661374	0.218816793	0.16670164	1.312625316	0.189632372	36.02339594	-2975.17979
SNP_1826	chrI	187575	0.317063057	0.433445905	0.73149395	0.464661374	0.218816793	0.16670164	1.312625316	0.189632372	36.02339594	-2975.17979
SNP_1827	chrI	187578	0.317063057	0.433445905	0.73149395	0.464661374	0.218816793	0.16670164	1.312625316	0.189632372	36.02339594	-2975.17979
SNP_1828	chrI	187580	0.317063057	0.433445905	0.73149395	0.464661374	0.218816793	0.16670164	1.312625316	0.189632372	36.02339594	-2975.17979
SNP_1829	chrI	187582	0.317063057	0.433445905	0.73149395	0.464661374	0.218816793	0.16670164	1.312625316	0.189632372	36.02339594	-2975.17979
SNP_1830	chrI	187585	0.317063057	0.433445905	0.73149395	0.464661374	0.218816793	0.16670164	1.312625316	0.189632372	36.02339594	-2975.17979
SNP_1831	chrI	187608	0.317063057	0.433445905	0.73149395	0.464661374	0.218816793	0.16670164	1.312625316	0.189632372	36.02339594	-2975.17979
SNP_1832	chrI	187619	0.317063057	0.433445905	0.73149395	0.464661374	0.218816793	0.16670164	1.312625316	0.189632372	36.02339594	-2975.17979
SNP_1833	chrI	187632	0.317063057	0.433445905	0.73149395	0.464661374	0.218816793	0.16670164	1.312625316	0.189632372	36.02339594	-2975.17979
SNP_1834	chrI	187644	0.317063057	0.433445905	0.73149395	0.464661374	0.218816793	0.16670164	1.312625316	0.189632372	36.02339594	-2975.17979
SNP_1835	chrI	187645	0.317063057	0.433445905	0.73149395	0.464661374	0.218816793	0.16670164	1.312625316	0.189632372	36.02339594	-2975.17979
SNP_1836	chrI	187685	0.317063057	0.433445905	0.73149395	0.464661374	0.218816793	0.16670164	1.312625316	0.189632372	36.02339594	-2975.17979
SNP_1837	chrI	187687	0.317063057	0.433445905	0.73149395	0.464661374	0.218816793	0.16670164	1.312625316	0.189632372	36.02339594	-2975.17979
SNP_1838	chrI	187705	0.317063057	0.433445905	0.73149395	0.464661374	0.218816793	0.16670164	1.312625316	0.189632372	36.02339594	-2975.17979
SNP_1839	chrI	187734	0.317063057	0.433445905	0.73149395	0.464661374	0.218816793	0.16670164	1.312625316	0.189632372	36.02339594	-2975.17979
SNP_1840	chrI	187750	0.317063057	0.433445905	0.73149395	0.464661374	0.218816793	0.16670164	1.312625316	0.189632372	36.02339594	-2975.17979
SNP_1841	chrI	187768	0.317063057	0.433445905	0.73149395	0.464661374	0.218816793	0.16670164	1.312625316	0.189632372	36.02339594	-2975.17979
SNP_1842	chrI	187797	0.317063057	0.433445905	0.73149395	0.464661374	0.218816793	0.16670164	1.312625316	0.189632372	36.02339594	-2975.17979
SNP_1843	chrI	187801	0.317063057	0.433445905	0.73149395	0.464661374	0.218816793	0.16670164	1.312625316	0.189632372	36.02339594	-2975.17979
SNP_1844	chrI	187869	0.317063057	0.433445905	0.73149395	0.464661374	0.218816793	0.16670164	1.312625316	0.189632372	36.02339594	-2975.17979
SNP_1845	chrI	187900	0.317063057	0.433445905	0.73149395	0.464661374	0.218816793	0.16670164	1.312625316	0.189632372	36.02339594	-2975.17979
SNP_1846	chrI	187914	0.317063057	0.433445905	0.73149395	0.464661374	0.218816793	0.16670164	1.312625316	0.189632372	36.02339594	-2975.17979
SNP_1847	chrI	187952	0.317063057	0.433445905	0.73149395	0.464661374	0.218816793	0.16670164	1.312625316	0.189632372	36.02339594	-2975.17979
SNP_1848	chrI	187955	0.317063057	0.433445905	0.73149395	0.464661374	0.218816793	0.16670164	1.312625316	0.189632372	36.02339594	-2975.17979
SNP_1849	chrI	187957	0.317063057	0.433445905	0.73149395	0.464661374	0.218816793	0.16670164	1.312625316	0.189632372	36.02339594	-2975.17979
SNP_1850	chrI	187963	0.317063057	0.433445905	0.73149395	0.464661374	0.218816793	0.16670164	1.312625316	0.189632372	36.02339594	-2975.17979
SNP_1851	chrI	187969	0.317063057	0.433445905	0.73149395	0.464661374	0.218816793	0.16670164	1.312625316	0.189632372	36.02339594	-2975.17979
SNP_1852	chrI	187974	0.317063057	0.433445905	0.73149395	0.464661374	0.218816793	0.16670164	1.312625316	0.189632372	36.02339594	-2975.17979
SNP_1853	chrI	187992	0.317063057	0.433445905	0.73149395	0.464661374	0.218816793	0.16670164	1.312625316	0.189632372	36.02339594	-2975.17979
SNP_1854	chrI	188007	0.317063057	0.433445905	0.73149395	0.464661374	0.218816793	0.16670164	1.312625316	0.189632372	36.02339594	-2975.17979
SNP_1855	chrI	188063	0.317063057	0.433445905	0.73149395	0.464661374	0.218816793	0.16670164	1.312625316	0.189632372	36.02339594	-2975.17979
SNP_1856	chrI	188209	0.317063057	0.433445905	0.73149395	0.464661374	0.218816793	0.16670164	1.312625316	0.189632372	36.02339594	-2975.17979
SNP_1857	chrI	188210	0.317063057	0.433445905	0.73149395	0.464661374	0.218816793	0.16670164	1.312625316	0.189632372	36.02339594	-2975.17979
SNP_1858	chrI	188219	0.317063057	0.433445905	0.73149395	0.464661374	0.218816793	0.16670164	1.312625316	0.189632372	36.02339594	-2975.17979
SNP_1859	chrI	188276	0.317063057	0.433445905	0.73149395	0.464661374	0.218816793	0.16670164	1.312625316	0.189632372	36.02339594	-2975.17979
SNP_1860	chrI	188284	0.317063057	0.433445905	0.73149395	0.464661374	0.218816793	0.16670164	1.312625316	0.189632372	36.02339594	-2975.17979
SNP_1861	chrI	188301	0.317063057	0.433445905	0.73149395	0.464661374	0.218816793	0.16670164	1.312625316	0.189632372	36.02339594	-2975.17979
SNP_1862	chrI	188323	0.317063057	0.433445905	0.73149395	0.464661374	0.218816793	0.16670164	1.312625316	0.189632372	36.02339594	-2975.17979
SNP_1863	chrI	188342	0.317063057	0.433445905	0.73149395	0.464661374	0.218816793	0.16670164	1.312625316	0.189632372	36.02339594	-2975.17979
SNP_1864	chrI	188346	0.317063057	0.433445905	0.73149395	0.464661374	0.218816793	0.16670164	1.312625316	0.189632372	36.02339594	-2975.17979
SNP_1865	chrI	188349	0.317063057	0.433445905	0.73149395	0.464661374	0.218816793	0.16670164	1.312625316	0.189632372	36.02339594	-2975.17979
SNP_1866	chrI	188354	0.317063057	0.433445905	0.73149395	0.464661374	0.218816793	0.16670164	1.312625316	0.189632372	36.02339594	-2975.17979
SNP_1867	chrI	188369	0.317063057	0.433445905	0.73149395	0.464661374	0.218816793	0.16670164	1.312625316	0.189632372	36.02339594	-2975.17979
SNP_1868	chrI	188652	0.129817608	0.361876398	0.358734664	0.71987484	0.066805945	0.166488417	0.401264822	0.688317142	35.64013396	-2976.174119
SNP_1869	chrI	188659	0.129817608	0.361876398	0.358734664	0.71987484	0.066805945	0.166488417	0.401264822	0.688317142	35.64013396	-2976.174119
SNP_1870	chrI	188673	0.129817608	0.361876398	0.358734664	0.71987484	0.066805945	0.166488417	0.401264822	0.688317142	35.64013396	-2976.174119
SNP_1871	chrI	188824	0.129817608	0.361876398	0.358734664	0.71987484	0.066805945	0.166488417	0.401264822	0.688317142	35.64013396	-2976.174119
SNP_1872	chrI	188971	0.129817608	0.361876398	0.358734664	0.71987484	0.066805945	0.166488417	0.401264822	0.688317142	35.64013396	-2976.174119
SNP_1873	chrI	188977	0.129817608	0.361876398	0.358734664	0.71987484	0.066805945	0.166488417	0.401264822	0.688317142	35.64013396	-2976.174119
SNP_1874	chrI	188979	0.129817608	0.361876398	0.358734664	0.71987484	0.066805945	0.166488417	0.401264822	0.688317142	35.64013396	-2976.174119
SNP_1875	chrI	189131	0.129817608	0.361876398	0.358734664	0.71987484	0.066805945	0.166488417	0.401264822	0.688317142	35.64013396	-2976.174119
SNP_1876	chrI	189213	0.129817608	0.361876398	0.358734664	0.71987484	0.066805945	0.166488417	0.401264822	0.688317142	35.64013396	-2976.174119
SNP_1877	chrI	189284	0.129817608	0.361876398	0.358734664	0.71987484	0.066805945	0.166488417	0.401264822	0.688317142	35.64013396	-2976.174119
SNP_1878	chrI	189287	0.129817608	0.361876398	0.358734664	0.71987484	0.066805945	0.166488417	0.401264822	0.688317142	35.64013396	-2976.174119
SNP_1879	chrI	189392	0.129817608	0.361876398	0.358734664	0.71987484	0.066805945	0.166488417	0.401264822	0.688317142	35.64013396	-2976.174119
SNP_1880	chrI	189414	0.129817608	0.361876398	0.358734664	0.71987484	0.066805945	0.166488417	0.401264822	0.688317142	35.64013396	-2976.174119
SNP_1881	chrI	189463	0.129817608	0.361876398	0.358734664	0.71987484	0.066805945	0.166488417	0.401264822	0.688317142	35.64013396	-2976.174119
SNP_1882	chrI	189482	0.129817608	0.361876398	0.358734664	0.71987484	0.066805945	0.166488417	0.401264822	0.688317142	35.64013396	-2976.174119
SNP_1883	chrI	189492	0.129817608	0.361876398	0.358734664	0.71987484	0.066805945	0.166488417	0.401264822	0.688317142	35.64013396	-2976.174119
SNP_1884	chrI	189530	0.129817608	0.361876398	0.358734664	0.71987484	0.066805945	0.166488417	0.401264822	0.688317142	35.64013396	-2976.174119
SNP_1885	chrI	189531	0.129817608	0.361876398	0.358734664	0.71987484	0.066805945	0.166488417	0.401264822	0.688317142	35.64013396	-2976.174119
SNP_1886	chrI	189587	0.129817608	0.361876398	0.358734664	0.71987484	0.066805945	0.166488417	0.401264822	0.688317142	35.64013396	-2976.174119
SNP_1887	chrI	189589	0.129817608	0.361876398	0.358734664	0.71987484	0.066805945	0.166488417	0.401264822	0.688317142	35.64013396	-2976.174119
SNP_1888	chrI	189591	0.129817608	0.361876398	0.358734664	0.71987484	0.066805945	0.166488417	0.401264822	0.688317142	35.64013396	-2976.174119
SNP_1889	chrI	189603	0.129817608	0.361876398	0.358734664	0.71987484	0.066805945	0.166488417	0.401264822	0.688317142	35.64013396	-2976.174119
SNP_1890	chrI	189609	0.129817608	0.361876398	0.358734664	0.71987484	0.066805945	0.166488417	0.401264822	0.688317142	35.64013396	-2976.174119
SNP_1891	chrI	189684	0.129817608	0.361876398	0.358734664	0.71987484	0.066805945	0.166488417	0.401264822	0.688317142	35.64013396	-2976.174119
SNP_1892	chrI	189690	0.129817608	0.361876398	0.358734664	0.71987484	0.066805945	0.166488417	0.401264822	0.688317142	35.64013396	-2976.174119
SNP_1893	chrI	189714	0.129817608	0.361876398	0.358734664	0.71987484	0.066805945	0.166488417	0.401264822	0.688317142	35.64013396	-2976.174119
SNP_1894	chrI	189735	0.129817608	0.361876398	0.358734664	0.71987484	0.066805945	0.166488417	0.401264822	0.688317142	35.64013396	-2976.174119
SNP_1895	chrI	189757	0.129817608	0.361876398	0.358734664	0.71987484	0.066805945	0.166488417	0.401264822	0.688317142	35.64013396	-2976.174119
SNP_1896	chrI	189816	-0.01522388	0.341717512	-0.044551067	0.96447469	0.117254685	0.165874245	0.706889035	0.479812133	35.31392958	-2976.061119
SNP_1897	chrI	189817	-0.01522388	0.341717512	-0.044551067	0.96447469	0.117254685	0.165874245	0.706889035	0.479812133	35.31392958	-2976.061119
SNP_1898	chrI	189821	-0.01522388	0.341717512	-0.044551067	0.96447469	0.117254685	0.165874245	0.706889035	0.479812133	35.31392958	-2976.061119
SNP_1899	chrI	189823	-0.01522388	0.341717512	-0.044551067	0.96447469	0.117254685	0.165874245	0.706889035	0.479812133	35.31392958	-2976.061119
SNP_1900	chrI	189825	-0.01522388	0.341717512	-0.044551067	0.96447469	0.117254685	0.165874245	0.706889035	0.479812133	35.31392958	-2976.061119
SNP_1901	chrI	189851	0.022616881	0.343526438	0.065837381	0.947521415	0.120252118	0.165914812	0.724782295	0.468767515	35.38704225	-2976.049555
SNP_1902	chrI	189876	0.022616881	0.343526438	0.065837381	0.947521415	0.120252118	0.165914812	0.724782295	0.468767515	35.38704225	-2976.049555
SNP_1903	chrI	189877	0.022616881	0.343526438	0.065837381	0.947521415	0.120252118	0.165914812	0.724782295	0.468767515	35.38704225	-2976.049555
SNP_1904	chrI	189909	0.065517958	0.343708129	0.190620914	0.848864117	0.131848118	0.165991236	0.794307703	0.427218523	35.4670831	-2975.983866
SNP_1905	chrI	189970	-0.028689892	0.345180487	-0.083115625	0.933777449	0.05634899	0.166425013	0.338584864	0.734998749	35.3220343	-2976.252495
SNP_1906	chrI	190002	-0.036160861	0.343095485	-0.105395911	0.916084339	0.057764297	0.166478401	0.346977728	0.728686381	35.30537431	-2976.247249
SNP_1907	chrI	190005	-0.036160861	0.343095485	-0.105395911	0.916084339	0.057764297	0.166478401	0.346977728	0.728686381	35.30537431	-2976.247249
SNP_1908	chrI	190126	0.069134728	0.338023098	0.204526639	0.837986632	0.062922795	0.166856465	0.377107325	0.706179696	35.50879387	-2976.223374
SNP_1909	chrI	190135	0.069134728	0.338023098	0.204526639	0.837986632	0.062922795	0.166856465	0.377107325	0.706179696	35.50879387	-2976.223374
SNP_1910	chrI	190148	0.069134728	0.338023098	0.204526639	0.837986632	0.062922795	0.166856465	0.377107325	0.706179696	35.50879387	-2976.223374
SNP_1911	chrI	190169	0.069134728	0.338023098	0.204526639	0.837986632	0.062922795	0.166856465	0.377107325	0.706179696	35.50879387	-2976.223374
SNP_1912	chrI	190273	0.032175511	0.343676145	0.093621603	0.92542987	0.057188782	0.166760664	0.342939282	0.731721473	35.43395034	-2976.251331
SNP_1913	chrI	190327	0.006645792	0.341690305	0.019449752	0.984486484	0.061471259	0.166641685	0.368882847	0.71229883	35.37978315	-2976.245809
SNP_1914	chrI	190552	-0.091998176	0.327255264	-0.281120539	0.778680346	0.082365232	0.166676078	0.494163487	0.621307171	35.18352196	-2976.147885
SNP_1915	chrI	190558	-0.091998176	0.327255264	-0.281120539	0.778680346	0.082365232	0.166676078	0.494163487	0.621307171	35.18352196	-2976.147885
SNP_1916	chrI	191192	-0.156267009	0.325918035	-0.479467205	0.63171878	0.061530114	0.167288676	0.367808003	0.713099913	35.07066242	-2976.125951
SNP_1917	chrI	192142	-0.142149683	0.320436616	-0.443612484	0.657425742	0.044471064	0.16723325	0.265922378	0.790357803	35.10921222	-2976.179324
SNP_1918	chrI	192282	0.006849338	0.326137061	0.021001409	0.983249027	0.008072108	0.167816804	0.048100712	0.961646284	35.43964919	-2976.312818
SNP_1919	chrI	192290	0.006849338	0.326137061	0.021001409	0.983249027	0.008072108	0.167816804	0.048100712	0.961646284	35.43964919	-2976.312818
SNP_1920	chrI	192291	0.006849338	0.326137061	0.021001409	0.983249027	0.008072108	0.167816804	0.048100712	0.961646284	35.43964919	-2976.312818
SNP_1921	chrI	192312	0.006849338	0.326137061	0.021001409	0.983249027	0.008072108	0.167816804	0.048100712	0.961646284	35.43964919	-2976.312818
SNP_1922	chrI	192338	0.006849338	0.326137061	0.021001409	0.983249027	0.008072108	0.167816804	0.048100712	0.961646284	35.43964919	-2976.312818
SNP_1923	chrI	192469	-0.051602516	0.327780145	-0.157430269	0.874939859	-0.015515816	0.167727995	-0.092505821	0.926316046	35.31324593	-2976.297453
SNP_1924	chrI	192484	-0.051602516	0.327780145	-0.157430269	0.874939859	-0.015515816	0.167727995	-0.092505821	0.926316046	35.31324593	-2976.297453
SNP_1925	chrI	192551	-0.126355289	0.331987818	-0.380602184	0.70358519	-0.000578902	0.167804118	-0.003449869	0.997248146	35.12734442	-2976.241442
SNP_1926	chrI	192610	-0.126355289	0.331987818	-0.380602184	0.70358519	-0.000578902	0.167804118	-0.003449869	0.997248146	35.12734442	-2976.241442
SNP_1927	chrI	192723	-0.11123246	0.332438374	-0.33459573	0.73800535	0.016608811	0.167672017	0.099055352	0.921115622	35.16196479	-2976.253307
SNP_1928	chrI	192946	-0.056025227	0.332129979	-0.168684644	0.866081299	0.083231349	0.167635396	0.496502236	0.61965719	35.31021147	-2976.175198
SNP_1929	chrI	192954	-0.019105318	0.332950738	-0.057381817	0.954253347	0.081710817	0.167646871	0.487398401	0.626090646	35.38836359	-2976.192963
SNP_1930	chrI	192957	-0.019105318	0.332950738	-0.057381817	0.954253347	0.081710817	0.167646871	0.487398401	0.626090646	35.38836359	-2976.192963
SNP_1931	chrI	192996	0.085537732	0.332422343	0.257316433	0.796991306	0.043556117	0.167880806	0.259446675	0.795347917	35.61065483	-2976.24784
SNP_1932	chrI	193131	0.068666376	0.338252427	0.203003349	0.839176724	0.08439365	0.167606349	0.503522992	0.614715605	35.58389036	-2976.166957
SNP_1933	chrI	193251	0.072669793	0.339545983	0.214020476	0.830577903	0.086027314	0.167806758	0.512657027	0.60831273	35.59184957	-2976.160435
SNP_1934	chrI	193281	0.072669793	0.339545983	0.214020476	0.830577903	0.086027314	0.167806758	0.512657027	0.60831273	35.59184957	-2976.160435
SNP_1935	chrI	193737	-0.097320677	0.355281606	-0.273925459	0.784202603	0.117051073	0.16908988	0.692241744	0.488957954	35.20923182	-2976.032201
SNP_1936	chrI	193807	-0.097320677	0.355281606	-0.273925459	0.784202603	0.117051073	0.16908988	0.692241744	0.488957954	35.20923182	-2976.032201
SNP_1937	chrI	193894	-0.097320677	0.355281606	-0.273925459	0.784202603	0.117051073	0.16908988	0.692241744	0.488957954	35.20923182	-2976.032201
SNP_1938	chrI	194020	-0.067087483	0.362316234	-0.185162785	0.853141644	0.060816483	0.169021733	0.359814575	0.719067318	35.27811462	-2976.23102
SNP_1939	chrI	194025	-0.067087483	0.362316234	-0.185162785	0.853141644	0.060816483	0.169021733	0.359814575	0.719067318	35.27811462	-2976.23102
SNP_1940	chrI	194064	-0.018467619	0.362532127	-0.050940642	0.959383735	0.070554733	0.16901844	0.417438082	0.676454146	35.35974459	-2976.225076
SNP_1941	chrI	194094	0.087971663	0.35915599	0.244939985	0.806556819	0.072616076	0.169035598	0.429590436	0.667592891	35.54618168	-2976.193218
SNP_1942	chrI	194142	0.238382046	0.35769718	0.666435351	0.505297804	0.024523081	0.169270308	0.144875266	0.884840678	35.848939	-2976.082424
SNP_1943	chrI	194199	0.238382046	0.35769718	0.666435351	0.505297804	0.024523081	0.169270308	0.144875266	0.884840678	35.848939	-2976.082424
SNP_1944	chrI	194241	0.181505995	0.357457887	0.50776889	0.611735571	0.018210899	0.16916395	0.107652363	0.914294628	35.74812691	-2976.179732
SNP_1945	chrI	194475	0.129660375	0.37072523	0.349747912	0.726606909	-0.031792272	0.167993145	-0.189247437	0.849940094	35.68637784	-2976.233284
SNP_1946	chrI	194499	0.129660375	0.37072523	0.349747912	0.726606909	-0.031792272	0.167993145	-0.189247437	0.849940094	35.68637784	-2976.233284
SNP_1947	chrI	194626	0.035097693	0.372318948	0.094267814	0.924916679	0.011162405	0.167960447	0.066458535	0.947027022	35.48899133	-2976.307624
SNP_1948	chrI	194781	-0.12351229	0.367639186	-0.335960623	0.736976178	-0.00462614	0.168574334	-0.02744273	0.978112492	35.18527553	-2976.257318
SNP_1949	chrI	194818	-0.12351229	0.367639186	-0.335960623	0.736976178	-0.00462614	0.168574334	-0.02744273	0.978112492	35.18527553	-2976.257318
SNP_1950	chrI	194831	-0.12351229	0.367639186	-0.335960623	0.736976178	-0.00462614	0.168574334	-0.02744273	0.978112492	35.18527553	-2976.257318
SNP_1951	chrI	194836	-0.12351229	0.367639186	-0.335960623	0.736976178	-0.00462614	0.168574334	-0.02744273	0.978112492	35.18527553	-2976.257318
SNP_1952	chrI	194853	-0.12351229	0.367639186	-0.335960623	0.736976178	-0.00462614	0.168574334	-0.02744273	0.978112492	35.18527553	-2976.257318
SNP_1953	chrI	194952	-0.017404815	0.367217905	-0.047396422	0.962207435	0.031842566	0.168355594	0.189138749	0.850025252	35.38941144	-2976.294897
SNP_1954	chrI	195144	-0.277699458	0.382647107	-0.725732542	0.468184941	0.023475113	0.168598322	0.13923693	0.889293007	34.87416616	-2976.038275
SNP_1955	chrI	195204	-0.277699458	0.382647107	-0.725732542	0.468184941	0.023475113	0.168598322	0.13923693	0.889293007	34.87416616	-2976.038275
SNP_1956	chrI	195456	-0.320113989	0.384561469	-0.832413061	0.405389074	0.021336738	0.16862628	0.126532697	0.89933756	34.79072315	-2975.956091
SNP_1957	chrI	195522	-0.410545339	0.382302583	-1.073875399	0.283156481	0.036278039	0.168570314	0.215210127	0.829650579	34.58646604	-2975.706683
SNP_1958	chrI	195609	-0.410545339	0.382302583	-1.073875399	0.283156481	0.036278039	0.168570314	0.215210127	0.829650579	34.58646604	-2975.706683
SNP_1959	chrI	195672	-0.410545339	0.382302583	-1.073875399	0.283156481	0.036278039	0.168570314	0.215210127	0.829650579	34.58646604	-2975.706683
SNP_1960	chrI	195750	-0.410545339	0.382302583	-1.073875399	0.283156481	0.036278039	0.168570314	0.215210127	0.829650579	34.58646604	-2975.706683
SNP_1961	chrI	195807	-0.410545339	0.382302583	-1.073875399	0.283156481	0.036278039	0.168570314	0.215210127	0.829650579	34.58646604	-2975.706683
SNP_1962	chrI	196113	-0.10307918	0.383905414	-0.268501502	0.788372738	0.061328007	0.1687275	0.363473692	0.716333489	35.19444808	-2976.208855
SNP_1963	chrI	196186	0.007614869	0.386095847	0.019722743	0.98426877	0.041010345	0.168355324	0.243593991	0.80759889	35.43502994	-2976.284323
SNP_1964	chrI	196196	0.007614869	0.386095847	0.019722743	0.98426877	0.041010345	0.168355324	0.243593991	0.80759889	35.43502994	-2976.284323
SNP_1965	chrI	196198	0.007614869	0.386095847	0.019722743	0.98426877	0.041010345	0.168355324	0.243593991	0.80759889	35.43502994	-2976.284323
SNP_1966	chrI	196233	0.007614869	0.386095847	0.019722743	0.98426877	0.041010345	0.168355324	0.243593991	0.80759889	35.43502994	-2976.284323
SNP_1967	chrI	196240	0.007614869	0.386095847	0.019722743	0.98426877	0.041010345	0.168355324	0.243593991	0.80759889	35.43502994	-2976.284323
SNP_1968	chrI	196331	0.007614869	0.386095847	0.019722743	0.98426877	0.041010345	0.168355324	0.243593991	0.80759889	35.43502994	-2976.284323
SNP_1969	chrI	196460	0.000487406	0.381320343	0.001278207	0.998980412	0.056601334	0.168372905	0.336166525	0.736820963	35.41505919	-2976.257422
SNP_1970	chrI	196477	0.000487406	0.381320343	0.001278207	0.998980412	0.056601334	0.168372905	0.336166525	0.736820963	35.41505919	-2976.257422
SNP_1971	chrI	196618	-0.036938117	0.383168872	-0.096401664	0.923222295	0.105462691	0.168225486	0.626912682	0.530870007	35.33666537	-2976.110675
SNP_1972	chrI	196686	-0.036938117	0.383168872	-0.096401664	0.923222295	0.105462691	0.168225486	0.626912682	0.530870007	35.33666537	-2976.110675
SNP_1973	chrI	196696	-0.036938117	0.383168872	-0.096401664	0.923222295	0.105462691	0.168225486	0.626912682	0.530870007	35.33666537	-2976.110675
SNP_1974	chrI	196805	-0.016715995	0.384275845	-0.043499988	0.965312292	0.100775186	0.168263714	0.598912169	0.549376995	35.3770266	-2976.132511
SNP_1975	chrI	196817	-0.003460788	0.374223648	-0.009247915	0.992623316	0.136834756	0.168575859	0.811710269	0.417165156	35.37660536	-2975.983349
SNP_1976	chrI	196828	-0.003460788	0.374223648	-0.009247915	0.992623316	0.136834756	0.168575859	0.811710269	0.417165156	35.37660536	-2975.983349
SNP_1977	chrI	196836	-0.003460788	0.374223648	-0.009247915	0.992623316	0.136834756	0.168575859	0.811710269	0.417165156	35.37660536	-2975.983349
SNP_1978	chrI	196855	-0.160034929	0.379674763	-0.421505309	0.67348333	0.10782096	0.168540707	0.639732449	0.522503773	35.10739323	-2976.011083
SNP_1979	chrI	196872	-0.160034929	0.379674763	-0.421505309	0.67348333	0.10782096	0.168540707	0.639732449	0.522503773	35.10739323	-2976.011083
SNP_1980	chrI	196896	-0.160034929	0.379674763	-0.421505309	0.67348333	0.10782096	0.168540707	0.639732449	0.522503773	35.10739323	-2976.011083
SNP_1981	chrI	196924	-0.160034929	0.379674763	-0.421505309	0.67348333	0.10782096	0.168540707	0.639732449	0.522503773	35.10739323	-2976.011083
SNP_1982	chrI	196953	-0.125650236	0.38391594	-0.327285801	0.743525226	0.104148879	0.168710249	0.617323959	0.537171855	35.17382328	-2976.064864
SNP_1983	chrI	197042	-0.147548	0.385578732	-0.382666336	0.702054429	0.101893373	0.168504048	0.60469392	0.545529572	35.12097615	-2976.053222
SNP_1984	chrI	197137	0.057725394	0.383264945	0.150614853	0.880312134	0.068168946	0.168349706	0.404924651	0.685625817	35.53893049	-2976.221469
SNP_1985	chrI	197153	0.057725394	0.383264945	0.150614853	0.880312134	0.068168946	0.168349706	0.404924651	0.685625817	35.53893049	-2976.221469
SNP_1986	chrI	197212	0.027407024	0.383124137	0.071535623	0.942986822	0.058286134	0.16822079	0.34648591	0.72905578	35.48022816	-2976.25178
SNP_1987	chrI	197224	0.027407024	0.383124137	0.071535623	0.942986822	0.058286134	0.16822079	0.34648591	0.72905578	35.48022816	-2976.25178
SNP_1988	chrI	197243	0.027407024	0.383124137	0.071535623	0.942986822	0.058286134	0.16822079	0.34648591	0.72905578	35.48022816	-2976.25178
SNP_1989	chrI	197266	0.027407024	0.383124137	0.071535623	0.942986822	0.058286134	0.16822079	0.34648591	0.72905578	35.48022816	-2976.25178
SNP_1990	chrI	197277	0.027407024	0.383124137	0.071535623	0.942986822	0.058286134	0.16822079	0.34648591	0.72905578	35.48022816	-2976.25178
SNP_1991	chrI	197336	0.027407024	0.383124137	0.071535623	0.942986822	0.058286134	0.16822079	0.34648591	0.72905578	35.48022816	-2976.25178
SNP_1992	chrI	197341	0.027407024	0.383124137	0.071535623	0.942986822	0.058286134	0.16822079	0.34648591	0.72905578	35.48022816	-2976.25178
SNP_1993	chrI	197350	0.027407024	0.383124137	0.071535623	0.942986822	0.058286134	0.16822079	0.34648591	0.72905578	35.48022816	-2976.25178
SNP_1994	chrI	197428	-0.14498699	0.385651321	-0.375953567	0.707036973	0.086016283	0.168116786	0.511646012	0.609019976	35.12343368	-2976.107156
SNP_1995	chrI	197440	-0.14498699	0.385651321	-0.375953567	0.707036973	0.086016283	0.168116786	0.511646012	0.609019976	35.12343368	-2976.107156
SNP_1996	chrI	197446	-0.14498699	0.385651321	-0.375953567	0.707036973	0.086016283	0.168116786	0.511646012	0.609019976	35.12343368	-2976.107156
SNP_1997	chrI	197446	-0.14498699	0.385651321	-0.375953567	0.707036973	0.086016283	0.168116786	0.511646012	0.609019976	35.12343368	-2976.107156
SNP_1998	chrI	197457	-0.14498699	0.385651321	-0.375953567	0.707036973	0.086016283	0.168116786	0.511646012	0.609019976	35.12343368	-2976.107156
SNP_1999	chrI	197459	-0.14498699	0.385651321	-0.375953567	0.707036973	0.086016283	0.168116786	0.511646012	0.609019976	35.12343368	-2976.107156
[truncated: 84,641 more rows]
