# Supplementary material for: Modeling epistasis in mice and yeast using the proportion of two or more distinct genetic backgrounds: Evidence for “polygenic epistasis”
Source: PLoS Genet. 2020 Oct 26;16(10):e1009165. doi: 10.1371/journal.pgen.1009165 (PMC7644088; doi:10.1371/journal.pgen.1009165)
Supplement: S7 Table — (CSV) [file pgen.1009165.s008.csv]

SNP_ID	BP	SNP	BETA_SNP	BETA_SD_SNP	F_STAT_SNP	P_VALUE_SNP	BETA_GxA	BETA_SD_GxA	F_STAT_GxA	P_VALUE_GxA	BETA_ANCESTRY	L
rs31192577	3013441	rs31192577	-0.000551925	0.002723851	-0.202626606	0.840301508	-0.000222361	0.002730155	-0.081446142	0.935433008	-0.033418792	134.5605798
rs32166183	3036178	rs32166183	-0.000767021	0.002785471	-0.27536508	0.784242788	-0.000254432	0.002728219	-0.093259512	0.926093815	-0.033151625	134.5808182
rs30543887	3036265	rs30543887	-0.000766511	0.002783619	-0.27536508	0.784242788	-0.000254432	0.002728219	-0.093259512	0.926093815	-0.033151625	134.5808182
rs46229295	3050333	rs46229295	-0.000758683	0.00275519	-0.27536508	0.784242788	-0.000254432	0.002728219	-0.093259512	0.926093815	-0.033151625	134.5808182
rs30717399	3051362	rs30717399	-0.000767021	0.002785471	-0.27536508	0.784242788	-0.000254432	0.002728219	-0.093259512	0.926093815	-0.033151625	134.5808182
rs32156135	3051854	rs32156135	-0.000115699	0.002843126	-0.04069425	0.967712025	-0.001754037	0.002711028	-0.647000534	0.520779132	-0.029871124	134.760583
rs31606309	3062749	rs31606309	-0.000767021	0.002785471	-0.27536508	0.784242788	-0.000254432	0.002728219	-0.093259512	0.926093815	-0.033151625	134.5808182
rs30884626	3063538	rs30884626	-0.000767021	0.002785471	-0.27536508	0.784242788	-0.000254432	0.002728219	-0.093259512	0.926093815	-0.033151625	134.5808182
rs31918559	3091406	rs31918559	-0.000496403	0.002730451	-0.181802714	0.856519387	-0.000772873	0.002793974	-0.276621581	0.783283577	-0.032336261	134.6061215
rs31797356	3093816	rs31797356	-0.000767021	0.002785471	-0.27536508	0.784242788	-0.000254432	0.002728219	-0.093259512	0.926093815	-0.033151625	134.5808182
rs49233700	3095935	rs49233700	-0.000468132	0.004979288	-0.094015807	0.925496261	-0.004636619	0.003427734	-1.352677447	0.182630727	-0.030414584	135.731012
rs30462182	3095984	rs30462182	-9.89E-05	0.002797766	-0.035334676	0.97196252	-0.002178413	0.00270015	-0.806774708	0.423860131	-0.029138183	134.8884302
rs31923656	3125333	rs31923656	-0.000401594	0.002766602	-0.145157832	0.885206983	-0.001033036	0.002710711	-0.381093952	0.704850821	-0.031383088	134.626829
rs30794250	3125499	rs30794250	-0.000439814	0.004678081	-0.094015807	0.925496261	-0.004636619	0.003427734	-1.352677447	0.182630727	-0.030414584	135.731012
rs48310298	3125767	rs48310298	-0.00044612	0.004745156	-0.094015807	0.925496261	-0.004636619	0.003427734	-1.352677447	0.182630727	-0.030414584	135.731012
rs51836202	3185730	rs51836202	-0.000439814	0.004678081	-0.094015807	0.925496261	-0.004636619	0.003427734	-1.352677447	0.182630727	-0.030414584	135.731012
rs49709742	3196351	rs49709742	-0.001921165	0.004217514	-0.455520755	0.65083221	-0.005255207	0.003742996	-1.404010692	0.166889278	-0.022253246	135.6253816
rs32466146	3196572	rs32466146	-0.000115699	0.002843126	-0.04069425	0.967712025	-0.001754037	0.002711028	-0.647000534	0.520779132	-0.029871124	134.760583
rs48932770	3197419	rs48932770	-0.000439814	0.004678081	-0.094015807	0.925496261	-0.004636619	0.003427734	-1.352677447	0.182630727	-0.030414584	135.731012
rs46797402	3199002	rs46797402	-0.000439814	0.004678081	-0.094015807	0.925496261	-0.004636619	0.003427734	-1.352677447	0.182630727	-0.030414584	135.731012
rs31744156	3201132	rs31744156	-0.004258283	0.0036191	-1.176613862	0.245274558	0.001476098	0.002996069	0.492678083	0.624533927	-0.032910423	135.3456865
rs32396881	3201163	rs32396881	-0.00011511	0.002828653	-0.04069425	0.967712025	-0.001754037	0.002711028	-0.647000534	0.520779132	-0.029871124	134.760583
rs31470959	3209184	rs31470959	-0.000115699	0.002843126	-0.04069425	0.967712025	-0.001754037	0.002711028	-0.647000534	0.520779132	-0.029871124	134.760583
rs46100594	3216694	rs46100594	-0.000439814	0.004678081	-0.094015807	0.925496261	-0.004636619	0.003427734	-1.352677447	0.182630727	-0.030414584	135.731012
rs46867051	3217112	rs46867051	-0.000115699	0.002843126	-0.04069425	0.967712025	-0.001754037	0.002711028	-0.647000534	0.520779132	-0.029871124	134.760583
rs6272026	3218581	rs6272026	-0.000115699	0.002843126	-0.04069425	0.967712025	-0.001754037	0.002711028	-0.647000534	0.520779132	-0.029871124	134.760583
rs30597770	3218643	rs30597770	-0.000115699	0.002843126	-0.04069425	0.967712025	-0.001754037	0.002711028	-0.647000534	0.520779132	-0.029871124	134.760583
rs31054923	3237354	rs31054923	-0.000115699	0.002843126	-0.04069425	0.967712025	-0.001754037	0.002711028	-0.647000534	0.520779132	-0.029871124	134.760583
rs31546802	3239860	rs31546802	-0.000115699	0.002843126	-0.04069425	0.967712025	-0.001754037	0.002711028	-0.647000534	0.520779132	-0.029871124	134.760583
rs46337950	3242877	rs46337950	-0.00044612	0.004745156	-0.094015807	0.925496261	-0.004636619	0.003427734	-1.352677447	0.182630727	-0.030414584	135.731012
rs32804351	3244365	rs32804351	-0.000767021	0.002785471	-0.27536508	0.784242788	-0.000254432	0.002728219	-0.093259512	0.926093815	-0.033151625	134.5808182
rs30592230	3244475	rs30592230	-0.000115699	0.002843126	-0.04069425	0.967712025	-0.001754037	0.002711028	-0.647000534	0.520779132	-0.029871124	134.760583
rs32482298	3255597	rs32482298	-0.000115699	0.002843126	-0.04069425	0.967712025	-0.001754037	0.002711028	-0.647000534	0.520779132	-0.029871124	134.760583
rs31949395	3256689	rs31949395	-0.000767021	0.002785471	-0.27536508	0.784242788	-0.000254432	0.002728219	-0.093259512	0.926093815	-0.033151625	134.5808182
rs31826043	3286216	rs31826043	-0.000768962	0.002792516	-0.27536508	0.784242788	-0.000254432	0.002728219	-0.093259512	0.926093815	-0.033151625	134.5808182
rs47462061	3346691	rs47462061	-0.000439814	0.004678081	-0.094015807	0.925496261	-0.004636619	0.003427734	-1.352677447	0.182630727	-0.030414584	135.731012
rs47478818	3351159	rs47478818	-0.000767021	0.002785471	-0.27536508	0.784242788	-0.000254432	0.002728219	-0.093259512	0.926093815	-0.033151625	134.5808182
rs30620291	3352988	rs30620291	-0.000767021	0.002785471	-0.27536508	0.784242788	-0.000254432	0.002728219	-0.093259512	0.926093815	-0.033151625	134.5808182
rs30989646	3353030	rs30989646	-0.000771188	0.002800602	-0.27536508	0.784242788	-0.000254432	0.002728219	-0.093259512	0.926093815	-0.033151625	134.5808182
rs31329479	3355345	rs31329479	-0.000767021	0.002785471	-0.27536508	0.784242788	-0.000254432	0.002728219	-0.093259512	0.926093815	-0.033151625	134.5808182
rs48162129	3355891	rs48162129	-0.000758408	0.002754192	-0.27536508	0.784242788	-0.000254432	0.002728219	-0.093259512	0.926093815	-0.033151625	134.5808182
rs31877763	3356666	rs31877763	-0.000115699	0.002843126	-0.04069425	0.967712025	-0.001754037	0.002711028	-0.647000534	0.520779132	-0.029871124	134.760583
rs51705539	3357012	rs51705539	-0.000439814	0.004678081	-0.094015807	0.925496261	-0.004636619	0.003427734	-1.352677447	0.182630727	-0.030414584	135.731012
rs31432723	3357122	rs31432723	-0.00011511	0.002828653	-0.04069425	0.967712025	-0.001754037	0.002711028	-0.647000534	0.520779132	-0.029871124	134.760583
rs31770032	3357964	rs31770032	-0.000115409	0.002835992	-0.04069425	0.967712025	-0.001754037	0.002711028	-0.647000534	0.520779132	-0.029871124	134.760583
rs46812007	3361738	rs46812007	-0.000439814	0.004678081	-0.094015807	0.925496261	-0.004636619	0.003427734	-1.352677447	0.182630727	-0.030414584	135.731012
rs32766774	3371818	rs32766774	-0.000115699	0.002843126	-0.04069425	0.967712025	-0.001754037	0.002711028	-0.647000534	0.520779132	-0.029871124	134.760583
rs36487789	3379644	rs36487789	-0.000115699	0.002843126	-0.04069425	0.967712025	-0.001754037	0.002711028	-0.647000534	0.520779132	-0.029871124	134.760583
rs31164902	3397429	rs31164902	-0.000115699	0.002843126	-0.04069425	0.967712025	-0.001754037	0.002711028	-0.647000534	0.520779132	-0.029871124	134.760583
rs37456846	3403831	rs37456846	-0.000769099	0.002793017	-0.27536508	0.784242788	-0.000254432	0.002728219	-0.093259512	0.926093815	-0.033151625	134.5808182
rs36315773	3423245	rs36315773	-0.000439814	0.004678081	-0.094015807	0.925496261	-0.004636619	0.003427734	-1.352677447	0.182630727	-0.030414584	135.731012
rs31926308	3424040	rs31926308	-0.000115699	0.002843126	-0.04069425	0.967712025	-0.001754037	0.002711028	-0.647000534	0.520779132	-0.029871124	134.760583
rs32794767	3425269	rs32794767	-0.000773287	0.002808226	-0.27536508	0.784242788	-0.000254432	0.002728219	-0.093259512	0.926093815	-0.033151625	134.5808182
rs32544716	3428294	rs32544716	-0.001336183	0.002760667	-0.484007335	0.63062835	-5.24E-05	0.002661261	-0.019672989	0.98438752	-0.033676878	134.6614453
rs32681090	3443202	rs32681090	-0.000441516	0.004696191	-0.094015807	0.925496261	-0.004636619	0.003427734	-1.352677447	0.182630727	-0.030414584	135.731012
rs31546844	3443445	rs31546844	-0.000766749	0.002784483	-0.27536508	0.784242788	-0.000254432	0.002728219	-0.093259512	0.926093815	-0.033151625	134.5808182
rs31970149	3444802	rs31970149	-0.000767021	0.002785471	-0.27536508	0.784242788	-0.000254432	0.002728219	-0.093259512	0.926093815	-0.033151625	134.5808182
rs32457862	3445011	rs32457862	-0.000767021	0.002785471	-0.27536508	0.784242788	-0.000254432	0.002728219	-0.093259512	0.926093815	-0.033151625	134.5808182
rs32804164	3448226	rs32804164	-0.0001136	0.002791554	-0.04069425	0.967712025	-0.001754037	0.002711028	-0.647000534	0.520779132	-0.029871124	134.760583
rs31625903	3456704	rs31625903	-0.000116478	0.002862278	-0.04069425	0.967712025	-0.001754037	0.002711028	-0.647000534	0.520779132	-0.029871124	134.760583
rs30566870	3456813	rs30566870	-0.000767021	0.002785471	-0.27536508	0.784242788	-0.000254432	0.002728219	-0.093259512	0.926093815	-0.033151625	134.5808182
rs31675929	3456880	rs31675929	-0.000439814	0.004678081	-0.094015807	0.925496261	-0.004636619	0.003427734	-1.352677447	0.182630727	-0.030414584	135.731012
rs31779333	3458101	rs31779333	-0.000493654	0.002714598	-0.181851426	0.856481373	-0.000686509	0.002784224	-0.246571136	0.806313926	-0.032339806	134.5892077
rs30700926	3464370	rs30700926	-0.000115699	0.002843126	-0.04069425	0.967712025	-0.001754037	0.002711028	-0.647000534	0.520779132	-0.029871124	134.760583
rs31329254	3465817	rs31329254	-0.000415464	0.004419084	-0.094015807	0.925496261	-0.004636619	0.003427734	-1.352677447	0.182630727	-0.030414584	135.731012
rs31668058	3465918	rs31668058	-0.000115699	0.002843126	-0.04069425	0.967712025	-0.001754037	0.002711028	-0.647000534	0.520779132	-0.029871124	134.760583
rs31382779	3469348	rs31382779	-0.000439814	0.004678081	-0.094015807	0.925496261	-0.004636619	0.003427734	-1.352677447	0.182630727	-0.030414584	135.731012
rs38914860	3471214	rs38914860	-0.000115699	0.002843126	-0.04069425	0.967712025	-0.001754037	0.002711028	-0.647000534	0.520779132	-0.029871124	134.760583
rs32106396	3474091	rs32106396	-0.000767021	0.002785471	-0.27536508	0.784242788	-0.000254432	0.002728219	-0.093259512	0.926093815	-0.033151625	134.5808182
rs6269442	3482276	rs6269442	-0.00011498	0.002825466	-0.04069425	0.967712025	-0.001754037	0.002711028	-0.647000534	0.520779132	-0.029871124	134.760583
rs33859819	3483789	rs33859819	-0.000186272	0.002771884	-0.067200482	0.946707164	-0.001798485	0.002823865	-0.636887812	0.52728802	-0.02934675	134.761031
rs31845608	3484688	rs31845608	-0.000767021	0.002785471	-0.27536508	0.784242788	-0.000254432	0.002728219	-0.093259512	0.926093815	-0.033151625	134.5808182
rs3697554	3485003	rs3697554	-0.000115699	0.002843126	-0.04069425	0.967712025	-0.001754037	0.002711028	-0.647000534	0.520779132	-0.029871124	134.760583
rs32607983	3485681	rs32607983	-0.000771013	0.002799968	-0.27536508	0.784242788	-0.000254432	0.002728219	-0.093259512	0.926093815	-0.033151625	134.5808182
rs36549383	3487375	rs36549383	0.000249634	0.002825279	0.088357253	0.929968152	-0.002420923	0.002751741	-0.879778544	0.383455605	-0.028348681	134.9509417
rs32285189	3501285	rs32285189	-0.000766919	0.0027851	-0.27536508	0.784242788	-0.000254432	0.002728219	-0.093259512	0.926093815	-0.033151625	134.5808182
rs38794191	3505897	rs38794191	-0.00044612	0.004745156	-0.094015807	0.925496261	-0.004636619	0.003427734	-1.352677447	0.182630727	-0.030414584	135.731012
rs37102923	3506643	rs37102923	-0.000115699	0.002843126	-0.04069425	0.967712025	-0.001754037	0.002711028	-0.647000534	0.520779132	-0.029871124	134.760583
rs37301730	3507372	rs37301730	-0.000115699	0.002843126	-0.04069425	0.967712025	-0.001754037	0.002711028	-0.647000534	0.520779132	-0.029871124	134.760583
rs37129657	3508411	rs37129657	-0.000439814	0.004678081	-0.094015807	0.925496261	-0.004636619	0.003427734	-1.352677447	0.182630727	-0.030414584	135.731012
rs31808238	3534900	rs31808238	-0.000767021	0.002785471	-0.27536508	0.784242788	-0.000254432	0.002728219	-0.093259512	0.926093815	-0.033151625	134.5808182
rs32317357	3568717	rs32317357	-0.000767021	0.002785471	-0.27536508	0.784242788	-0.000254432	0.002728219	-0.093259512	0.926093815	-0.033151625	134.5808182
rs31520320	3568890	rs31520320	0.000161996	0.002824737	0.057349167	0.954510182	-0.002249681	0.002747515	-0.818805647	0.417029777	-0.028756844	134.8945039
rs31567815	3572023	rs31567815	-0.000767021	0.002785471	-0.27536508	0.784242788	-0.000254432	0.002728219	-0.093259512	0.926093815	-0.033151625	134.5808182
rs31482831	3572277	rs31482831	-0.000115558	0.002839673	-0.04069425	0.967712025	-0.001754037	0.002711028	-0.647000534	0.520779132	-0.029871124	134.760583
rs38847084	3577632	rs38847084	-0.000439814	0.004678081	-0.094015807	0.925496261	-0.004636619	0.003427734	-1.352677447	0.182630727	-0.030414584	135.731012
rs36641565	3578467	rs36641565	0.000157548	0.002747164	0.057349167	0.954510182	-0.002249681	0.002747515	-0.818805647	0.417029777	-0.028756844	134.8945039
rs36328087	3578995	rs36328087	-0.000115558	0.002839673	-0.04069425	0.967712025	-0.001754037	0.002711028	-0.647000534	0.520779132	-0.029871124	134.760583
rs37169957	3579028	rs37169957	-0.000114721	0.002819087	-0.04069425	0.967712025	-0.001754037	0.002711028	-0.647000534	0.520779132	-0.029871124	134.760583
rs37247728	3580801	rs37247728	-0.000115699	0.002843126	-0.04069425	0.967712025	-0.001754037	0.002711028	-0.647000534	0.520779132	-0.029871124	134.760583
rs36365634	3580952	rs36365634	-0.000112594	0.002766838	-0.04069425	0.967712025	-0.001754037	0.002711028	-0.647000534	0.520779132	-0.029871124	134.760583
rs31723275	3596639	rs31723275	-0.000767021	0.002785471	-0.27536508	0.784242788	-0.000254432	0.002728219	-0.093259512	0.926093815	-0.033151625	134.5808182
rs37803742	3597668	rs37803742	-0.00099067	0.002746084	-0.360757418	0.719897238	-2.06E-05	0.002873084	-0.007155809	0.994320826	-0.034139491	134.6059463
rs37158227	3602093	rs37158227	-0.000493654	0.002714598	-0.181851426	0.856481373	-0.000686509	0.002784224	-0.246571136	0.806313926	-0.032339806	134.5892077
rs39660893	3602220	rs39660893	-0.000767021	0.002785471	-0.27536508	0.784242788	-0.000254432	0.002728219	-0.093259512	0.926093815	-0.033151625	134.5808182
rs37966736	3618694	rs37966736	-0.000767021	0.002785471	-0.27536508	0.784242788	-0.000254432	0.002728219	-0.093259512	0.926093815	-0.033151625	134.5808182
rs30950174	3618721	rs30950174	-0.000505011	0.002777055	-0.181851426	0.856481373	-0.000686509	0.002784224	-0.246571136	0.806313926	-0.032339806	134.5892077
rs30494877	3619464	rs30494877	-0.000767021	0.002785471	-0.27536508	0.784242788	-0.000254432	0.002728219	-0.093259512	0.926093815	-0.033151625	134.5808182
rs31417852	3626724	rs31417852	-0.000767021	0.002785471	-0.27536508	0.784242788	-0.000254432	0.002728219	-0.093259512	0.926093815	-0.033151625	134.5808182
rs31298294	3634820	rs31298294	0.00181852	0.002826904	0.643290493	0.523162069	0.000921398	0.002526342	0.364716205	0.71695923	-0.025760799	134.8593674
rs38718616	3644868	rs38718616	-0.000767021	0.002785471	-0.27536508	0.784242788	-0.000254432	0.002728219	-0.093259512	0.926093815	-0.033151625	134.5808182
rs36815336	3655079	rs36815336	-0.000758718	0.002755315	-0.27536508	0.784242788	-0.000254432	0.002728219	-0.093259512	0.926093815	-0.033151625	134.5808182
rs36487985	3655282	rs36487985	-0.000767021	0.002785471	-0.27536508	0.784242788	-0.000254432	0.002728219	-0.093259512	0.926093815	-0.033151625	134.5808182
rs32413945	3658355	rs32413945	-0.000767021	0.002785471	-0.27536508	0.784242788	-0.000254432	0.002728219	-0.093259512	0.926093815	-0.033151625	134.5808182
rs30610098	3658405	rs30610098	-0.003563902	0.004059797	-0.877852346	0.384489433	-0.000220506	0.002908623	-0.075811292	0.939891017	-0.024771372	134.9595813
rs31333803	3666317	rs31333803	-0.000769099	0.002793017	-0.27536508	0.784242788	-0.000254432	0.002728219	-0.093259512	0.926093815	-0.033151625	134.5808182
rs31087225	3701621	rs31087225	-0.000767021	0.002785471	-0.27536508	0.784242788	-0.000254432	0.002728219	-0.093259512	0.926093815	-0.033151625	134.5808182
rs32590461	3702609	rs32590461	-0.000760785	0.002762821	-0.27536508	0.784242788	-0.000254432	0.002728219	-0.093259512	0.926093815	-0.033151625	134.5808182
rs32780479	3720028	rs32780479	-0.004258283	0.0036191	-1.176613862	0.245274558	0.001476098	0.002996069	0.492678083	0.624533927	-0.032910423	135.3456865
rs36572632	3724047	rs36572632	-0.000767021	0.002785471	-0.27536508	0.784242788	-0.000254432	0.002728219	-0.093259512	0.926093815	-0.033151625	134.5808182
rs31476321	3731515	rs31476321	-0.000767021	0.002785471	-0.27536508	0.784242788	-0.000254432	0.002728219	-0.093259512	0.926093815	-0.033151625	134.5808182
rs31532162	3750212	rs31532162	-0.000760785	0.002762821	-0.27536508	0.784242788	-0.000254432	0.002728219	-0.093259512	0.926093815	-0.033151625	134.5808182
rs32430919	3767104	rs32430919	-0.000754231	0.002739021	-0.27536508	0.784242788	-0.000254432	0.002728219	-0.093259512	0.926093815	-0.033151625	134.5808182
rs30543424	3767193	rs30543424	-0.000767021	0.002785471	-0.27536508	0.784242788	-0.000254432	0.002728219	-0.093259512	0.926093815	-0.033151625	134.5808182
rs31781669	3778621	rs31781669	-0.000767021	0.002785471	-0.27536508	0.784242788	-0.000254432	0.002728219	-0.093259512	0.926093815	-0.033151625	134.5808182
rs31234378	3786289	rs31234378	-0.000766919	0.0027851	-0.27536508	0.784242788	-0.000254432	0.002728219	-0.093259512	0.926093815	-0.033151625	134.5808182
rs36251697	3802346	rs36251697	-0.000499423	0.002746322	-0.181851426	0.856481373	-0.000686509	0.002784224	-0.246571136	0.806313926	-0.032339806	134.5892077
rs32079132	3802996	rs32079132	-0.000767021	0.002785471	-0.27536508	0.784242788	-0.000254432	0.002728219	-0.093259512	0.926093815	-0.033151625	134.5808182
rs36887780	3804807	rs36887780	-0.000766919	0.0027851	-0.27536508	0.784242788	-0.000254432	0.002728219	-0.093259512	0.926093815	-0.033151625	134.5808182
rs36662850	3825855	rs36662850	-0.00064976	0.002832879	-0.229363776	0.819581407	-0.000225402	0.002714553	-0.083034588	0.934176681	-0.033222147	134.5668348
rs13475699	3850487	rs13475699	-0.000749974	0.002723563	-0.27536508	0.784242788	-0.000254432	0.002728219	-0.093259512	0.926093815	-0.033151625	134.5808182
rs37484907	3854656	rs37484907	-0.000767021	0.002785471	-0.27536508	0.784242788	-0.000254432	0.002728219	-0.093259512	0.926093815	-0.033151625	134.5808182
rs36457328	3855435	rs36457328	-0.000767021	0.002785471	-0.27536508	0.784242788	-0.000254432	0.002728219	-0.093259512	0.926093815	-0.033151625	134.5808182
rs32468517	3889320	rs32468517	-0.000767021	0.002785471	-0.27536508	0.784242788	-0.000254432	0.002728219	-0.093259512	0.926093815	-0.033151625	134.5808182
rs30981374	3890801	rs30981374	-0.000750252	0.002724573	-0.27536508	0.784242788	-0.000254432	0.002728219	-0.093259512	0.926093815	-0.033151625	134.5808182
rs31903165	3901487	rs31903165	-0.000760785	0.002762821	-0.27536508	0.784242788	-0.000254432	0.002728219	-0.093259512	0.926093815	-0.033151625	134.5808182
rs36729232	3923164	rs36729232	-0.000767021	0.002785471	-0.27536508	0.784242788	-0.000254432	0.002728219	-0.093259512	0.926093815	-0.033151625	134.5808182
rs36413098	3923248	rs36413098	-0.000767021	0.002785471	-0.27536508	0.784242788	-0.000254432	0.002728219	-0.093259512	0.926093815	-0.033151625	134.5808182
rs37887740	3941097	rs37887740	-0.000758718	0.002755315	-0.27536508	0.784242788	-0.000254432	0.002728219	-0.093259512	0.926093815	-0.033151625	134.5808182
rs31533367	3961412	rs31533367	-0.004265102	0.003624895	-1.176613862	0.245274558	0.001476098	0.002996069	0.492678083	0.624533927	-0.032910423	135.3456865
rs37842510	3961892	rs37842510	-0.000767021	0.002785471	-0.27536508	0.784242788	-0.000254432	0.002728219	-0.093259512	0.926093815	-0.033151625	134.5808182
rs37721814	3994694	rs37721814	-0.000115699	0.002843126	-0.04069425	0.967712025	-0.001754037	0.002711028	-0.647000534	0.520779132	-0.029871124	134.760583
rs36780507	3994874	rs36780507	-0.000115699	0.002843126	-0.04069425	0.967712025	-0.001754037	0.002711028	-0.647000534	0.520779132	-0.029871124	134.760583
rs30805810	4014866	rs30805810	-0.004258283	0.0036191	-1.176613862	0.245274558	0.001476098	0.002996069	0.492678083	0.624533927	-0.032910423	135.3456865
rs36278442	4016145	rs36278442	-0.000452205	0.004809884	-0.094015807	0.925496261	-0.004636619	0.003427734	-1.352677447	0.182630727	-0.030414584	135.731012
rs32781442	4018700	rs32781442	-0.000115699	0.002843126	-0.04069425	0.967712025	-0.001754037	0.002711028	-0.647000534	0.520779132	-0.029871124	134.760583
rs36923041	4019602	rs36923041	-0.000767021	0.002785471	-0.27536508	0.784242788	-0.000254432	0.002728219	-0.093259512	0.926093815	-0.033151625	134.5808182
rs31902632	4026552	rs31902632	-0.000767021	0.002785471	-0.27536508	0.784242788	-0.000254432	0.002728219	-0.093259512	0.926093815	-0.033151625	134.5808182
rs32800276	4048668	rs32800276	-0.00099067	0.002746084	-0.360757418	0.719897238	-2.06E-05	0.002873084	-0.007155809	0.994320826	-0.034139491	134.6059463
rs36997853	4048830	rs36997853	-0.000439814	0.004678081	-0.094015807	0.925496261	-0.004636619	0.003427734	-1.352677447	0.182630727	-0.030414584	135.731012
rs37094144	4048884	rs37094144	-0.000439814	0.004678081	-0.094015807	0.925496261	-0.004636619	0.003427734	-1.352677447	0.182630727	-0.030414584	135.731012
rs32202207	4067350	rs32202207	-0.000766919	0.0027851	-0.27536508	0.784242788	-0.000254432	0.002728219	-0.093259512	0.926093815	-0.033151625	134.5808182
rs37462280	4095891	rs37462280	-0.000115699	0.002843126	-0.04069425	0.967712025	-0.001754037	0.002711028	-0.647000534	0.520779132	-0.029871124	134.760583
rs30896711	4098371	rs30896711	-0.000767021	0.002785471	-0.27536508	0.784242788	-0.000254432	0.002728219	-0.093259512	0.926093815	-0.033151625	134.5808182
rs31726561	4098545	rs31726561	-0.000115699	0.002843126	-0.04069425	0.967712025	-0.001754037	0.002711028	-0.647000534	0.520779132	-0.029871124	134.760583
rs31295867	4098689	rs31295867	-0.000115699	0.002843126	-0.04069425	0.967712025	-0.001754037	0.002711028	-0.647000534	0.520779132	-0.029871124	134.760583
rs32798703	4106998	rs32798703	-0.000115699	0.002843126	-0.04069425	0.967712025	-0.001754037	0.002711028	-0.647000534	0.520779132	-0.029871124	134.760583
rs39397930	4112967	rs39397930	-0.000439814	0.004678081	-0.094015807	0.925496261	-0.004636619	0.003427734	-1.352677447	0.182630727	-0.030414584	135.731012
rs36256810	4131261	rs36256810	-0.000115959	0.002849509	-0.04069425	0.967712025	-0.001754037	0.002711028	-0.647000534	0.520779132	-0.029871124	134.760583
NA_2	4138013	rs38722282	-0.000253631	0.002692355	-0.09420424	0.925347385	-0.001739786	0.002770476	-0.627973619	0.533060822	-0.029914391	134.7600998
rs38722282	4152504	rs6224561	-0.000512231	0.002833634	-0.180768055	0.857326885	-0.00014362	0.002725413	-0.052696529	0.95819705	-0.033427251	134.5528851
rs6224561	4154484	rs38570212	-0.000767021	0.002785471	-0.27536508	0.784242788	-0.000254432	0.002728219	-0.093259512	0.926093815	-0.033151625	134.5808182
rs38570212	4159108	rs32128511	-0.004258283	0.0036191	-1.176613862	0.245274558	0.001476098	0.002996069	0.492678083	0.624533927	-0.032910423	135.3456865
rs32128511	4165034	rs37896886	-0.000115699	0.002843126	-0.04069425	0.967712025	-0.001754037	0.002711028	-0.647000534	0.520779132	-0.029871124	134.760583
rs37896886	4201833	rs37656692	-0.000767021	0.002785471	-0.27536508	0.784242788	-0.000254432	0.002728219	-0.093259512	0.926093815	-0.033151625	134.5808182
rs37656692	4207648	rs31948848	-0.000115699	0.002843126	-0.04069425	0.967712025	-0.001754037	0.002711028	-0.647000534	0.520779132	-0.029871124	134.760583
rs31948848	4217061	rs37962628	-0.000767021	0.002785471	-0.27536508	0.784242788	-0.000254432	0.002728219	-0.093259512	0.926093815	-0.033151625	134.5808182
rs37962628	4235088	rs37226341	-0.000439814	0.004678081	-0.094015807	0.925496261	-0.004636619	0.003427734	-1.352677447	0.182630727	-0.030414584	135.731012
rs37226341	4239288	rs37746491	-0.000439814	0.004678081	-0.094015807	0.925496261	-0.004636619	0.003427734	-1.352677447	0.182630727	-0.030414584	135.731012
rs37746491	4266557	rs37395614	-0.000107075	0.002751675	-0.038912832	0.969124708	-0.00104819	0.002718316	-0.385602538	0.701530875	-0.031735928	134.615461
rs37395614	4282550	rs37025959	-0.000439814	0.004678081	-0.094015807	0.925496261	-0.004636619	0.003427734	-1.352677447	0.182630727	-0.030414584	135.731012
rs37025959	4282829	rs32715040	-0.000439814	0.004678081	-0.094015807	0.925496261	-0.004636619	0.003427734	-1.352677447	0.182630727	-0.030414584	135.731012
rs32715040	4282878	rs32790615	-0.000115699	0.002843126	-0.04069425	0.967712025	-0.001754037	0.002711028	-0.647000534	0.520779132	-0.029871124	134.760583
rs32790615	4283358	rs32584014	-0.000115699	0.002843126	-0.04069425	0.967712025	-0.001754037	0.002711028	-0.647000534	0.520779132	-0.029871124	134.760583
rs32584014	4307606	rs36588779	-0.000114106	0.002803972	-0.04069425	0.967712025	-0.001754037	0.002711028	-0.647000534	0.520779132	-0.029871124	134.760583
rs36588779	4318942	rs36919113	-0.000441516	0.004696191	-0.094015807	0.925496261	-0.004636619	0.003427734	-1.352677447	0.182630727	-0.030414584	135.731012
rs36919113	4323676	rs3024103	-0.000767021	0.002785471	-0.27536508	0.784242788	-0.000254432	0.002728219	-0.093259512	0.926093815	-0.033151625	134.5808182
rs3024103	4324708	rs36535811	-0.000641486	0.002616046	-0.245212075	0.807359776	-0.000345814	0.002713817	-0.127427197	0.899145935	-0.033331497	134.5763672
rs36535811	4337534	rs36858869	-0.000767021	0.002785471	-0.27536508	0.784242788	-0.000254432	0.002728219	-0.093259512	0.926093815	-0.033151625	134.5808182
NA_3	4338044	rs36385536	-0.000767021	0.002785471	-0.27536508	0.784242788	-0.000254432	0.002728219	-0.093259512	0.926093815	-0.033151625	134.5808182
rs36858869	4338328	rs38211384	0.001722087	0.003809453	0.452056125	0.653308031	-0.004409839	0.00354986	-1.242257265	0.22030452	-0.027652195	135.9259289
rs36385536	4340886	rs31232625	-0.000439814	0.004678081	-0.094015807	0.925496261	-0.004636619	0.003427734	-1.352677447	0.182630727	-0.030414584	135.731012
rs38211384	4342023	rs36749146	-0.000227449	0.004717709	-0.048211773	0.961751759	-0.004596456	0.003424758	-1.342125709	0.186002983	-0.030313245	135.7476828
rs31232625	4347358	rs32730421	0.002116887	0.002847237	0.7434881	0.460886854	0.00056204	0.002464024	0.228098339	0.820559263	-0.026730229	134.8768783
rs36749146	4352721	rs32496181	-0.000441516	0.004696191	-0.094015807	0.925496261	-0.004636619	0.003427734	-1.352677447	0.182630727	-0.030414584	135.731012
rs32730421	4379330	rs37275129	-0.004271055	0.003629955	-1.176613862	0.245274558	0.001476098	0.002996069	0.492678083	0.624533927	-0.032910423	135.3456865
rs32496181	4382852	rs31771780	-0.000767021	0.002785471	-0.27536508	0.784242788	-0.000254432	0.002728219	-0.093259512	0.926093815	-0.033151625	134.5808182
rs37275129	4391468	rs32125965	-0.000766919	0.0027851	-0.27536508	0.784242788	-0.000254432	0.002728219	-0.093259512	0.926093815	-0.033151625	134.5808182
NA_4	4396567	rs32546302	-0.000767021	0.002785471	-0.27536508	0.784242788	-0.000254432	0.002728219	-0.093259512	0.926093815	-0.033151625	134.5808182
rs31771780	4401953	rs30748630	-0.000716572	0.002756767	-0.259931978	0.796051566	-0.000288017	0.002727847	-0.105583903	0.91636184	-0.033281062	134.5784539
rs32125965	4402081	rs36486975	-0.000402577	0.002773374	-0.145157832	0.885206983	-0.001033036	0.002710711	-0.381093952	0.704850821	-0.031383088	134.626829
rs32546302	4402543	rs37188841	-0.000767021	0.002785471	-0.27536508	0.784242788	-0.000254432	0.002728219	-0.093259512	0.926093815	-0.033151625	134.5808182
rs30748630	4403210	rs37368720	-0.000758718	0.002755315	-0.27536508	0.784242788	-0.000254432	0.002728219	-0.093259512	0.926093815	-0.033151625	134.5808182
rs36486975	4407027	rs32815944	-0.000767021	0.002785471	-0.27536508	0.784242788	-0.000254432	0.002728219	-0.093259512	0.926093815	-0.033151625	134.5808182
rs37188841	4409216	rs32697833	-0.000758168	0.002753318	-0.27536508	0.784242788	-0.000254432	0.002728219	-0.093259512	0.926093815	-0.033151625	134.5808182
rs37368720	4417526	rs38441331	2.76E-05	0.002802371	0.009831145	0.99219762	-0.003691167	0.002766972	-1.334009647	0.188628982	-0.02969668	135.5353259
rs32815944	4445829	rs32000144	-0.000767021	0.002785471	-0.27536508	0.784242788	-0.000254432	0.002728219	-0.093259512	0.926093815	-0.033151625	134.5808182
rs32697833	4446441	rs32191177	-0.000767021	0.002785471	-0.27536508	0.784242788	-0.000254432	0.002728219	-0.093259512	0.926093815	-0.033151625	134.5808182
rs38441331	4446686	rs31830365	0.000767021	0.002785471	0.27536508	0.784242788	0.000254432	0.002728219	0.093259512	0.926093815	-0.033151625	134.5808182
rs32000144	4460108	rs32576492	-0.000993412	0.002753684	-0.360757418	0.719897238	-2.06E-05	0.002873084	-0.007155809	0.994320826	-0.034139491	134.6059463
rs32191177	4462040	rs38342791	-0.000767021	0.002785471	-0.27536508	0.784242788	-0.000254432	0.002728219	-0.093259512	0.926093815	-0.033151625	134.5808182
rs31830365	4472579	rs45837613	-0.000876865	0.00278563	-0.314781475	0.754320829	-0.000315681	0.002698262	-0.116994289	0.907363098	-0.032847627	134.5951085
rs32576492	4488858	rs32760478	-0.001155218	0.002886384	-0.400230257	0.690800315	0.000334399	0.002702276	0.123747209	0.902043139	-0.033944167	134.6245754
rs38342791	4504040	rs37752380	-0.000769099	0.002793017	-0.27536508	0.784242788	-0.000254432	0.002728219	-0.093259512	0.926093815	-0.033151625	134.5808182
rs36737982	4508795	rs31879829	nan	nan	nan	nan	nan	nan	nan	nan	nan	nan
rs45837613	4508893	rs32218262	-0.001368482	0.002682495	-0.510152667	0.612332088	-0.000458537	0.003186736	-0.14388907	0.886203259	-0.032621828	134.6745065
rs32760478	4528212	rs31986912	-0.000767021	0.002785471	-0.27536508	0.784242788	-0.000254432	0.002728219	-0.093259512	0.926093815	-0.033151625	134.5808182
rs37752380	4532877	rs32123149	-0.000115699	0.002843126	-0.04069425	0.967712025	-0.001754037	0.002711028	-0.647000534	0.520779132	-0.029871124	134.760583
rs31879829	4535450	rs37928754	0.000199947	0.002800354	0.07140046	0.943382009	-0.001797864	0.002706557	-0.664262437	0.509768257	-0.029499665	134.7727205
rs32218262	4540081	rs31684120	-0.004258283	0.0036191	-1.176613862	0.245274558	0.001476098	0.002996069	0.492678083	0.624533927	-0.032910423	135.3456865
rs31986912	4573770	rs31899365	-0.000767021	0.002785471	-0.27536508	0.784242788	-0.000254432	0.002728219	-0.093259512	0.926093815	-0.033151625	134.5808182
rs32123149	4573944	rs32646485	0.000147125	0.002894228	0.050833922	0.95967329	-0.001617618	0.002695816	-0.600047569	0.551356828	-0.029616634	134.7290927
rs37928754	4581286	rs31715169	-0.000767021	0.002785471	-0.27536508	0.784242788	-0.000254432	0.002728219	-0.093259512	0.926093815	-0.033151625	134.5808182
rs31684120	4596153	rs32637984	-0.001065861	0.002835003	-0.375964523	0.708634997	-0.000285492	0.002665014	-0.107126056	0.915144955	-0.032870185	134.6176813
rs31899365	4596184	rs31796269	-0.000767021	0.002785471	-0.27536508	0.784242788	-0.000254432	0.002728219	-0.093259512	0.926093815	-0.033151625	134.5808182
rs32646485	4603772	rs36240684	0.000161996	0.002824737	0.057349167	0.954510182	-0.002249681	0.002747515	-0.818805647	0.417029777	-0.028756844	134.8945039
rs31715169	4614665	rs36318576	-0.001246176	0.002739758	-0.45484877	0.6513121	0.00038786	0.002785112	0.139261975	0.889838172	-0.034913277	134.6491449
rs32637984	4615977	rs38403443	0.002116887	0.002847237	0.7434881	0.460886854	0.00056204	0.002464024	0.228098339	0.820559263	-0.026730229	134.8768783
rs31796269	4618065	rs38313183	-0.000767021	0.002785471	-0.27536508	0.784242788	-0.000254432	0.002728219	-0.093259512	0.926093815	-0.033151625	134.5808182
rs36240684	4633520	rs38007723	-0.000439814	0.004678081	-0.094015807	0.925496261	-0.004636619	0.003427734	-1.352677447	0.182630727	-0.030414584	135.731012
rs36318576	4633711	rs36666630	-0.000439814	0.004678081	-0.094015807	0.925496261	-0.004636619	0.003427734	-1.352677447	0.182630727	-0.030414584	135.731012
rs38403443	4633742	rs36692070	-0.000439814	0.004678081	-0.094015807	0.925496261	-0.004636619	0.003427734	-1.352677447	0.182630727	-0.030414584	135.731012
rs38313183	4633921	rs37282811	-0.000439814	0.004678081	-0.094015807	0.925496261	-0.004636619	0.003427734	-1.352677447	0.182630727	-0.030414584	135.731012
rs38007723	4651221	rs31953142	-0.000439814	0.004678081	-0.094015807	0.925496261	-0.004636619	0.003427734	-1.352677447	0.182630727	-0.030414584	135.731012
rs36666630	4667647	rs32532593	-0.000443239	0.004714511	-0.094015807	0.925496261	-0.004636619	0.003427734	-1.352677447	0.182630727	-0.030414584	135.731012
rs36692070	4667943	rs32462807	-0.00044612	0.004745156	-0.094015807	0.925496261	-0.004636619	0.003427734	-1.352677447	0.182630727	-0.030414584	135.731012
rs37282811	4668579	rs38074046	-0.000439814	0.004678081	-0.094015807	0.925496261	-0.004636619	0.003427734	-1.352677447	0.182630727	-0.030414584	135.731012
rs31953142	4679526	rs37762200	-0.000767021	0.002785471	-0.27536508	0.784242788	-0.000254432	0.002728219	-0.093259512	0.926093815	-0.033151625	134.5808182
rs32532593	4679964	rs36724590	-0.000515956	0.002793398	-0.184705551	0.854254702	-0.000395119	0.002725565	-0.144967756	0.885356226	-0.032774577	134.5652547
rs32462807	4708148	rs38527594	-0.000115699	0.002843126	-0.04069425	0.967712025	-0.001754037	0.002711028	-0.647000534	0.520779132	-0.029871124	134.760583
rs38074046	4708252	rs37134287	-0.000767021	0.002785471	-0.27536508	0.784242788	-0.000254432	0.002728219	-0.093259512	0.926093815	-0.033151625	134.5808182
rs37762200	4711226	rs49481835	-0.000441516	0.004696191	-0.094015807	0.925496261	-0.004636619	0.003427734	-1.352677447	0.182630727	-0.030414584	135.731012
rs36724590	4730953	rs30707362	-0.000115699	0.002843126	-0.04069425	0.967712025	-0.001754037	0.002711028	-0.647000534	0.520779132	-0.029871124	134.760583
rs38527594	4764170	rs39491984	-0.000439814	0.004678081	-0.094015807	0.925496261	-0.004636619	0.003427734	-1.352677447	0.182630727	-0.030414584	135.731012
rs37134287	4764241	rs37081404	-0.00044612	0.004745156	-0.094015807	0.925496261	-0.004636619	0.003427734	-1.352677447	0.182630727	-0.030414584	135.731012
rs49481835	4765150	rs37209259	-0.000447834	0.004763387	-0.094015807	0.925496261	-0.004636619	0.003427734	-1.352677447	0.182630727	-0.030414584	135.731012
rs30707362	4766054	rs38674136	-0.000114446	0.002812342	-0.04069425	0.967712025	-0.001754037	0.002711028	-0.647000534	0.520779132	-0.029871124	134.760583
rs39491984	4766650	rs36742481	-0.000439814	0.004678081	-0.094015807	0.925496261	-0.004636619	0.003427734	-1.352677447	0.182630727	-0.030414584	135.731012
rs37081404	4767107	rs38884209	-0.000115699	0.002843126	-0.04069425	0.967712025	-0.001754037	0.002711028	-0.647000534	0.520779132	-0.029871124	134.760583
rs37209259	4767168	rs37610548	-0.000439814	0.004678081	-0.094015807	0.925496261	-0.004636619	0.003427734	-1.352677447	0.182630727	-0.030414584	135.731012
rs38674136	4768024	rs31791799	-0.001196127	0.002687264	-0.445109599	0.658283877	0.000385212	0.002801203	0.137516833	0.891209732	-0.035345112	134.6433253
rs36742481	4770341	rs37026126	-0.001017021	0.002819127	-0.360757418	0.719897238	-2.06E-05	0.002873084	-0.007155809	0.994320826	-0.034139491	134.6059463
rs38884209	4770436	rs4222142	-0.000758718	0.002755315	-0.27536508	0.784242788	-0.000254432	0.002728219	-0.093259512	0.926093815	-0.033151625	134.5808182
rs37610548	4786095	rs4138600	-0.00066972	0.004995047	-0.134076899	0.893914258	-0.003138983	0.003423686	-0.916843217	0.363905575	-0.031274415	135.0790666
rs31791799	4789098	rs39253486	-0.000115699	0.002843126	-0.04069425	0.967712025	-0.001754037	0.002711028	-0.647000534	0.520779132	-0.029871124	134.760583
rs37026126	4794759	rs32164832	-0.000766919	0.0027851	-0.27536508	0.784242788	-0.000254432	0.002728219	-0.093259512	0.926093815	-0.033151625	134.5808182
rs4222142	4819626	rs36720711	-0.000782514	0.002819272	-0.277558818	0.782568313	-0.000306852	0.002687766	-0.11416632	0.909592264	-0.032948377	134.5845896
rs4138600	4836642	rs13470446	-0.000116478	0.002862278	-0.04069425	0.967712025	-0.001754037	0.002711028	-0.647000534	0.520779132	-0.029871124	134.760583
rs39253486	4841397	rs36573647	-0.000461105	0.002786165	-0.165498129	0.869261751	-0.001618165	0.002662056	-0.607862703	0.546204709	-0.030377905	134.75001
rs32164832	4844800	rs38170045	1.73E-05	0.002854353	0.006077552	0.995176568	-0.00182852	0.002702161	-0.67668803	0.501920837	-0.029736064	134.7803412
rs36720711	4851654	rs3674785	-0.000767021	0.002785471	-0.27536508	0.784242788	-0.000254432	0.002728219	-0.093259512	0.926093815	-0.033151625	134.5808182
rs37456315	4857224	rs31549642	-0.000940881	nan	nan	nan	-0.004464676	nan	nan	nan	-0.030105946	135.9033528
rs13470446	4857636	rs31854754	-0.000766511	0.002783619	-0.27536508	0.784242788	-0.000254432	0.002728219	-0.093259512	0.926093815	-0.033151625	134.5808182
rs36573647	4881570	rs37768375	-0.000439814	0.004678081	-0.094015807	0.925496261	-0.004636619	0.003427734	-1.352677447	0.182630727	-0.030414584	135.731012
rs38170045	4885531	rs30692470	-0.000444981	0.004733046	-0.094015807	0.925496261	-0.004636619	0.003427734	-1.352677447	0.182630727	-0.030414584	135.731012
rs3674785	4889479	rs32677494	-0.000439814	0.004678081	-0.094015807	0.925496261	-0.004636619	0.003427734	-1.352677447	0.182630727	-0.030414584	135.731012
rs31549642	4899387	rs36383754	0.00195482	0.002891221	0.676122476	0.502276576	0.000223575	0.002411762	0.092701771	0.926534517	-0.030422615	134.7924912
rs31854754	4899586	rs36244913	-0.000413507	0.002828505	-0.146192829	0.884394407	9.36E-05	0.002675614	0.03499756	0.972229903	-0.034069037	134.5448624
rs37768375	4913437	rs46094724	-0.000413507	0.002828505	-0.146192829	0.884394407	9.36E-05	0.002675614	0.03499756	0.972229903	-0.034069037	134.5448624
rs30692470	4924944	rs38542628	0.000374129	0.002853998	0.131089605	0.896263947	-0.00140584	0.002654408	-0.529624743	0.598865149	-0.030474098	134.689584
rs32677494	4945821	rs32411926	0.00042034	0.002905885	0.144651282	0.885604721	-0.001396967	0.002648601	-0.527435759	0.600372126	-0.030806683	134.6901279
rs36383754	4961274	rs36466223	-0.00044612	0.004745156	-0.094015807	0.925496261	-0.004636619	0.003427734	-1.352677447	0.182630727	-0.030414584	135.731012
rs36244913	4978456	rs32557290	-0.000439814	0.004678081	-0.094015807	0.925496261	-0.004636619	0.003427734	-1.352677447	0.182630727	-0.030414584	135.731012
rs46094724	4978882	rs30898077	-0.00104066	0.0047222	-0.220376138	0.826532712	-0.0044379	0.003545408	-1.251731869	0.216861602	-0.030096294	135.5436499
rs38542628	4979479	rs39350044	-0.000439814	0.004678081	-0.094015807	0.925496261	-0.004636619	0.003427734	-1.352677447	0.182630727	-0.030414584	135.731012
rs32411926	4980308	rs38192465	0.000313651	0.002843829	0.110291729	0.912647627	-0.001343489	0.002656521	-0.505732383	0.615408321	-0.030859176	134.6751264
rs36466223	4980930	rs36588777	-0.000439814	0.004678081	-0.094015807	0.925496261	-0.004636619	0.003427734	-1.352677447	0.182630727	-0.030414584	135.731012
rs32557290	4999836	rs36854928	-0.000413507	0.002828505	-0.146192829	0.884394407	9.36E-05	0.002675614	0.03499756	0.972229903	-0.034069037	134.5448624
rs30898077	5000551	rs36343390	-0.000413507	0.002828505	-0.146192829	0.884394407	9.36E-05	0.002675614	0.03499756	0.972229903	-0.034069037	134.5448624
rs39350044	5000656	rs36656883	0.00060609	0.002849189	0.212723559	0.832462547	-0.001787283	0.002674969	-0.668150895	0.507305384	-0.029202704	134.7884524
rs38192465	5001131	rs36268900	-0.000413507	0.002828505	-0.146192829	0.884394407	9.36E-05	0.002675614	0.03499756	0.972229903	-0.034069037	134.5448624
rs36588777	5001280	rs36729682	-0.000413507	0.002828505	-0.146192829	0.884394407	9.36E-05	0.002675614	0.03499756	0.972229903	-0.034069037	134.5448624
rs36854928	5002966	rs32756761	-0.000439814	0.004678081	-0.094015807	0.925496261	-0.004636619	0.003427734	-1.352677447	0.182630727	-0.030414584	135.731012
rs36343390	5004794	rs36783019	-0.000413382	0.002827646	-0.146192829	0.884394407	9.36E-05	0.002675614	0.03499756	0.972229903	-0.034069037	134.5448624
rs36656883	5024092	rs32111946	-0.000413507	0.002828505	-0.146192829	0.884394407	9.36E-05	0.002675614	0.03499756	0.972229903	-0.034069037	134.5448624
rs36268900	5055312	rs32086150	0.000316649	0.00287101	0.110291729	0.912647627	-0.001343489	0.002656521	-0.505732383	0.615408321	-0.030859176	134.6751264
rs36729682	5057921	rs31609154	0.000608524	0.0028631	0.212540162	0.83260478	-0.00179889	0.002684606	-0.670075907	0.506088511	-0.029660973	134.7888007
rs32756761	5060143	rs32155381	-0.000413507	0.002828505	-0.146192829	0.884394407	9.36E-05	0.002675614	0.03499756	0.972229903	-0.034069037	134.5448624
rs36783019	5060800	rs32682024	0.000316649	0.00287101	0.110291729	0.912647627	-0.001343489	0.002656521	-0.505732383	0.615408321	-0.030859176	134.6751264
rs32111946	5078482	rs32182401	0.000827249	0.002847103	0.290558047	0.77266761	-0.002172892	0.002676663	-0.811791444	0.421003792	-0.028598936	134.9166759
rs32086150	5079530	rs31832497	0.001342184	0.002867136	0.46812697	0.641857493	0.000960878	0.002491857	0.38560721	0.701527438	-0.026933835	134.7510317
rs31609154	5085767	rs13471444	0.001277817	0.002839203	0.450061789	0.654734973	0.001006185	0.002514173	0.400205129	0.690818694	-0.026975688	134.7505136
rs32155381	5109668	rs32494945	0.000126152	0.002820976	0.04471914	0.964520639	-0.00073141	0.002721467	-0.268755861	0.789293795	-0.032039091	134.5722543
rs32682024	5109752	rs31625087	-0.004258283	0.0036191	-1.176613862	0.245274558	0.001476098	0.002996069	0.492678083	0.624533927	-0.032910423	135.3456865
rs32182401	5123463	rs31172273	0.001342184	0.002867136	0.46812697	0.641857493	0.000960878	0.002491857	0.38560721	0.701527438	-0.026933835	134.7510317
rs31832497	5123929	rs30471996	0.001342184	0.002867136	0.46812697	0.641857493	0.000960878	0.002491857	0.38560721	0.701527438	-0.026933835	134.7510317
rs13471444	5132457	rs6366901	0.001342184	0.002867136	0.46812697	0.641857493	0.000960878	0.002491857	0.38560721	0.701527438	-0.026933835	134.7510317
rs32494945	5142168	rs36377365	-0.003214126	0.004026596	-0.798224268	0.428755308	-0.000517116	0.002939097	-0.175943714	0.861094058	-0.025156056	134.907476
rs31625087	5153208	rs31394291	0.001342184	0.002867136	0.46812697	0.641857493	0.000960878	0.002491857	0.38560721	0.701527438	-0.026933835	134.7510317
NA_5	5167385	rs32705840	0.001341559	0.002865802	0.46812697	0.641857493	0.000960878	0.002491857	0.38560721	0.701527438	-0.026933835	134.7510317
rs31172273	5167465	rs32622356	-0.000110119	0.002786563	-0.039517811	0.968644942	0.001777795	0.002404143	0.739471108	0.463298495	-0.021906289	134.8294557
rs30471996	5172000	rs30689251	0.001341559	0.002865802	0.46812697	0.641857493	0.000960878	0.002491857	0.38560721	0.701527438	-0.026933835	134.7510317
NA_6	5172523	rs31782594	-0.003665462	0.003993204	-0.917925263	0.363344671	-7.77E-05	0.002890652	-0.026883691	0.978666327	-0.025384137	134.9902967
rs6366901	5172982	rs33859807	0.00133111	0.002843481	0.46812697	0.641857493	0.000960878	0.002491857	0.38560721	0.701527438	-0.026933835	134.7510317
rs36377365	5198578	rs30838551	0.000126152	0.002820976	0.04471914	0.964520639	-0.00073141	0.002721467	-0.268755861	0.789293795	-0.032039091	134.5722543
rs31394291	5200288	rs32044970	-0.004271055	0.003629955	-1.176613862	0.245274558	0.001476098	0.002996069	0.492678083	0.624533927	-0.032910423	135.3456865
rs32705840	5200660	rs32073888	-0.00429688	0.003651904	-1.176613862	0.245274558	0.001476098	0.002996069	0.492678083	0.624533927	-0.032910423	135.3456865
rs32622356	5209044	rs31899838	-0.001927336	0.002747768	-0.701418562	0.486500552	0.000299333	0.002570101	0.116467307	0.907778438	-0.034604879	134.8001393
rs30689251	5217636	rs31811439	-0.004258283	0.0036191	-1.176613862	0.245274558	0.001476098	0.002996069	0.492678083	0.624533927	-0.032910423	135.3456865
rs31782594	5223481	rs32483113	-0.004234324	0.003596054	-1.177491752	0.244927611	0.001434377	0.002958888	0.484769035	0.630091925	-0.03130869	135.3516687
rs33859807	5223567	rs30764292	-0.001900459	0.002766396	-0.686980029	0.495471184	0.000284856	0.002596499	0.109707836	0.913108181	-0.035139025	134.7887395
rs30838551	5239802	rs37134718	-0.004258283	0.0036191	-1.176613862	0.245274558	0.001476098	0.002996069	0.492678083	0.624533927	-0.032910423	135.3456865
rs32044970	5246576	rs36950076	-0.004606611	0.003583069	-1.285660913	0.204860068	0.001856745	0.002926729	0.63440971	0.528889521	-0.032953365	135.5600491
rs32073888	5263715	rs36984939	0.001329833	0.002840753	0.46812697	0.641857493	0.000960878	0.002491857	0.38560721	0.701527438	-0.026933835	134.7510317
rs31899838	5266262	rs13475704	-0.0019566	0.002789489	-0.701418562	0.486500552	0.000299333	0.002570101	0.116467307	0.907778438	-0.034604879	134.8001393
rs31811439	5277066	rs30621397	-0.0019566	0.002789489	-0.701418562	0.486500552	0.000299333	0.002570101	0.116467307	0.907778438	-0.034604879	134.8001393
rs32483113	5291850	rs32086496	-0.001957536	0.002790824	-0.701418562	0.486500552	0.000299333	0.002570101	0.116467307	0.907778438	-0.034604879	134.8001393
rs30764292	5304252	rs31579228	-0.000141722	0.002770837	-0.051147798	0.959424512	-0.000310169	0.002721785	-0.113957972	0.909756525	-0.03314025	134.5425916
rs37134718	5305567	rs32434013	-0.0019566	0.002789489	-0.701418562	0.486500552	0.000299333	0.002570101	0.116467307	0.907778438	-0.034604879	134.8001393
rs36950076	5305996	rs38851240	-0.000439814	0.004678081	-0.094015807	0.925496261	-0.004636619	0.003427734	-1.352677447	0.182630727	-0.030414584	135.731012
rs36984939	5306132	rs37503177	-0.002191636	0.002800255	-0.782655852	0.43775498	0.000644056	0.002547347	0.252833971	0.801499083	-0.036107174	134.879678
rs13475704	5315826	rs32224565	-0.0019566	0.002789489	-0.701418562	0.486500552	0.000299333	0.002570101	0.116467307	0.907778438	-0.034604879	134.8001393
rs30621397	5315955	rs31091236	-0.002687425	0.002783793	-0.965382526	0.339294512	-0.000466228	0.002561279	-0.182029219	0.856342632	-0.031093683	135.0660666
rs32086496	5324191	rs37646573	-0.0019566	0.002789489	-0.701418562	0.486500552	0.000299333	0.002570101	0.116467307	0.907778438	-0.034604879	134.8001393
rs31579228	5324809	rs36960591	-0.001957536	0.002790824	-0.701418562	0.486500552	0.000299333	0.002570101	0.116467307	0.907778438	-0.034604879	134.8001393
rs32434013	5325892	rs36558975	0.000126152	0.002820976	0.04471914	0.964520639	-0.00073141	0.002721467	-0.268755861	0.789293795	-0.032039091	134.5722543
rs38851240	5330623	rs36978835	-0.003212621	0.00402471	-0.798224268	0.428755308	-0.000517116	0.002939097	-0.175943714	0.861094058	-0.025156056	134.907476
rs37503177	5330938	rs31998640	-0.003214126	0.004026596	-0.798224268	0.428755308	-0.000517116	0.002939097	-0.175943714	0.861094058	-0.025156056	134.907476
rs32224565	5371082	rs36961318	0.001655959	0.0028349	0.584132968	0.561924183	0.000846058	0.002451898	0.345062372	0.731586989	-0.026837852	134.8011391
rs31091236	5373250	rs36871916	0.001647116	0.002819762	0.584132968	0.561924183	0.000846058	0.002451898	0.345062372	0.731586989	-0.026837852	134.8011391
rs37646573	5389174	rs37591584	-0.000439814	0.004678081	-0.094015807	0.925496261	-0.004636619	0.003427734	-1.352677447	0.182630727	-0.030414584	135.731012
rs36960591	5401773	rs36347015	0.001677031	0.002870974	0.584132968	0.561924183	0.000846058	0.002451898	0.345062372	0.731586989	-0.026837852	134.8011391
rs36558975	5404603	rs36348361	-0.000439814	0.004678081	-0.094015807	0.925496261	-0.004636619	0.003427734	-1.352677447	0.182630727	-0.030414584	135.731012
rs36978835	5405193	rs31422166	-0.000439814	0.004678081	-0.094015807	0.925496261	-0.004636619	0.003427734	-1.352677447	0.182630727	-0.030414584	135.731012
rs31998640	5410424	rs36922444	-0.002275712	0.002798663	-0.813142594	0.420236495	0.00038937	0.00253382	0.153669188	0.878528498	-0.035331988	134.8934547
rs36961318	5427945	rs38591157	-0.000439814	0.004678081	-0.094015807	0.925496261	-0.004636619	0.003427734	-1.352677447	0.182630727	-0.030414584	135.731012
rs36871916	5447331	rs36358633	-0.004271055	0.003629955	-1.176613862	0.245274558	0.001476098	0.002996069	0.492678083	0.624533927	-0.032910423	135.3456865
rs37591584	5447532	rs37908187	-0.000439814	0.004678081	-0.094015807	0.925496261	-0.004636619	0.003427734	-1.352677447	0.182630727	-0.030414584	135.731012
rs36347015	5447610	rs38828034	-0.000439814	0.004678081	-0.094015807	0.925496261	-0.004636619	0.003427734	-1.352677447	0.182630727	-0.030414584	135.731012
rs36348361	5474835	rs36892552	-0.000441516	0.004696191	-0.094015807	0.925496261	-0.004636619	0.003427734	-1.352677447	0.182630727	-0.030414584	135.731012
rs31422166	5500583	rs37702231	-0.004258283	0.0036191	-1.176613862	0.245274558	0.001476098	0.002996069	0.492678083	0.624533927	-0.032910423	135.3456865
rs36922444	5537807	rs31662069	-0.000439814	0.004678081	-0.094015807	0.925496261	-0.004636619	0.003427734	-1.352677447	0.182630727	-0.030414584	135.731012
rs38591157	5539249	rs32564471	-0.000439814	0.004678081	-0.094015807	0.925496261	-0.004636619	0.003427734	-1.352677447	0.182630727	-0.030414584	135.731012
rs36358633	5568201	rs36755443	-0.000439814	0.004678081	-0.094015807	0.925496261	-0.004636619	0.003427734	-1.352677447	0.182630727	-0.030414584	135.731012
rs37908187	5568658	rs38895884	-0.000330927	0.004761218	-0.06950479	0.944882703	-0.004776043	0.00341904	-1.396895838	0.169006087	-0.030621804	135.8318449
rs38828034	5577950	rs8236454	-0.000439814	0.004678081	-0.094015807	0.925496261	-0.004636619	0.003427734	-1.352677447	0.182630727	-0.030414584	135.731012
rs36892552	5578286	rs37307073	-0.000439814	0.004678081	-0.094015807	0.925496261	-0.004636619	0.003427734	-1.352677447	0.182630727	-0.030414584	135.731012
rs37702231	5581634	rs38453725	-0.000416018	0.004424981	-0.094015807	0.925496261	-0.004636619	0.003427734	-1.352677447	0.182630727	-0.030414584	135.731012
rs31662069	5606243	rs32097827	-0.000240006	0.002831148	-0.084773301	0.932801699	-0.000585929	0.002751038	-0.212984708	0.832260023	-0.032393601	134.564314
rs32564471	5611335	rs32647247	-0.000240006	0.002831148	-0.084773301	0.932801699	-0.000585929	0.002751038	-0.212984708	0.832260023	-0.032393601	134.564314
rs36755443	5631614	rs32140280	-0.000439814	0.004678081	-0.094015807	0.925496261	-0.004636619	0.003427734	-1.352677447	0.182630727	-0.030414584	135.731012
rs38895884	5633470	rs31866488	-0.000240006	0.002831148	-0.084773301	0.932801699	-0.000585929	0.002751038	-0.212984708	0.832260023	-0.032393601	134.564314
rs8236454	5647346	rs32120262	-0.000241255	0.002845883	-0.084773301	0.932801699	-0.000585929	0.002751038	-0.212984708	0.832260023	-0.032393601	134.564314
rs37307073	5663066	rs30565146	0.001573306	0.002910574	0.540548461	0.591371457	0.00089086	0.002424968	0.367369972	0.714992154	-0.025927843	134.7873325
rs38453725	5689772	rs36474037	0.00046523	0.002858396	0.162759151	0.871405858	-0.002050759	0.002702774	-0.758760817	0.451784133	-0.027860466	134.8507428
rs32097827	5689852	rs36499990	-0.004356407	0.003668927	-1.18737898	0.241044649	0.001498512	0.002983848	0.50220784	0.61786619	-0.032264111	135.3618477
rs32647247	5690067	rs40215940	0.00046523	0.002858396	0.162759151	0.871405858	-0.002050759	0.002702774	-0.758760817	0.451784133	-0.027860466	134.8507428
rs32140280	5693904	rs31726419	-0.000240006	0.002831148	-0.084773301	0.932801699	-0.000585929	0.002751038	-0.212984708	0.832260023	-0.032393601	134.564314
rs31866488	5701910	rs30542063	0.00046523	0.002858396	0.162759151	0.871405858	-0.002050759	0.002702774	-0.758760817	0.451784133	-0.027860466	134.8507428
rs32120262	5704557	rs37004086	0.00046523	0.002858396	0.162759151	0.871405858	-0.002050759	0.002702774	-0.758760817	0.451784133	-0.027860466	134.8507428
rs30565146	5707309	rs32573912	-0.000240006	0.002831148	-0.084773301	0.932801699	-0.000585929	0.002751038	-0.212984708	0.832260023	-0.032393601	134.564314
rs36474037	5713359	rs32623076	-0.000439814	0.004678081	-0.094015807	0.925496261	-0.004636619	0.003427734	-1.352677447	0.182630727	-0.030414584	135.731012
rs36499990	5714437	rs36637222	-0.000508152	0.002835805	-0.179191344	0.858557724	-0.000165114	0.002744488	-0.060161948	0.952281744	-0.033671591	134.5541674
rs40215940	5715108	rs36633694	0.000464063	0.002851223	0.162759151	0.871405858	-0.002050759	0.002702774	-0.758760817	0.451784133	-0.027860466	134.8507428
rs31726419	5732957	rs37089942	-0.000238032	0.00280787	-0.084773301	0.932801699	-0.000585929	0.002751038	-0.212984708	0.832260023	-0.032393601	134.564314
rs30542063	5749788	rs37836819	-0.000237407	0.002800497	-0.084773301	0.932801699	-0.000585929	0.002751038	-0.212984708	0.832260023	-0.032393601	134.564314
rs37004086	5749889	rs36416717	0.00046523	0.002858396	0.162759151	0.871405858	-0.002050759	0.002702774	-0.758760817	0.451784133	-0.027860466	134.8507428
rs32573912	5750720	rs36985620	0.00024047	0.002865443	0.083920744	0.933475879	-0.001669212	0.002704927	-0.617100769	0.540146447	-0.029089697	134.7397836
rs32623076	5758991	rs38763026	0.000464665	0.002854924	0.162759151	0.871405858	-0.002050759	0.002702774	-0.758760817	0.451784133	-0.027860466	134.8507428
rs36637222	5768602	rs36258424	-0.000240656	0.002838818	-0.084773301	0.932801699	-0.000585929	0.002751038	-0.212984708	0.832260023	-0.032393601	134.564314
rs36633694	5771027	rs32431775	0.000467319	0.002871232	0.162759151	0.871405858	-0.002050759	0.002702774	-0.758760817	0.451784133	-0.027860466	134.8507428
rs37089942	5771211	rs37415337	-0.000240006	0.002831148	-0.084773301	0.932801699	-0.000585929	0.002751038	-0.212984708	0.832260023	-0.032393601	134.564314
rs37836819	5774510	rs31928340	-0.000439814	0.004678081	-0.094015807	0.925496261	-0.004636619	0.003427734	-1.352677447	0.182630727	-0.030414584	135.731012
rs36416717	5774541	rs31970197	-0.000452205	0.004809884	-0.094015807	0.925496261	-0.004636619	0.003427734	-1.352677447	0.182630727	-0.030414584	135.731012
rs36985620	5775101	rs36781273	0.00046523	0.002858396	0.162759151	0.871405858	-0.002050759	0.002702774	-0.758760817	0.451784133	-0.027860466	134.8507428
rs38763026	5779315	rs37272659	-0.000240656	0.002838818	-0.084773301	0.932801699	-0.000585929	0.002751038	-0.212984708	0.832260023	-0.032393601	134.564314
rs36258424	5784334	rs36963036	-0.000439814	0.004678081	-0.094015807	0.925496261	-0.004636619	0.003427734	-1.352677447	0.182630727	-0.030414584	135.731012
rs32431775	5804671	rs31426706	0.002060325	0.002909973	0.708022015	0.48242823	0.000731769	0.002438963	0.300032832	0.765475142	-0.027514062	134.8746892
rs37415337	5820785	rs36967981	-0.000240006	0.002831148	-0.084773301	0.932801699	-0.000585929	0.002751038	-0.212984708	0.832260023	-0.032393601	134.564314
rs31928340	5846605	rs37812333	-0.000179947	0.00277019	-0.064958441	0.948482601	-0.000642786	0.002766279	-0.23236477	0.817263575	-0.032168519	134.5675767
rs31970197	5847961	rs36540635	-0.000239974	0.002830771	-0.084773301	0.932801699	-0.000585929	0.002751038	-0.212984708	0.832260023	-0.032393601	134.564314
rs36781273	5849178	rs38044160	-0.000240006	0.002831148	-0.084773301	0.932801699	-0.000585929	0.002751038	-0.212984708	0.832260023	-0.032393601	134.564314
rs37272659	5857037	rs32551214	0.00046523	0.002858396	0.162759151	0.871405858	-0.002050759	0.002702774	-0.758760817	0.451784133	-0.027860466	134.8507428
rs36963036	5857730	rs30823564	-0.000240006	0.002831148	-0.084773301	0.932801699	-0.000585929	0.002751038	-0.212984708	0.832260023	-0.032393601	134.564314
rs31426706	5865462	rs38074774	0.00046523	0.002858396	0.162759151	0.871405858	-0.002050759	0.002702774	-0.758760817	0.451784133	-0.027860466	134.8507428
rs36967981	5870977	rs36373976	0.00046523	0.002858396	0.162759151	0.871405858	-0.002050759	0.002702774	-0.758760817	0.451784133	-0.027860466	134.8507428
rs37812333	5890910	rs37963011	0.000229824	0.002738579	0.083920744	0.933475879	-0.001669212	0.002704927	-0.617100769	0.540146447	-0.029089697	134.7397836
rs36540635	5891617	rs36517370	-0.000240006	0.002831148	-0.084773301	0.932801699	-0.000585929	0.002751038	-0.212984708	0.832260023	-0.032393601	134.564314
rs38044160	5891835	rs38212357	0.00046523	0.002858396	0.162759151	0.871405858	-0.002050759	0.002702774	-0.758760817	0.451784133	-0.027860466	134.8507428
rs32551214	5897670	rs32706447	-0.000240006	0.002831148	-0.084773301	0.932801699	-0.000585929	0.002751038	-0.212984708	0.832260023	-0.032393601	134.564314
rs30823564	5941436	rs31842226	-0.000240006	0.002831148	-0.084773301	0.932801699	-0.000585929	0.002751038	-0.212984708	0.832260023	-0.032393601	134.564314
rs38074774	5948692	rs32359665	-0.000855553	0.002752646	-0.310811029	0.757318568	-0.000892043	0.002747212	-0.324708407	0.746842658	-0.031816578	134.6481957
rs36373976	5978258	rs32189934	-0.000379129	0.002855234	-0.132783928	0.894931142	-0.000369039	0.00275399	-0.134001494	0.893973557	-0.033064146	134.5551289
rs37963011	5981513	rs38790978	-0.000439814	0.004678081	-0.094015807	0.925496261	-0.004636619	0.003427734	-1.352677447	0.182630727	-0.030414584	135.731012
rs36517370	5981701	rs37169895	-0.000416018	0.004424981	-0.094015807	0.925496261	-0.004636619	0.003427734	-1.352677447	0.182630727	-0.030414584	135.731012
rs38212357	5982363	rs37409322	-0.000439814	0.004678081	-0.094015807	0.925496261	-0.004636619	0.003427734	-1.352677447	0.182630727	-0.030414584	135.731012
rs32706447	5993109	rs37871550	0.001678614	0.002873685	0.584132968	0.561924183	0.000846058	0.002451898	0.345062372	0.731586989	-0.026837852	134.8011391
rs31842226	5996865	rs38689674	0.001646655	0.002865347	0.574679118	0.568249068	0.000886009	0.002431897	0.364328261	0.717246951	-0.027119006	134.8020555
rs32359665	6014735	rs32690928	-0.002273565	0.002796022	-0.813142594	0.420236495	0.00038937	0.00253382	0.153669188	0.878528498	-0.035331988	134.8934547
rs32189934	6026286	rs32779095	0.001678614	0.002873685	0.584132968	0.561924183	0.000846058	0.002451898	0.345062372	0.731586989	-0.026837852	134.8011391
rs38790978	6026820	rs32552693	0.002116081	0.002876436	0.735660807	0.465592741	0.000378414	0.002504919	0.151068527	0.880568199	-0.030052529	134.8539612
rs37169895	6026869	rs31387449	0.001678614	0.002873685	0.584132968	0.561924183	0.000846058	0.002451898	0.345062372	0.731586989	-0.026837852	134.8011391
rs37409322	6055709	rs46204717	0.002265329	0.002819045	0.803580215	0.425685037	0.000199656	0.002489395	0.080202531	0.936416716	-0.031201117	134.8945099
rs37871550	6055935	rs46447965	-0.00044612	0.004745156	-0.094015807	0.925496261	-0.004636619	0.003427734	-1.352677447	0.182630727	-0.030414584	135.731012
rs38689674	6065512	rs30469498	0.001678614	0.002873685	0.584132968	0.561924183	0.000846058	0.002451898	0.345062372	0.731586989	-0.026837852	134.8011391
rs32690928	6065566	rs31833810	0.001672766	0.002863674	0.584132968	0.561924183	0.000846058	0.002451898	0.345062372	0.731586989	-0.026837852	134.8011391
rs32779095	6069560	rs30703893	0.001438071	0.002835456	0.507174394	0.614404003	0.00076684	0.002417682	0.317179675	0.752512003	-0.027527798	134.7394448
rs32552693	6070034	rs31833336	0.001664765	0.002849975	0.584132968	0.561924183	0.000846058	0.002451898	0.345062372	0.731586989	-0.026837852	134.8011391
rs31387449	6082305	rs32704874	0.001678614	0.002873685	0.584132968	0.561924183	0.000846058	0.002451898	0.345062372	0.731586989	-0.026837852	134.8011391
rs46204717	6084916	rs31833535	-0.002273565	0.002796022	-0.813142594	0.420236495	0.00038937	0.00253382	0.153669188	0.878528498	-0.035331988	134.8934547
rs46447965	6092965	rs31413827	-0.002273565	0.002796022	-0.813142594	0.420236495	0.00038937	0.00253382	0.153669188	0.878528498	-0.035331988	134.8934547
rs30469498	6099575	rs31838770	-0.002273565	0.002796022	-0.813142594	0.420236495	0.00038937	0.00253382	0.153669188	0.878528498	-0.035331988	134.8934547
rs31833810	6107437	rs31834566	-0.002273565	0.002796022	-0.813142594	0.420236495	0.00038937	0.00253382	0.153669188	0.878528498	-0.035331988	134.8934547
rs30703893	6133886	rs31842562	0.001678614	0.002873685	0.584132968	0.561924183	0.000846058	0.002451898	0.345062372	0.731586989	-0.026837852	134.8011391
rs31833336	6144269	rs31842211	-0.002273565	0.002796022	-0.813142594	0.420236495	0.00038937	0.00253382	0.153669188	0.878528498	-0.035331988	134.8934547
rs32704874	6144649	rs32731327	-0.002275619	0.002798549	-0.813142594	0.420236495	0.00038937	0.00253382	0.153669188	0.878528498	-0.035331988	134.8934547
rs31833535	6156244	rs50102066	-0.002273565	0.002796022	-0.813142594	0.420236495	0.00038937	0.00253382	0.153669188	0.878528498	-0.035331988	134.8934547
rs31413827	6156261	rs45771313	0.001678614	0.002873685	0.584132968	0.561924183	0.000846058	0.002451898	0.345062372	0.731586989	-0.026837852	134.8011391
rs31838770	6168542	rs32054303	-0.002273565	0.002796022	-0.813142594	0.420236495	0.00038937	0.00253382	0.153669188	0.878528498	-0.035331988	134.8934547
rs31834566	6173088	rs31836783	-0.002273565	0.002796022	-0.813142594	0.420236495	0.00038937	0.00253382	0.153669188	0.878528498	-0.035331988	134.8934547
rs31842562	6182785	rs31838716	-0.002273565	0.002796022	-0.813142594	0.420236495	0.00038937	0.00253382	0.153669188	0.878528498	-0.035331988	134.8934547
rs31842211	6183108	rs31838719	0.001672328	0.002862923	0.584132968	0.561924183	0.000846058	0.002451898	0.345062372	0.731586989	-0.026837852	134.8011391
rs32731327	6187444	rs31842093	-0.002273565	0.002796022	-0.813142594	0.420236495	0.00038937	0.00253382	0.153669188	0.878528498	-0.035331988	134.8934547
rs50102066	6220449	rs31769724	-0.000439814	0.004678081	-0.094015807	0.925496261	-0.004636619	0.003427734	-1.352677447	0.182630727	-0.030414584	135.731012
rs45771313	6220779	rs31839771	-0.000439814	0.004678081	-0.094015807	0.925496261	-0.004636619	0.003427734	-1.352677447	0.182630727	-0.030414584	135.731012
rs32054303	6220945	rs31840784	-0.002273565	0.002796022	-0.813142594	0.420236495	0.00038937	0.00253382	0.153669188	0.878528498	-0.035331988	134.8934547
rs31836783	6223854	rs31843371	0.001611234	0.002845948	0.566150279	0.573985089	0.000891007	0.002471407	0.360526326	0.720068876	-0.026957197	134.7972962
rs31838716	6267460	rs31875506	-0.000439814	0.004678081	-0.094015807	0.925496261	-0.004636619	0.003427734	-1.352677447	0.182630727	-0.030414584	135.731012
rs31838719	6271118	rs31850910	-0.000439814	0.004678081	-0.094015807	0.925496261	-0.004636619	0.003427734	-1.352677447	0.182630727	-0.030414584	135.731012
rs31842093	6271601	rs30597365	0.001678614	0.002873685	0.584132968	0.561924183	0.000846058	0.002451898	0.345062372	0.731586989	-0.026837852	134.8011391
rs31769724	6274176	rs31847818	0.002493276	0.002829471	0.881180854	0.382704064	-3.16E-05	0.00252174	-0.012538724	0.990048882	-0.033304154	134.95282
rs31839771	6280126	rs31690109	0.002473747	0.002807309	0.881180854	0.382704064	-3.16E-05	0.00252174	-0.012538724	0.990048882	-0.033304154	134.95282
rs31840784	6310727	rs31851843	0.002482918	0.002817717	0.881180854	0.382704064	-3.16E-05	0.00252174	-0.012538724	0.990048882	-0.033304154	134.95282
rs31843371	6315292	rs31472650	0.002493276	0.002829471	0.881180854	0.382704064	-3.16E-05	0.00252174	-0.012538724	0.990048882	-0.033304154	134.95282
rs31875506	6333004	rs30520251	0.002493276	0.002829471	0.881180854	0.382704064	-3.16E-05	0.00252174	-0.012538724	0.990048882	-0.033304154	134.95282
rs31850910	6333828	rs31853010	0.002493276	0.002829471	0.881180854	0.382704064	-3.16E-05	0.00252174	-0.012538724	0.990048882	-0.033304154	134.95282
rs30597365	6338655	rs31848103	0.002492486	0.002828575	0.881180854	0.382704064	-3.16E-05	0.00252174	-0.012538724	0.990048882	-0.033304154	134.95282
rs31847818	6390847	rs46285268	-0.004258283	0.0036191	-1.176613862	0.245274558	0.001476098	0.002996069	0.492678083	0.624533927	-0.032910423	135.3456865
rs31690109	6392423	rs31788756	0.002492486	0.002828575	0.881180854	0.382704064	-3.16E-05	0.00252174	-0.012538724	0.990048882	-0.033304154	134.95282
rs31851843	6441424	rs31857281	0.002493276	0.002829471	0.881180854	0.382704064	-3.16E-05	0.00252174	-0.012538724	0.990048882	-0.033304154	134.95282
rs31472650	6450610	rs30470520	0.002493276	0.002829471	0.881180854	0.382704064	-3.16E-05	0.00252174	-0.012538724	0.990048882	-0.033304154	134.95282
rs30520251	6456928	rs31852068	0.002461632	0.002793561	0.881180854	0.382704064	-3.16E-05	0.00252174	-0.012538724	0.990048882	-0.033304154	134.95282
rs31853010	6462392	rs31621913	0.002493276	0.002829471	0.881180854	0.382704064	-3.16E-05	0.00252174	-0.012538724	0.990048882	-0.033304154	134.95282
rs31848103	6462532	rs30462673	0.002493276	0.002829471	0.881180854	0.382704064	-3.16E-05	0.00252174	-0.012538724	0.990048882	-0.033304154	134.95282
rs46285268	6480232	rs31859259	-0.000439814	0.004678081	-0.094015807	0.925496261	-0.004636619	0.003427734	-1.352677447	0.182630727	-0.030414584	135.731012
rs31788756	6480997	rs31860320	-0.000407718	0.002825249	-0.144312105	0.885871056	-0.001080967	0.002826194	-0.382481663	0.703828343	-0.03082967	134.6298175
rs31857281	6487908	rs31860326	-0.00040728	0.002822216	-0.144312105	0.885871056	-0.001080967	0.002826194	-0.382481663	0.703828343	-0.03082967	134.6298175
rs30470520	6508596	rs31862767	-0.000407718	0.002825249	-0.144312105	0.885871056	-0.001080967	0.002826194	-0.382481663	0.703828343	-0.03082967	134.6298175
rs31852068	6509671	rs31863554	-0.000939305	0.00284246	-0.330454772	0.742524961	-0.000860355	0.002768496	-0.310766183	0.757352448	-0.032449954	134.6563872
rs31621913	6509715	rs31863556	-0.000333563	0.002813746	-0.118547769	0.906138875	-0.001161337	0.002862265	-0.405740713	0.686774397	-0.030464929	134.6375919
rs30462673	6514604	rs31864855	-0.000400144	0.002772771	-0.144312105	0.885871056	-0.001080967	0.002826194	-0.382481663	0.703828343	-0.03082967	134.6298175
rs31859259	6515824	rs31865763	-0.000407718	0.002825249	-0.144312105	0.885871056	-0.001080967	0.002826194	-0.382481663	0.703828343	-0.03082967	134.6298175
rs31860320	6516800	rs31867518	-0.000439814	0.004678081	-0.094015807	0.925496261	-0.004636619	0.003427734	-1.352677447	0.182630727	-0.030414584	135.731012
rs31860326	6531277	rs31864870	-0.002574476	0.002671076	-0.963834755	0.340061882	0.001313594	0.00278452	0.471748731	0.639288937	-0.040678008	135.0620902
rs31862767	6531990	rs31866594	-0.000439814	0.004678081	-0.094015807	0.925496261	-0.004636619	0.003427734	-1.352677447	0.182630727	-0.030414584	135.731012
rs31863554	6533169	rs31866600	-0.00125421	0.002785529	-0.450259214	0.654593658	0.000685942	0.002879292	0.238233001	0.812735999	-0.037828483	134.6580872
rs31863556	6534114	rs31868882	-0.00125421	0.002785529	-0.450259214	0.654593658	0.000685942	0.002879292	0.238233001	0.812735999	-0.037828483	134.6580872
rs31864855	6534162	rs31869755	-0.000439814	0.004678081	-0.094015807	0.925496261	-0.004636619	0.003427734	-1.352677447	0.182630727	-0.030414584	135.731012
rs31865763	6534922	rs31864149	-0.000407718	0.002825249	-0.144312105	0.885871056	-0.001080967	0.002826194	-0.382481663	0.703828343	-0.03082967	134.6298175
rs31867518	6565492	rs31864053	-0.000408662	0.002831793	-0.144312105	0.885871056	-0.001080967	0.002826194	-0.382481663	0.703828343	-0.03082967	134.6298175
rs31864870	6579006	rs31621254	-0.00044612	0.004745156	-0.094015807	0.925496261	-0.004636619	0.003427734	-1.352677447	0.182630727	-0.030414584	135.731012
rs31866594	6579682	rs32008837	-0.000439814	0.004678081	-0.094015807	0.925496261	-0.004636619	0.003427734	-1.352677447	0.182630727	-0.030414584	135.731012
rs31866600	6580655	rs31869473	-0.000439814	0.004678081	-0.094015807	0.925496261	-0.004636619	0.003427734	-1.352677447	0.182630727	-0.030414584	135.731012
rs31868882	6588865	rs31866325	-0.00125421	0.002785529	-0.450259214	0.654593658	0.000685942	0.002879292	0.238233001	0.812735999	-0.037828483	134.6580872
rs31869755	6590272	rs31869566	-0.000439814	0.004678081	-0.094015807	0.925496261	-0.004636619	0.003427734	-1.352677447	0.182630727	-0.030414584	135.731012
rs31864149	6591173	rs31870394	-0.000439814	0.004678081	-0.094015807	0.925496261	-0.004636619	0.003427734	-1.352677447	0.182630727	-0.030414584	135.731012
rs31864053	6592524	rs31864939	-0.0022964	0.003868758	-0.593575656	0.555642019	-0.005024204	0.00267934	-1.875164863	0.066990565	-0.027965889	136.404726
rs31621254	6593000	rs31707212	-0.000407718	0.002825249	-0.144312105	0.885871056	-0.001080967	0.002826194	-0.382481663	0.703828343	-0.03082967	134.6298175
rs32008837	6593351	rs31866592	-0.000407718	0.002825249	-0.144312105	0.885871056	-0.001080967	0.002826194	-0.382481663	0.703828343	-0.03082967	134.6298175
rs31869473	6595933	rs31866298	-0.003214126	0.004026596	-0.798224268	0.428755308	-0.000517116	0.002939097	-0.175943714	0.861094058	-0.025156056	134.907476
rs31866325	6596214	rs31866301	-0.001254267	0.002785655	-0.450259214	0.654593658	0.000685942	0.002879292	0.238233001	0.812735999	-0.037828483	134.6580872
rs31869566	6605380	rs31868667	-0.00125421	0.002785529	-0.450259214	0.654593658	0.000685942	0.002879292	0.238233001	0.812735999	-0.037828483	134.6580872
rs31870394	6625302	rs6256163	-0.00125421	0.002785529	-0.450259214	0.654593658	0.000685942	0.002879292	0.238233001	0.812735999	-0.037828483	134.6580872
rs31864939	6626088	rs31793022	-0.001257684	0.002793245	-0.450259214	0.654593658	0.000685942	0.002879292	0.238233001	0.812735999	-0.037828483	134.6580872
rs31707212	6645362	rs32284536	-0.00125421	0.002785529	-0.450259214	0.654593658	0.000685942	0.002879292	0.238233001	0.812735999	-0.037828483	134.6580872
rs31866592	6651240	rs31878057	-0.00125421	0.002785529	-0.450259214	0.654593658	0.000685942	0.002879292	0.238233001	0.812735999	-0.037828483	134.6580872
rs31866298	6656771	rs31879712	-0.000407718	0.002825249	-0.144312105	0.885871056	-0.001080967	0.002826194	-0.382481663	0.703828343	-0.03082967	134.6298175
rs31866301	6656802	rs31880685	-0.000416018	0.004424981	-0.094015807	0.925496261	-0.004636619	0.003427734	-1.352677447	0.182630727	-0.030414584	135.731012
rs31868667	6656929	rs31880688	-0.000909926	0.003112188	-0.292375102	0.771286669	0.001579851	0.002950866	0.535385529	0.594907697	-0.038774614	134.6945566
rs6256163	6658718	rs31879501	-0.00125421	0.002785529	-0.450259214	0.654593658	0.000685942	0.002879292	0.238233001	0.812735999	-0.037828483	134.6580872
rs31793022	6658827	rs31345059	-0.000333602	0.002814071	-0.118547769	0.906138875	-0.001161337	0.002862265	-0.405740713	0.686774397	-0.030464929	134.6375919
rs32284536	6664601	rs49888188	-0.001254267	0.002785655	-0.450259214	0.654593658	0.000685942	0.002879292	0.238233001	0.812735999	-0.037828483	134.6580872
rs31878057	6664638	rs48798439	-0.000407718	0.002825249	-0.144312105	0.885871056	-0.001080967	0.002826194	-0.382481663	0.703828343	-0.03082967	134.6298175
rs31879712	6664683	rs45749126	-0.000413638	0.002866275	-0.144312105	0.885871056	-0.001080967	0.002826194	-0.382481663	0.703828343	-0.03082967	134.6298175
rs31880685	6664775	rs51058172	-0.000403302	0.002794653	-0.144312105	0.885871056	-0.001080967	0.002826194	-0.382481663	0.703828343	-0.03082967	134.6298175
rs31880688	6665594	rs50825658	-0.00125421	0.002785529	-0.450259214	0.654593658	0.000685942	0.002879292	0.238233001	0.812735999	-0.037828483	134.6580872
rs31879501	6692773	rs31420987	-0.004258283	0.0036191	-1.176613862	0.245274558	0.001476098	0.002996069	0.492678083	0.624533927	-0.032910423	135.3456865
rs31345059	6700974	rs36454145	-0.000408201	0.002828602	-0.144312105	0.885871056	-0.001080967	0.002826194	-0.382481663	0.703828343	-0.03082967	134.6298175
rs49888188	6701418	rs36611999	-0.00125421	0.002785529	-0.450259214	0.654593658	0.000685942	0.002879292	0.238233001	0.812735999	-0.037828483	134.6580872
rs48798439	6724601	rs37299004	-0.001254267	0.002785655	-0.450259214	0.654593658	0.000685942	0.002879292	0.238233001	0.812735999	-0.037828483	134.6580872
rs45749126	6728865	rs31493166	-0.00125421	0.002785529	-0.450259214	0.654593658	0.000685942	0.002879292	0.238233001	0.812735999	-0.037828483	134.6580872
rs51058172	6730901	rs37343864	-0.00125421	0.002785529	-0.450259214	0.654593658	0.000685942	0.002879292	0.238233001	0.812735999	-0.037828483	134.6580872
rs50825658	6731166	rs37666552	-0.00125421	0.002785529	-0.450259214	0.654593658	0.000685942	0.002879292	0.238233001	0.812735999	-0.037828483	134.6580872
rs31420987	6731472	rs36992760	0.002493276	0.002829471	0.881180854	0.382704064	-3.16E-05	0.00252174	-0.012538724	0.990048882	-0.033304154	134.95282
rs36454145	6736604	rs36777305	-0.00125421	0.002785529	-0.450259214	0.654593658	0.000685942	0.002879292	0.238233001	0.812735999	-0.037828483	134.6580872
rs36611999	6737051	rs36756610	-0.00125421	0.002785529	-0.450259214	0.654593658	0.000685942	0.002879292	0.238233001	0.812735999	-0.037828483	134.6580872
rs37299004	6737521	rs31190522	-0.000439814	0.004678081	-0.094015807	0.925496261	-0.004636619	0.003427734	-1.352677447	0.182630727	-0.030414584	135.731012
rs31493166	6739041	rs36333592	-0.000405494	0.00280984	-0.144312105	0.885871056	-0.001080967	0.002826194	-0.382481663	0.703828343	-0.03082967	134.6298175
rs37343864	6739674	rs37720638	-0.000259634	0.004231102	-0.061363146	0.951330206	-0.00275752	0.003287696	-0.838739334	0.405861296	-0.031540045	134.9728235
rs37666552	6741729	rs31269336	-0.000407718	0.002825249	-0.144312105	0.885871056	-0.001080967	0.002826194	-0.382481663	0.703828343	-0.03082967	134.6298175
rs36992760	6741789	rs32481333	-0.000439814	0.004678081	-0.094015807	0.925496261	-0.004636619	0.003427734	-1.352677447	0.182630727	-0.030414584	135.731012
rs36777305	6742080	rs39283163	-0.000439814	0.004678081	-0.094015807	0.925496261	-0.004636619	0.003427734	-1.352677447	0.182630727	-0.030414584	135.731012
rs36756610	6745700	rs32366717	-0.000439814	0.004678081	-0.094015807	0.925496261	-0.004636619	0.003427734	-1.352677447	0.182630727	-0.030414584	135.731012
rs31190522	6753446	rs32077891	-0.000407718	0.002825249	-0.144312105	0.885871056	-0.001080967	0.002826194	-0.382481663	0.703828343	-0.03082967	134.6298175
rs36333592	6771482	rs31462616	-0.000439814	0.004678081	-0.094015807	0.925496261	-0.004636619	0.003427734	-1.352677447	0.182630727	-0.030414584	135.731012
rs37720638	6778858	rs32591194	-0.000439814	0.004678081	-0.094015807	0.925496261	-0.004636619	0.003427734	-1.352677447	0.182630727	-0.030414584	135.731012
rs31269336	6778881	rs31473301	-0.001254267	0.002785655	-0.450259214	0.654593658	0.000685942	0.002879292	0.238233001	0.812735999	-0.037828483	134.6580872
rs32481333	6793683	rs38239624	-0.00125421	0.002785529	-0.450259214	0.654593658	0.000685942	0.002879292	0.238233001	0.812735999	-0.037828483	134.6580872
rs39283163	6805506	rs32479178	-0.00125421	0.002785529	-0.450259214	0.654593658	0.000685942	0.002879292	0.238233001	0.812735999	-0.037828483	134.6580872
rs32366717	6810995	rs37682686	-0.00040728	0.002822216	-0.144312105	0.885871056	-0.001080967	0.002826194	-0.382481663	0.703828343	-0.03082967	134.6298175
rs32077891	6811074	rs39365310	-0.000407718	0.002825249	-0.144312105	0.885871056	-0.001080967	0.002826194	-0.382481663	0.703828343	-0.03082967	134.6298175
rs31462616	6813685	rs39769671	-0.004258283	0.0036191	-1.176613862	0.245274558	0.001476098	0.002996069	0.492678083	0.624533927	-0.032910423	135.3456865
rs32591194	6826921	rs32800705	-0.000408662	0.002831793	-0.144312105	0.885871056	-0.001080967	0.002826194	-0.382481663	0.703828343	-0.03082967	134.6298175
rs31473301	6830254	rs31331658	-0.000407718	0.002825249	-0.144312105	0.885871056	-0.001080967	0.002826194	-0.382481663	0.703828343	-0.03082967	134.6298175
rs38239624	6831180	rs32052699	-0.000407718	0.002825249	-0.144312105	0.885871056	-0.001080967	0.002826194	-0.382481663	0.703828343	-0.03082967	134.6298175
rs32479178	6834260	rs31441118	0.002732503	0.002825981	0.966922148	0.33853232	-0.000384591	0.002478117	-0.155194959	0.877332221	-0.035171047	135.0382271
rs37682686	6846419	rs36241712	-0.001257684	0.002793245	-0.450259214	0.654593658	0.000685942	0.002879292	0.238233001	0.812735999	-0.037828483	134.6580872
rs39365310	6853919	rs37821666	-0.0012401	0.002754192	-0.450259214	0.654593658	0.000685942	0.002879292	0.238233001	0.812735999	-0.037828483	134.6580872
rs39769671	6872465	rs33860288	-0.000439814	0.004678081	-0.094015807	0.925496261	-0.004636619	0.003427734	-1.352677447	0.182630727	-0.030414584	135.731012
rs32800705	6897211	rs36779224	-0.00125421	0.002785529	-0.450259214	0.654593658	0.000685942	0.002879292	0.238233001	0.812735999	-0.037828483	134.6580872
rs31331658	6898010	rs32298234	-0.00125421	0.002785529	-0.450259214	0.654593658	0.000685942	0.002879292	0.238233001	0.812735999	-0.037828483	134.6580872
rs32052699	6898060	rs32575230	-0.00040728	0.002822216	-0.144312105	0.885871056	-0.001080967	0.002826194	-0.382481663	0.703828343	-0.03082967	134.6298175
rs31441118	6899303	rs31988022	-0.00125421	0.002785529	-0.450259214	0.654593658	0.000685942	0.002879292	0.238233001	0.812735999	-0.037828483	134.6580872
rs36241712	6919380	rs30514083	-0.000812348	0.002845967	-0.285438213	0.776562613	-0.00022844	0.002852395	-0.080086912	0.936508176	-0.034114008	134.5854245
rs37821666	6921207	rs36351583	-0.000407718	0.002825249	-0.144312105	0.885871056	-0.001080967	0.002826194	-0.382481663	0.703828343	-0.03082967	134.6298175
rs33860288	6925321	rs32244519	-6.53E-05	0.003040311	-0.021488472	0.982946969	-0.002324306	0.002838056	-0.818977933	0.416932453	-0.027289068	134.8950349
rs36779224	6933802	rs38408807	-0.000439814	0.004678081	-0.094015807	0.925496261	-0.004636619	0.003427734	-1.352677447	0.182630727	-0.030414584	135.731012
rs32298234	6954050	rs32483214	-0.000439814	0.004678081	-0.094015807	0.925496261	-0.004636619	0.003427734	-1.352677447	0.182630727	-0.030414584	135.731012
rs32575230	6970059	rs39719383	-0.000439814	0.004678081	-0.094015807	0.925496261	-0.004636619	0.003427734	-1.352677447	0.182630727	-0.030414584	135.731012
rs31988022	7024676	rs31922459	-0.000439814	0.004678081	-0.094015807	0.925496261	-0.004636619	0.003427734	-1.352677447	0.182630727	-0.030414584	135.731012
rs30514083	7038264	rs36563708	-0.000441516	0.004696191	-0.094015807	0.925496261	-0.004636619	0.003427734	-1.352677447	0.182630727	-0.030414584	135.731012
rs36351583	7049750	rs32099652	-0.000407718	0.002825249	-0.144312105	0.885871056	-0.001080967	0.002826194	-0.382481663	0.703828343	-0.03082967	134.6298175
rs32244519	7049818	rs32007025	-0.000471165	0.004865535	-0.096837221	0.923267428	-0.004495483	0.003432651	-1.309624086	0.196688846	-0.030524035	135.6523714
rs38408807	7066222	rs31154785	-0.000406305	0.002815463	-0.144312105	0.885871056	-0.001080967	0.002826194	-0.382481663	0.703828343	-0.03082967	134.6298175
rs32483214	7217499	rs30912535	-0.001254267	0.002785655	-0.450259214	0.654593658	0.000685942	0.002879292	0.238233001	0.812735999	-0.037828483	134.6580872
rs39719383	7279294	rs36935430	-0.001243321	0.002761344	-0.450259214	0.654593658	0.000685942	0.002879292	0.238233001	0.812735999	-0.037828483	134.6580872
rs31922459	7554603	rs32666168	-0.001164225	0.002839506	-0.410009706	0.683661773	0.000701992	0.002866573	0.244888768	0.807608625	-0.037894793	134.6416691
rs36563708	7556575	rs31456911	-0.00125421	0.002785529	-0.450259214	0.654593658	0.000685942	0.002879292	0.238233001	0.812735999	-0.037828483	134.6580872
rs32099652	7556720	rs32079111	-0.004258283	0.0036191	-1.176613862	0.245274558	0.001476098	0.002996069	0.492678083	0.624533927	-0.032910423	135.3456865
rs32007025	7557291	rs36993114	-0.00125421	0.002785529	-0.450259214	0.654593658	0.000685942	0.002879292	0.238233001	0.812735999	-0.037828483	134.6580872
rs31154785	7568253	rs31790463	-0.000751842	0.002824979	-0.266140535	0.791295063	0.000329405	0.002873317	0.114642624	0.909216762	-0.035812154	134.5742453
rs30912535	7584395	rs30936831	-0.004816234	0.003483645	-1.3825272	0.173344353	0.001561958	0.002861339	0.545883515	0.587727836	-0.032322219	135.6137511
rs36935430	7589902	rs31649978	-0.000439814	0.004678081	-0.094015807	0.925496261	-0.004636619	0.003427734	-1.352677447	0.182630727	-0.030414584	135.731012
rs32666168	7591173	rs47926225	-0.004258283	0.0036191	-1.176613862	0.245274558	0.001476098	0.002996069	0.492678083	0.624533927	-0.032910423	135.3456865
rs31456911	7603893	rs51413320	-0.004258283	0.0036191	-1.176613862	0.245274558	0.001476098	0.002996069	0.492678083	0.624533927	-0.032910423	135.3456865
rs32079111	7604103	rs49321491	-0.004267869	0.003627247	-1.176613862	0.245274558	0.001476098	0.002996069	0.492678083	0.624533927	-0.032910423	135.3456865
rs36993114	7621919	rs6367205	-0.000439814	0.004678081	-0.094015807	0.925496261	-0.004636619	0.003427734	-1.352677447	0.182630727	-0.030414584	135.731012
rs31790463	7659266	rs48525162	-0.00125421	0.002785529	-0.450259214	0.654593658	0.000685942	0.002879292	0.238233001	0.812735999	-0.037828483	134.6580872
rs30936831	7659389	rs51338946	0.002493276	0.002829471	0.881180854	0.382704064	-3.16E-05	0.00252174	-0.012538724	0.990048882	-0.033304154	134.95282
rs31649978	7659673	rs51468564	-0.004474561	0.003626364	-1.2338976	0.22337575	0.001693625	0.002974037	0.569470015	0.571749057	-0.033081005	135.4492667
rs47926225	7667594	rs32406358	-0.00125421	0.002785529	-0.450259214	0.654593658	0.000685942	0.002879292	0.238233001	0.812735999	-0.037828483	134.6580872
rs51413320	7667893	rs31648352	-0.004258283	0.0036191	-1.176613862	0.245274558	0.001476098	0.002996069	0.492678083	0.624533927	-0.032910423	135.3456865
rs49321491	7673261	rs36658799	-0.004600176	0.003578063	-1.285660913	0.204860068	0.001856745	0.002926729	0.63440971	0.528889521	-0.032953365	135.5600491
rs6367205	7673741	rs32609584	-0.003164139	0.003549074	-0.891539495	0.377181451	0.001045806	0.003008302	0.347639866	0.729662752	-0.032409206	134.9983184
rs48525162	7674444	rs3707314	-0.004258283	0.0036191	-1.176613862	0.245274558	0.001476098	0.002996069	0.492678083	0.624533927	-0.032910423	135.3456865
rs51338946	7688129	rs38627240	-0.004271055	0.003629955	-1.176613862	0.245274558	0.001476098	0.002996069	0.492678083	0.624533927	-0.032910423	135.3456865
rs51468564	7758060	rs31714077	-0.004258283	0.0036191	-1.176613862	0.245274558	0.001476098	0.002996069	0.492678083	0.624533927	-0.032910423	135.3456865
rs32406358	7761613	rs36576935	-0.004309934	0.003662998	-1.176613862	0.245274558	0.001476098	0.002996069	0.492678083	0.624533927	-0.032910423	135.3456865
rs31648352	7772088	rs31410033	-0.004261907	0.00362218	-1.176613862	0.245274558	0.001476098	0.002996069	0.492678083	0.624533927	-0.032910423	135.3456865
rs36658799	7800627	rs32536560	-0.004237484	0.003598737	-1.177491752	0.244927611	0.001434377	0.002958888	0.484769035	0.630091925	-0.03130869	135.3516687
rs32609584	7808513	rs31374374	-0.00125421	0.002785529	-0.450259214	0.654593658	0.000685942	0.002879292	0.238233001	0.812735999	-0.037828483	134.6580872
rs3707314	7813094	rs32457176	-0.004258283	0.0036191	-1.176613862	0.245274558	0.001476098	0.002996069	0.492678083	0.624533927	-0.032910423	135.3456865
rs38627240	7816744	rs31335578	-0.004027552	0.003361415	-1.198171532	0.236857436	0.001796529	0.002943298	0.610379665	0.544550663	-0.034807219	135.4034014
rs31714077	7816852	rs32502656	-0.0012401	0.002754192	-0.450259214	0.654593658	0.000685942	0.002879292	0.238233001	0.812735999	-0.037828483	134.6580872
rs36576935	7833180	rs37799926	-0.003214126	0.004026596	-0.798224268	0.428755308	-0.000517116	0.002939097	-0.175943714	0.861094058	-0.025156056	134.907476
rs31410033	7861748	rs3687191	-0.004258283	0.0036191	-1.176613862	0.245274558	0.001476098	0.002996069	0.492678083	0.624533927	-0.032910423	135.3456865
rs32536560	7894786	rs6153906	-0.004258283	0.0036191	-1.176613862	0.245274558	0.001476098	0.002996069	0.492678083	0.624533927	-0.032910423	135.3456865
rs31374374	7930589	rs38007977	0.002493276	0.002829471	0.881180854	0.382704064	-3.16E-05	0.00252174	-0.012538724	0.990048882	-0.033304154	134.95282
rs32457176	7930797	rs37118436	-0.003054102	0.002741842	-1.113887084	0.270991729	0.001390886	0.002593213	0.536356212	0.594242088	-0.043270917	135.3007081
rs31335578	7944334	rs32328179	-0.004271055	0.003629955	-1.176613862	0.245274558	0.001476098	0.002996069	0.492678083	0.624533927	-0.032910423	135.3456865
rs32502656	7944366	rs30645365	-0.004265102	0.003624895	-1.176613862	0.245274558	0.001476098	0.002996069	0.492678083	0.624533927	-0.032910423	135.3456865
rs37799926	7956500	rs31561597	-0.0012401	0.002754192	-0.450259214	0.654593658	0.000685942	0.002879292	0.238233001	0.812735999	-0.037828483	134.6580872
rs3687191	7967017	rs32048100	-0.003214126	0.004026596	-0.798224268	0.428755308	-0.000517116	0.002939097	-0.175943714	0.861094058	-0.025156056	134.907476
rs6153906	7998834	rs31819474	-0.003212621	0.00402471	-0.798224268	0.428755308	-0.000517116	0.002939097	-0.175943714	0.861094058	-0.025156056	134.907476
rs38007977	8001812	rs30642706	-0.005354344	0.003855936	-1.388597724	0.171501134	-1.48E-05	0.002737581	-0.005416806	0.995700962	-0.026985757	135.5600531
rs37118436	8013424	rs31981624	-0.003685987	0.003957916	-0.931294856	0.356460338	-5.59E-05	0.002867879	-0.019478036	0.984542215	-0.024268989	135.002214
rs32328179	8013449	rs31654586	-0.003214126	0.004026596	-0.798224268	0.428755308	-0.000517116	0.002939097	-0.175943714	0.861094058	-0.025156056	134.907476
rs30645365	8016080	rs37876427	-0.00125421	0.002785529	-0.450259214	0.654593658	0.000685942	0.002879292	0.238233001	0.812735999	-0.037828483	134.6580872
rs31561597	8016533	rs37766636	-0.003210842	0.004022481	-0.798224268	0.428755308	-0.000517116	0.002939097	-0.175943714	0.861094058	-0.025156056	134.907476
rs32048100	8025368	rs32678813	-0.003214126	0.004026596	-0.798224268	0.428755308	-0.000517116	0.002939097	-0.175943714	0.861094058	-0.025156056	134.907476
rs31819474	8041207	rs31440053	-0.00429688	0.003651904	-1.176613862	0.245274558	0.001476098	0.002996069	0.492678083	0.624533927	-0.032910423	135.3456865
rs30642706	8045875	rs31668627	-0.004258283	0.0036191	-1.176613862	0.245274558	0.001476098	0.002996069	0.492678083	0.624533927	-0.032910423	135.3456865
rs31981624	8046925	rs36315370	-0.004258283	0.0036191	-1.176613862	0.245274558	0.001476098	0.002996069	0.492678083	0.624533927	-0.032910423	135.3456865
rs31654586	8049809	rs31781535	0.00249385	0.002830123	0.881180854	0.382704064	-3.16E-05	0.00252174	-0.012538724	0.990048882	-0.033304154	134.95282
rs37876427	8051496	rs32199883	-0.00125421	0.002785529	-0.450259214	0.654593658	0.000685942	0.002879292	0.238233001	0.812735999	-0.037828483	134.6580872
rs37766636	8072763	rs36336346	0.002732503	0.002825981	0.966922148	0.33853232	-0.000384591	0.002478117	-0.155194959	0.877332221	-0.035171047	135.0382271
rs32678813	8072873	rs31840776	-0.004317813	0.003636606	-1.187319368	0.241067926	0.00149879	0.002984248	0.50223379	0.617848077	-0.032281874	135.3617155
rs31440053	8073696	rs3685470	-0.004258283	0.0036191	-1.176613862	0.245274558	0.001476098	0.002996069	0.492678083	0.624533927	-0.032910423	135.3456865
rs31668627	8073858	rs36381057	-0.003212621	0.00402471	-0.798224268	0.428755308	-0.000517116	0.002939097	-0.175943714	0.861094058	-0.025156056	134.907476
rs36315370	8073935	rs32609272	-0.00125421	0.002785529	-0.450259214	0.654593658	0.000685942	0.002879292	0.238233001	0.812735999	-0.037828483	134.6580872
rs31781535	8073993	rs37172829	0.002493276	0.002829471	0.881180854	0.382704064	-3.16E-05	0.00252174	-0.012538724	0.990048882	-0.033304154	134.95282
rs32199883	8100807	rs49082177	-0.004258283	0.0036191	-1.176613862	0.245274558	0.001476098	0.002996069	0.492678083	0.624533927	-0.032910423	135.3456865
rs36336346	8101222	rs48900772	-0.00125421	0.002785529	-0.450259214	0.654593658	0.000685942	0.002879292	0.238233001	0.812735999	-0.037828483	134.6580872
rs31840776	8101340	rs32806389	0.002687715	0.002790624	0.963123281	0.340415009	-0.000370202	0.002480786	-0.149227562	0.882012565	-0.035099756	135.0338501
rs3685470	8136365	rs32564536	-0.003214126	0.004026596	-0.798224268	0.428755308	-0.000517116	0.002939097	-0.175943714	0.861094058	-0.025156056	134.907476
rs36381057	8145232	rs49148171	-0.000439814	0.004678081	-0.094015807	0.925496261	-0.004636619	0.003427734	-1.352677447	0.182630727	-0.030414584	135.731012
rs32609272	8145282	rs47573620	-0.003214126	0.004026596	-0.798224268	0.428755308	-0.000517116	0.002939097	-0.175943714	0.861094058	-0.025156056	134.907476
rs37172829	8168049	rs52104119	-0.000439814	0.004678081	-0.094015807	0.925496261	-0.004636619	0.003427734	-1.352677447	0.182630727	-0.030414584	135.731012
NA_7053	8174778	rs51488234	-0.000439814	0.004678081	-0.094015807	0.925496261	-0.004636619	0.003427734	-1.352677447	0.182630727	-0.030414584	135.731012
rs49082177	8199175	rs47839996	-0.000439814	0.004678081	-0.094015807	0.925496261	-0.004636619	0.003427734	-1.352677447	0.182630727	-0.030414584	135.731012
rs48900772	8236949	rs51405698	0.002493276	0.002829471	0.881180854	0.382704064	-3.16E-05	0.00252174	-0.012538724	0.990048882	-0.033304154	134.95282
rs32806389	8238478	rs49533784	0.002471041	0.002804238	0.881180854	0.382704064	-3.16E-05	0.00252174	-0.012538724	0.990048882	-0.033304154	134.95282
rs46882004	8249885	rs50974781	nan	nan	nan	nan	nan	nan	nan	nan	nan	nan
rs32564536	8253765	rs46244828	-0.00223703	0.003914144	-0.571524834	0.570367164	-0.000621264	0.002883903	-0.215424728	0.830368321	-0.026539576	134.7400093
rs49148171	8253969	rs45936410	-0.000395023	0.00273728	-0.144312105	0.885871056	-0.001080967	0.002826194	-0.382481663	0.703828343	-0.03082967	134.6298175
rs47573620	8253994	rs47818310	-0.001044295	0.002723732	-0.38340591	0.703147656	0.000227281	0.002822253	0.080531597	0.936156412	-0.035684098	134.6130823
rs52104119	8255279	rs30472357	-0.00044612	0.004745156	-0.094015807	0.925496261	-0.004636619	0.003427734	-1.352677447	0.182630727	-0.030414584	135.731012
rs51488234	8255388	rs32780963	-0.000439814	0.004678081	-0.094015807	0.925496261	-0.004636619	0.003427734	-1.352677447	0.182630727	-0.030414584	135.731012
rs47839996	8256126	rs47311224	-0.004201823	0.003571114	-1.176613862	0.245274558	0.001476098	0.002996069	0.492678083	0.624533927	-0.032910423	135.3456865
rs51405698	8256154	rs49515493	-0.003637373	0.003674512	-0.989892905	0.327295467	-0.00054119	0.002709922	-0.199707027	0.842571266	-0.023901051	135.0689083
rs49533784	8259219	rs32280937	0.001536324	0.002985659	0.514567669	0.609266555	0.000145863	0.002308737	0.063178707	0.949892133	-0.032000261	134.6842841
rs50974781	8279205	rs32787439	0.002493276	0.002829471	0.881180854	0.382704064	-3.16E-05	0.00252174	-0.012538724	0.990048882	-0.033304154	134.95282
rs46244828	8351029	rs30896898	0.002483615	0.002818507	0.881180854	0.382704064	-3.16E-05	0.00252174	-0.012538724	0.990048882	-0.033304154	134.95282
rs45936410	8351058	rs32309048	-0.003230771	0.004047448	-0.798224268	0.428755308	-0.000517116	0.002939097	-0.175943714	0.861094058	-0.025156056	134.907476
rs47818310	8351185	rs31747012	0.002493276	0.002829471	0.881180854	0.382704064	-3.16E-05	0.00252174	-0.012538724	0.990048882	-0.033304154	134.95282
rs30472357	8351260	rs32764407	-0.004271055	0.003629955	-1.176613862	0.245274558	0.001476098	0.002996069	0.492678083	0.624533927	-0.032910423	135.3456865
rs32780963	8353109	rs52185346	0.002493276	0.002829471	0.881180854	0.382704064	-3.16E-05	0.00252174	-0.012538724	0.990048882	-0.033304154	134.95282
rs47311224	8414726	rs31354861	0.002733113	0.002822693	0.968264206	0.337868859	-0.000389645	0.002477155	-0.157295433	0.875685823	-0.035195913	135.0397883
rs49515493	8424489	rs31498763	0.002493276	0.002829471	0.881180854	0.382704064	-3.16E-05	0.00252174	-0.012538724	0.990048882	-0.033304154	134.95282
rs32280937	8433985	rs31135822	0.002493276	0.002829471	0.881180854	0.382704064	-3.16E-05	0.00252174	-0.012538724	0.990048882	-0.033304154	134.95282
rs32787439	8438505	rs32790717	-0.004258283	0.0036191	-1.176613862	0.245274558	0.001476098	0.002996069	0.492678083	0.624533927	-0.032910423	135.3456865
rs30896898	8438624	rs32517281	-0.003074749	0.003493742	-0.880073293	0.383297563	0.000694441	0.002970184	0.23380394	0.816152608	-0.03155453	134.9619689
rs32309048	8462973	rs32434311	-0.004271055	0.003629955	-1.176613862	0.245274558	0.001476098	0.002996069	0.492678083	0.624533927	-0.032910423	135.3456865
rs31747012	8464125	rs31907802	0.002493276	0.002829471	0.881180854	0.382704064	-3.16E-05	0.00252174	-0.012538724	0.990048882	-0.033304154	134.95282
rs32764407	8477830	rs31086508	0.002493276	0.002829471	0.881180854	0.382704064	-3.16E-05	0.00252174	-0.012538724	0.990048882	-0.033304154	134.95282
rs52185346	8484901	rs3679592	-0.004258283	0.0036191	-1.176613862	0.245274558	0.001476098	0.002996069	0.492678083	0.624533927	-0.032910423	135.3456865
rs31354861	8485494	rs32478407	-0.000407718	0.002825249	-0.144312105	0.885871056	-0.001080967	0.002826194	-0.382481663	0.703828343	-0.03082967	134.6298175
rs31498763	8494933	rs30764977	-0.004258283	0.0036191	-1.176613862	0.245274558	0.001476098	0.002996069	0.492678083	0.624533927	-0.032910423	135.3456865
rs31135822	8495734	rs30616405	-0.004258283	0.0036191	-1.176613862	0.245274558	0.001476098	0.002996069	0.492678083	0.624533927	-0.032910423	135.3456865
rs32790717	8520542	rs32519990	-0.000407718	0.002825249	-0.144312105	0.885871056	-0.001080967	0.002826194	-0.382481663	0.703828343	-0.03082967	134.6298175
rs32517281	8520588	rs32205910	0.002493276	0.002829471	0.881180854	0.382704064	-3.16E-05	0.00252174	-0.012538724	0.990048882	-0.033304154	134.95282
rs32434311	8525975	rs31562756	0.002492486	0.002828575	0.881180854	0.382704064	-3.16E-05	0.00252174	-0.012538724	0.990048882	-0.033304154	134.95282
rs31907802	8536504	rs51774282	-0.001589594	0.002720499	-0.584302192	0.561811289	0.000164328	0.002983132	0.055085624	0.956303749	-0.035751383	134.7176232
rs31086508	8545436	rs31333203	0.002493276	0.002829471	0.881180854	0.382704064	-3.16E-05	0.00252174	-0.012538724	0.990048882	-0.033304154	134.95282
rs3679592	8556253	rs31246218	0.002493276	0.002829471	0.881180854	0.382704064	-3.16E-05	0.00252174	-0.012538724	0.990048882	-0.033304154	134.95282
rs32478407	8557203	rs31385419	-0.003032541	0.002722485	-1.113887084	0.270991729	0.001390886	0.002593213	0.536356212	0.594242088	-0.043270917	135.3007081
rs30764977	8565142	rs32602552	-0.003039295	0.002728549	-1.113887084	0.270991729	0.001390886	0.002593213	0.536356212	0.594242088	-0.043270917	135.3007081
rs30616405	8592121	rs31662729	0.002493276	0.002829471	0.881180854	0.382704064	-3.16E-05	0.00252174	-0.012538724	0.990048882	-0.033304154	134.95282
rs32519990	8597291	rs45705863	0.002493276	0.002829471	0.881180854	0.382704064	-3.16E-05	0.00252174	-0.012538724	0.990048882	-0.033304154	134.95282
rs32205910	8614523	rs30563337	0.002493276	0.002829471	0.881180854	0.382704064	-3.16E-05	0.00252174	-0.012538724	0.990048882	-0.033304154	134.95282
rs31562756	8614655	rs51800981	0.002482267	0.002816978	0.881180854	0.382704064	-3.16E-05	0.00252174	-0.012538724	0.990048882	-0.033304154	134.95282
rs51774282	8641402	rs49795195	-0.000439814	0.004678081	-0.094015807	0.925496261	-0.004636619	0.003427734	-1.352677447	0.182630727	-0.030414584	135.731012
rs31333203	8642488	rs30561957	0.002652092	0.002753637	0.963123281	0.340415009	-0.000370202	0.002480786	-0.149227562	0.882012565	-0.035099756	135.0338501
rs31246218	8642830	rs48500370	0.002493276	0.002829471	0.881180854	0.382704064	-3.16E-05	0.00252174	-0.012538724	0.990048882	-0.033304154	134.95282
rs31385419	8646468	rs52379448	0.002472732	0.002806158	0.881180854	0.382704064	-3.16E-05	0.00252174	-0.012538724	0.990048882	-0.033304154	134.95282
rs32602552	8653257	rs31475831	-0.003054102	0.002741842	-1.113887084	0.270991729	0.001390886	0.002593213	0.536356212	0.594242088	-0.043270917	135.3007081
rs31662729	8670611	rs48442848	0.002493276	0.002829471	0.881180854	0.382704064	-3.16E-05	0.00252174	-0.012538724	0.990048882	-0.033304154	134.95282
rs45705863	8673761	rs49592329	-0.003054102	0.002741842	-1.113887084	0.270991729	0.001390886	0.002593213	0.536356212	0.594242088	-0.043270917	135.3007081
rs30563337	8674832	rs51422756	0.002490297	0.002826091	0.881180854	0.382704064	-3.16E-05	0.00252174	-0.012538724	0.990048882	-0.033304154	134.95282
rs51800981	8675372	rs48953498	0.002493276	0.002829471	0.881180854	0.382704064	-3.16E-05	0.00252174	-0.012538724	0.990048882	-0.033304154	134.95282
rs49795195	8726125	rs47355358	-0.000439814	0.004678081	-0.094015807	0.925496261	-0.004636619	0.003427734	-1.352677447	0.182630727	-0.030414584	135.731012
rs30561957	8726253	rs51624564	-0.003054102	0.002741842	-1.113887084	0.270991729	0.001390886	0.002593213	0.536356212	0.594242088	-0.043270917	135.3007081
rs48500370	8726285	rs48172932	0.002493276	0.002829471	0.881180854	0.382704064	-3.16E-05	0.00252174	-0.012538724	0.990048882	-0.033304154	134.95282
rs52379448	8769435	rs3691419	-0.000439814	0.004678081	-0.094015807	0.925496261	-0.004636619	0.003427734	-1.352677447	0.182630727	-0.030414584	135.731012
rs31475831	8771046	rs49490110	-0.003054102	0.002741842	-1.113887084	0.270991729	0.001390886	0.002593213	0.536356212	0.594242088	-0.043270917	135.3007081
rs48442848	8776486	rs6396119	-0.000439814	0.004678081	-0.094015807	0.925496261	-0.004636619	0.003427734	-1.352677447	0.182630727	-0.030414584	135.731012
rs49592329	8802109	rs49006759	-0.004258283	0.0036191	-1.176613862	0.245274558	0.001476098	0.002996069	0.492678083	0.624533927	-0.032910423	135.3456865
rs51422756	8802188	rs48457469	-0.004258283	0.0036191	-1.176613862	0.245274558	0.001476098	0.002996069	0.492678083	0.624533927	-0.032910423	135.3456865
rs48953498	8805355	rs32348529	-0.004258283	0.0036191	-1.176613862	0.245274558	0.001476098	0.002996069	0.492678083	0.624533927	-0.032910423	135.3456865
rs47355358	8809710	rs32191354	-0.004271055	0.003629955	-1.176613862	0.245274558	0.001476098	0.002996069	0.492678083	0.624533927	-0.032910423	135.3456865
rs51624564	8830099	rs46964897	-0.004271055	0.003629955	-1.176613862	0.245274558	0.001476098	0.002996069	0.492678083	0.624533927	-0.032910423	135.3456865
rs48172932	8830133	rs46641682	-0.004261907	0.00362218	-1.176613862	0.245274558	0.001476098	0.002996069	0.492678083	0.624533927	-0.032910423	135.3456865
rs3691419	8839026	rs31910761	-0.000439814	0.004678081	-0.094015807	0.925496261	-0.004636619	0.003427734	-1.352677447	0.182630727	-0.030414584	135.731012
rs49490110	8854096	rs31797592	-0.000404153	0.00280055	-0.144312105	0.885871056	-0.001080967	0.002826194	-0.382481663	0.703828343	-0.03082967	134.6298175
rs6396119	8894635	rs36780762	0.002493276	0.002829471	0.881180854	0.382704064	-3.16E-05	0.00252174	-0.012538724	0.990048882	-0.033304154	134.95282
rs49006759	8898232	rs37558159	-0.000403744	0.002797716	-0.144312105	0.885871056	-0.001080967	0.002826194	-0.382481663	0.703828343	-0.03082967	134.6298175
rs48457469	8901262	rs32665694	-0.000321008	0.002707839	-0.118547769	0.906138875	-0.001161337	0.002862265	-0.405740713	0.686774397	-0.030464929	134.6375919
rs32348529	8910303	rs36631964	-0.000333563	0.002813746	-0.118547769	0.906138875	-0.001161337	0.002862265	-0.405740713	0.686774397	-0.030464929	134.6375919
rs32191354	8910502	rs36254890	-0.000326913	0.002757645	-0.118547769	0.906138875	-0.001161337	0.002862265	-0.405740713	0.686774397	-0.030464929	134.6375919
rs46964897	8914681	rs30803558	-0.003599744	0.003502254	-1.027836418	0.309287614	0.001488606	0.002998874	0.49638823	0.621934213	-0.034720969	135.1779467
rs46641682	8916100	rs32752687	-0.004258283	0.0036191	-1.176613862	0.245274558	0.001476098	0.002996069	0.492678083	0.624533927	-0.032910423	135.3456865
rs31910761	8916225	rs36361165	-0.004201823	0.003571114	-1.176613862	0.245274558	0.001476098	0.002996069	0.492678083	0.624533927	-0.032910423	135.3456865
rs31797592	8917073	rs37774472	-0.004258283	0.0036191	-1.176613862	0.245274558	0.001476098	0.002996069	0.492678083	0.624533927	-0.032910423	135.3456865
rs36780762	8919055	rs37264905	-0.000407718	0.002825249	-0.144312105	0.885871056	-0.001080967	0.002826194	-0.382481663	0.703828343	-0.03082967	134.6298175
rs37558159	8940238	rs32609763	-0.004258283	0.0036191	-1.176613862	0.245274558	0.001476098	0.002996069	0.492678083	0.624533927	-0.032910423	135.3456865
rs32665694	8940297	rs31220744	-0.004258283	0.0036191	-1.176613862	0.245274558	0.001476098	0.002996069	0.492678083	0.624533927	-0.032910423	135.3456865
rs36631964	8940589	rs30512685	-0.004258283	0.0036191	-1.176613862	0.245274558	0.001476098	0.002996069	0.492678083	0.624533927	-0.032910423	135.3456865
rs36254890	8948244	rs37874309	-0.004258283	0.0036191	-1.176613862	0.245274558	0.001476098	0.002996069	0.492678083	0.624533927	-0.032910423	135.3456865
rs30803558	8954734	rs38516851	0.002732503	0.002825981	0.966922148	0.33853232	-0.000384591	0.002478117	-0.155194959	0.877332221	-0.035171047	135.0382271
rs32752687	8969732	rs36917135	0.002492486	0.002828575	0.881180854	0.382704064	-3.16E-05	0.00252174	-0.012538724	0.990048882	-0.033304154	134.95282
rs36361165	8972082	rs31557043	-0.000439814	0.004678081	-0.094015807	0.925496261	-0.004636619	0.003427734	-1.352677447	0.182630727	-0.030414584	135.731012
rs37774472	8974997	rs36714281	-0.00044612	0.004745156	-0.094015807	0.925496261	-0.004636619	0.003427734	-1.352677447	0.182630727	-0.030414584	135.731012
rs37264905	8988568	rs32598499	-0.000483761	0.002803846	-0.172534788	0.863757952	-0.001036278	0.002781656	-0.372540031	0.711165522	-0.031373882	134.6326819
rs32609763	9014245	rs31052225	-0.00125421	0.002785529	-0.450259214	0.654593658	0.000685942	0.002879292	0.238233001	0.812735999	-0.037828483	134.6580872
rs31220744	9014434	rs31666082	-0.000407718	0.002825249	-0.144312105	0.885871056	-0.001080967	0.002826194	-0.382481663	0.703828343	-0.03082967	134.6298175
rs30512685	9018634	rs37335807	-0.00125421	0.002785529	-0.450259214	0.654593658	0.000685942	0.002879292	0.238233001	0.812735999	-0.037828483	134.6580872
rs37874309	9025890	rs32724519	-0.000400144	0.002772771	-0.144312105	0.885871056	-0.001080967	0.002826194	-0.382481663	0.703828343	-0.03082967	134.6298175
rs38516851	9027437	rs38973696	-0.000653181	0.002822079	-0.231453736	0.817967043	-0.000646116	0.002804966	-0.230347203	0.818821672	-0.032323137	134.5964154
rs36917135	9041661	rs36461130	-0.000407718	0.002825249	-0.144312105	0.885871056	-0.001080967	0.002826194	-0.382481663	0.703828343	-0.03082967	134.6298175
rs31557043	9041750	rs36292241	-0.000404153	0.00280055	-0.144312105	0.885871056	-0.001080967	0.002826194	-0.382481663	0.703828343	-0.03082967	134.6298175
rs36714281	9042470	rs39435754	-0.000407718	0.002825249	-0.144312105	0.885871056	-0.001080967	0.002826194	-0.382481663	0.703828343	-0.03082967	134.6298175
rs32598499	9075670	rs32125987	-0.000407718	0.002825249	-0.144312105	0.885871056	-0.001080967	0.002826194	-0.382481663	0.703828343	-0.03082967	134.6298175
rs31052225	9078728	rs36486436	-0.000317066	0.00281014	-0.112829123	0.910646576	-0.001189248	0.002870285	-0.414331134	0.680516558	-0.030353714	134.6404256
rs31666082	9092193	rs31664952	-0.000407718	0.002825249	-0.144312105	0.885871056	-0.001080967	0.002826194	-0.382481663	0.703828343	-0.03082967	134.6298175
rs37335807	9093800	rs36966892	-0.000307393	0.002787957	-0.110257457	0.912674659	-0.001222009	0.002874225	-0.425161378	0.67265937	-0.030256816	134.643847
rs32724519	9093856	rs36722403	-0.004258283	0.0036191	-1.176613862	0.245274558	0.001476098	0.002996069	0.492678083	0.624533927	-0.032910423	135.3456865
rs38973696	9098328	rs37743878	0.002173827	0.002779926	0.781972833	0.438152368	-7.22E-05	0.002512127	-0.028724394	0.977206026	-0.033684375	134.8634503
rs36461130	9098381	rs37018446	0.00249385	0.002830123	0.881180854	0.382704064	-3.16E-05	0.00252174	-0.012538724	0.990048882	-0.033304154	134.95282
rs36292241	9098655	rs36350195	0.002491497	0.002827452	0.881180854	0.382704064	-3.16E-05	0.00252174	-0.012538724	0.990048882	-0.033304154	134.95282
rs39435754	9115933	rs36359415	-0.004258283	0.0036191	-1.176613862	0.245274558	0.001476098	0.002996069	0.492678083	0.624533927	-0.032910423	135.3456865
rs32125987	9116376	rs37094714	-0.004258283	0.0036191	-1.176613862	0.245274558	0.001476098	0.002996069	0.492678083	0.624533927	-0.032910423	135.3456865
rs36486436	9116936	rs36426825	0.002493276	0.002829471	0.881180854	0.382704064	-3.16E-05	0.00252174	-0.012538724	0.990048882	-0.033304154	134.95282
rs31664952	9118453	rs38028556	-0.003214126	0.004026596	-0.798224268	0.428755308	-0.000517116	0.002939097	-0.175943714	0.861094058	-0.025156056	134.907476
rs36966892	9141883	rs31769498	-0.000439814	0.004678081	-0.094015807	0.925496261	-0.004636619	0.003427734	-1.352677447	0.182630727	-0.030414584	135.731012
rs36722403	9147855	rs36583496	-0.000455681	0.004721285	-0.096516377	0.923520854	-0.004510377	0.003432262	-1.314112044	0.195186259	-0.030512934	135.6603524
rs37743878	9147991	rs38023961	-0.004265102	0.003624895	-1.176613862	0.245274558	0.001476098	0.002996069	0.492678083	0.624533927	-0.032910423	135.3456865
rs37018446	9148905	rs30752454	-0.004265102	0.003624895	-1.176613862	0.245274558	0.001476098	0.002996069	0.492678083	0.624533927	-0.032910423	135.3456865
rs36350195	9150700	rs32757198	-0.004258283	0.0036191	-1.176613862	0.245274558	0.001476098	0.002996069	0.492678083	0.624533927	-0.032910423	135.3456865
rs36359415	9150833	rs32207243	-0.000452205	0.004809884	-0.094015807	0.925496261	-0.004636619	0.003427734	-1.352677447	0.182630727	-0.030414584	135.731012
rs37094714	9160283	rs31998858	-0.000439814	0.004678081	-0.094015807	0.925496261	-0.004636619	0.003427734	-1.352677447	0.182630727	-0.030414584	135.731012
rs36426825	9160380	rs30746640	-0.000439814	0.004678081	-0.094015807	0.925496261	-0.004636619	0.003427734	-1.352677447	0.182630727	-0.030414584	135.731012
rs38028556	9198251	rs36280098	-0.000439814	0.004678081	-0.094015807	0.925496261	-0.004636619	0.003427734	-1.352677447	0.182630727	-0.030414584	135.731012
rs31769498	9204817	rs37383510	0.002493276	0.002829471	0.881180854	0.382704064	-3.16E-05	0.00252174	-0.012538724	0.990048882	-0.033304154	134.95282
rs36583496	9215157	rs31870160	-0.000407718	0.002825249	-0.144312105	0.885871056	-0.001080967	0.002826194	-0.382481663	0.703828343	-0.03082967	134.6298175
rs38023961	9238061	rs31013771	-0.000439814	0.004678081	-0.094015807	0.925496261	-0.004636619	0.003427734	-1.352677447	0.182630727	-0.030414584	135.731012
rs30752454	9239466	rs30764299	0.002493276	0.002829471	0.881180854	0.382704064	-3.16E-05	0.00252174	-0.012538724	0.990048882	-0.033304154	134.95282
rs32757198	9269152	rs36733370	-0.004261907	0.00362218	-1.176613862	0.245274558	0.001476098	0.002996069	0.492678083	0.624533927	-0.032910423	135.3456865
rs32207243	9269551	rs6410064	0.002492486	0.002828575	0.881180854	0.382704064	-3.16E-05	0.00252174	-0.012538724	0.990048882	-0.033304154	134.95282
rs31998858	9269641	rs6410217	0.002493276	0.002829471	0.881180854	0.382704064	-3.16E-05	0.00252174	-0.012538724	0.990048882	-0.033304154	134.95282
rs30746640	9272489	rs6339264	-0.004258283	0.0036191	-1.176613862	0.245274558	0.001476098	0.002996069	0.492678083	0.624533927	-0.032910423	135.3456865
rs36280098	9285077	rs32090574	-0.004258283	0.0036191	-1.176613862	0.245274558	0.001476098	0.002996069	0.492678083	0.624533927	-0.032910423	135.3456865
rs37383510	9286356	rs3654094	-0.003212621	0.00402471	-0.798224268	0.428755308	-0.000517116	0.002939097	-0.175943714	0.861094058	-0.025156056	134.907476
rs31870160	9310352	rs30613614	-0.003222432	0.004037001	-0.798224268	0.428755308	-0.000517116	0.002939097	-0.175943714	0.861094058	-0.025156056	134.907476
rs31013771	9311072	rs37388657	-0.003214126	0.004026596	-0.798224268	0.428755308	-0.000517116	0.002939097	-0.175943714	0.861094058	-0.025156056	134.907476
rs30764299	9311107	rs36624618	-0.003214126	0.004026596	-0.798224268	0.428755308	-0.000517116	0.002939097	-0.175943714	0.861094058	-0.025156056	134.907476
rs36733370	9311895	rs32355560	-0.003212621	0.00402471	-0.798224268	0.428755308	-0.000517116	0.002939097	-0.175943714	0.861094058	-0.025156056	134.907476
rs6410064	9313043	rs36722291	-0.003214126	0.004026596	-0.798224268	0.428755308	-0.000517116	0.002939097	-0.175943714	0.861094058	-0.025156056	134.907476
rs6410217	9347139	rs32107407	-0.003212621	0.00402471	-0.798224268	0.428755308	-0.000517116	0.002939097	-0.175943714	0.861094058	-0.025156056	134.907476
rs6339264	9387276	rs32223043	-0.003210842	0.004022481	-0.798224268	0.428755308	-0.000517116	0.002939097	-0.175943714	0.861094058	-0.025156056	134.907476
rs32090574	9387295	rs31499405	-0.003214126	0.004026596	-0.798224268	0.428755308	-0.000517116	0.002939097	-0.175943714	0.861094058	-0.025156056	134.907476
rs3654094	9413467	rs32329078	-0.003214126	0.004026596	-0.798224268	0.428755308	-0.000517116	0.002939097	-0.175943714	0.861094058	-0.025156056	134.907476
rs30613614	9419201	rs32093280	-0.001195665	0.002680703	-0.446026467	0.657626216	0.000714133	0.002931304	0.243623091	0.80858301	-0.038400749	134.6544143
rs37388657	9505508	rs36509452	0.002493276	0.002829471	0.881180854	0.382704064	-3.16E-05	0.00252174	-0.012538724	0.990048882	-0.033304154	134.95282
rs36624618	9509121	rs37013435	-0.00125421	0.002785529	-0.450259214	0.654593658	0.000685942	0.002879292	0.238233001	0.812735999	-0.037828483	134.6580872
rs32355560	9515717	rs32587619	-0.001225712	0.002722237	-0.450259214	0.654593658	0.000685942	0.002879292	0.238233001	0.812735999	-0.037828483	134.6580872
rs36722291	9544054	rs32104829	-0.00125421	0.002785529	-0.450259214	0.654593658	0.000685942	0.002879292	0.238233001	0.812735999	-0.037828483	134.6580872
NA_12	9547058	rs37432940	-0.00125421	0.002785529	-0.450259214	0.654593658	0.000685942	0.002879292	0.238233001	0.812735999	-0.037828483	134.6580872
rs32107407	9549865	rs31613641	-0.001257684	0.002793245	-0.450259214	0.654593658	0.000685942	0.002879292	0.238233001	0.812735999	-0.037828483	134.6580872
rs32223043	9550177	rs37074266	0.002171533	0.002730326	0.795338367	0.430415134	-0.000747004	0.002420043	-0.308673928	0.758933671	-0.038500443	134.9043474
rs31499405	9554208	rs38194559	-0.00125421	0.002785529	-0.450259214	0.654593658	0.000685942	0.002879292	0.238233001	0.812735999	-0.037828483	134.6580872
rs32329078	9556288	rs31328565	-0.00125421	0.002785529	-0.450259214	0.654593658	0.000685942	0.002879292	0.238233001	0.812735999	-0.037828483	134.6580872
rs32093280	9556566	rs31383741	-0.004258283	0.0036191	-1.176613862	0.245274558	0.001476098	0.002996069	0.492678083	0.624533927	-0.032910423	135.3456865
rs36509452	9558242	rs38122149	-0.000756316	0.002845052	-0.265835366	0.791528673	3.55E-05	0.002855843	0.012414594	0.99014739	-0.03481231	134.5720279
rs37013435	9558650	rs37474856	-0.00125421	0.002785529	-0.450259214	0.654593658	0.000685942	0.002879292	0.238233001	0.812735999	-0.037828483	134.6580872
rs32587619	9580881	rs30607287	-0.00125421	0.002785529	-0.450259214	0.654593658	0.000685942	0.002879292	0.238233001	0.812735999	-0.037828483	134.6580872
rs32104829	9584528	rs36777940	-0.000441516	0.004696191	-0.094015807	0.925496261	-0.004636619	0.003427734	-1.352677447	0.182630727	-0.030414584	135.731012
rs37432940	9584587	rs32134622	-0.000444981	0.004733046	-0.094015807	0.925496261	-0.004636619	0.003427734	-1.352677447	0.182630727	-0.030414584	135.731012
rs31613641	9608011	rs30814580	-0.000439814	0.004678081	-0.094015807	0.925496261	-0.004636619	0.003427734	-1.352677447	0.182630727	-0.030414584	135.731012
rs37074266	9611932	rs36408428	-0.000439814	0.004678081	-0.094015807	0.925496261	-0.004636619	0.003427734	-1.352677447	0.182630727	-0.030414584	135.731012
rs38194559	9612587	rs38737885	-0.000439814	0.004678081	-0.094015807	0.925496261	-0.004636619	0.003427734	-1.352677447	0.182630727	-0.030414584	135.731012
rs31328565	9617648	rs6194994	-0.000443239	0.004714511	-0.094015807	0.925496261	-0.004636619	0.003427734	-1.352677447	0.182630727	-0.030414584	135.731012
rs31383741	9621138	rs36558216	-0.00125421	0.002785529	-0.450259214	0.654593658	0.000685942	0.002879292	0.238233001	0.812735999	-0.037828483	134.6580872
rs38122149	9623268	rs36892735	-0.000439814	0.004678081	-0.094015807	0.925496261	-0.004636619	0.003427734	-1.352677447	0.182630727	-0.030414584	135.731012
rs37474856	9632634	rs30591297	-0.000439814	0.004678081	-0.094015807	0.925496261	-0.004636619	0.003427734	-1.352677447	0.182630727	-0.030414584	135.731012
rs30607287	9632928	rs31141032	-0.000439814	0.004678081	-0.094015807	0.925496261	-0.004636619	0.003427734	-1.352677447	0.182630727	-0.030414584	135.731012
rs38524056	9633282	rs37833108	nan	nan	nan	nan	nan	nan	nan	nan	nan	nan
rs36777940	9633325	rs36347641	-0.000439814	0.004678081	-0.094015807	0.925496261	-0.004636619	0.003427734	-1.352677447	0.182630727	-0.030414584	135.731012
rs32134622	9640193	rs36244633	-0.000439814	0.004678081	-0.094015807	0.925496261	-0.004636619	0.003427734	-1.352677447	0.182630727	-0.030414584	135.731012
rs30814580	9651828	rs38377194	-0.000439814	0.004678081	-0.094015807	0.925496261	-0.004636619	0.003427734	-1.352677447	0.182630727	-0.030414584	135.731012
rs36408428	9663014	rs37640420	-0.001139244	0.002832833	-0.402157161	0.689391492	0.000639818	0.002856733	0.223968388	0.823752642	-0.037323849	134.6325711
rs38737885	9663682	rs38137796	-0.001211035	0.00268964	-0.450259214	0.654593658	0.000685942	0.002879292	0.238233001	0.812735999	-0.037828483	134.6580872
rs6194994	9671108	rs37416436	-0.00125421	0.002785529	-0.450259214	0.654593658	0.000685942	0.002879292	0.238233001	0.812735999	-0.037828483	134.6580872
rs36558216	9673824	rs37935602	-0.00125421	0.002785529	-0.450259214	0.654593658	0.000685942	0.002879292	0.238233001	0.812735999	-0.037828483	134.6580872
rs36892735	9699145	rs37127516	-0.00125421	0.002785529	-0.450259214	0.654593658	0.000685942	0.002879292	0.238233001	0.812735999	-0.037828483	134.6580872
rs30591297	9699881	rs32427956	-0.000641737	0.002772637	-0.231453736	0.817967043	-0.000646116	0.002804966	-0.230347203	0.818821672	-0.032323137	134.5964154
rs31141032	9701404	rs32460855	0.003080662	0.003847471	0.800698097	0.427335548	-0.003087095	0.003195575	-0.966053065	0.338962421	-0.032204096	135.7396684
rs37833108	9701601	rs32359664	-0.000441516	0.004696191	-0.094015807	0.925496261	-0.004636619	0.003427734	-1.352677447	0.182630727	-0.030414584	135.731012
rs36347641	9707840	rs38173841	0.000257276	0.0045018	0.057149574	0.954668323	-0.00462716	0.003679289	-1.257623359	0.214740971	-0.030504386	135.849486
rs36244633	9711515	rs30802325	-0.000439814	0.004678081	-0.094015807	0.925496261	-0.004636619	0.003427734	-1.352677447	0.182630727	-0.030414584	135.731012
rs38377194	9712468	rs31960923	-0.000439814	0.004678081	-0.094015807	0.925496261	-0.004636619	0.003427734	-1.352677447	0.182630727	-0.030414584	135.731012
rs37640420	9713103	rs32596394	-0.000449567	0.004781827	-0.094015807	0.925496261	-0.004636619	0.003427734	-1.352677447	0.182630727	-0.030414584	135.731012
rs38137796	9716383	rs31780353	-0.00044612	0.004745156	-0.094015807	0.925496261	-0.004636619	0.003427734	-1.352677447	0.182630727	-0.030414584	135.731012
rs37416436	9716422	rs31791158	-0.000439814	0.004678081	-0.094015807	0.925496261	-0.004636619	0.003427734	-1.352677447	0.182630727	-0.030414584	135.731012
rs37935602	9736675	rs31460178	-0.000677624	0.005053998	-0.134076899	0.893914258	-0.003138983	0.003423686	-0.916843217	0.363905575	-0.031274415	135.0790666
rs37127516	9739417	rs31793020	0.002482267	0.002816978	0.881180854	0.382704064	-3.16E-05	0.00252174	-0.012538724	0.990048882	-0.033304154	134.95282
rs32427956	9740340	rs37013685	-0.002593019	0.004002954	-0.647776402	0.520281527	-0.000711146	0.002937415	-0.242099154	0.809756623	-0.025226752	134.8068268
rs32460855	9740562	rs36556446	-0.003214126	0.004026596	-0.798224268	0.428755308	-0.000517116	0.002939097	-0.175943714	0.861094058	-0.025156056	134.907476
rs32359664	9758243	rs30705658	-0.003212621	0.00402471	-0.798224268	0.428755308	-0.000517116	0.002939097	-0.175943714	0.861094058	-0.025156056	134.907476
rs38173841	9766085	rs36346304	0.002733113	0.002822693	0.968264206	0.337868859	-0.000389645	0.002477155	-0.157295433	0.875685823	-0.035195913	135.0397883
rs30802325	9767164	rs38892347	0.002493276	0.002829471	0.881180854	0.382704064	-3.16E-05	0.00252174	-0.012538724	0.990048882	-0.033304154	134.95282
rs31960923	9771745	rs32632661	0.002493276	0.002829471	0.881180854	0.382704064	-3.16E-05	0.00252174	-0.012538724	0.990048882	-0.033304154	134.95282
rs32596394	9792708	rs3680898	0.002493276	0.002829471	0.881180854	0.382704064	-3.16E-05	0.00252174	-0.012538724	0.990048882	-0.033304154	134.95282
rs31780353	9792874	rs3682092	-0.003214126	0.004026596	-0.798224268	0.428755308	-0.000517116	0.002939097	-0.175943714	0.861094058	-0.025156056	134.907476
rs31791158	9825887	rs31158527	-0.003214126	0.004026596	-0.798224268	0.428755308	-0.000517116	0.002939097	-0.175943714	0.861094058	-0.025156056	134.907476
rs31460178	9825915	rs31673865	-0.003214126	0.004026596	-0.798224268	0.428755308	-0.000517116	0.002939097	-0.175943714	0.861094058	-0.025156056	134.907476
rs31793020	9837557	rs31611272	-0.00125421	0.002785529	-0.450259214	0.654593658	0.000685942	0.002879292	0.238233001	0.812735999	-0.037828483	134.6580872
rs37013685	9874001	rs39056130	-0.003054102	0.002741842	-1.113887084	0.270991729	0.001390886	0.002593213	0.536356212	0.594242088	-0.043270917	135.3007081
rs36556446	9883287	rs32732922	-0.003057596	0.002744979	-1.113887084	0.270991729	0.001390886	0.002593213	0.536356212	0.594242088	-0.043270917	135.3007081
rs30705658	9887705	rs38995578	-0.004258283	0.0036191	-1.176613862	0.245274558	0.001476098	0.002996069	0.492678083	0.624533927	-0.032910423	135.3456865
rs36346304	9890177	rs39624579	-0.000439814	0.004678081	-0.094015807	0.925496261	-0.004636619	0.003427734	-1.352677447	0.182630727	-0.030414584	135.731012
rs38892347	9918980	rs31770860	-0.003054102	0.002741842	-1.113887084	0.270991729	0.001390886	0.002593213	0.536356212	0.594242088	-0.043270917	135.3007081
rs32632661	9926935	rs30702833	-0.003054102	0.002741842	-1.113887084	0.270991729	0.001390886	0.002593213	0.536356212	0.594242088	-0.043270917	135.3007081
rs3680898	9929688	rs30869689	-0.004040472	0.003612169	-1.118572117	0.26900734	0.001476216	0.002988472	0.493970054	0.623628088	-0.033632631	135.2778471
rs3682092	9930467	rs31970151	-0.003054102	0.002741842	-1.113887084	0.270991729	0.001390886	0.002593213	0.536356212	0.594242088	-0.043270917	135.3007081
rs31158527	9931074	rs3702980	-0.003054102	0.002741842	-1.113887084	0.270991729	0.001390886	0.002593213	0.536356212	0.594242088	-0.043270917	135.3007081
rs31673865	9931148	rs3703103	-0.003054102	0.002741842	-1.113887084	0.270991729	0.001390886	0.002593213	0.536356212	0.594242088	-0.043270917	135.3007081
rs31611272	9952426	rs32327760	-0.003033807	0.002723622	-1.113887084	0.270991729	0.001390886	0.002593213	0.536356212	0.594242088	-0.043270917	135.3007081
rs39056130	9952456	rs32570405	0.002493276	0.002829471	0.881180854	0.382704064	-3.16E-05	0.00252174	-0.012538724	0.990048882	-0.033304154	134.95282
rs32732922	9962982	rs32803228	0.002493276	0.002829471	0.881180854	0.382704064	-3.16E-05	0.00252174	-0.012538724	0.990048882	-0.033304154	134.95282
rs38995578	9979644	rs36390277	0.002472732	0.002806158	0.881180854	0.382704064	-3.16E-05	0.00252174	-0.012538724	0.990048882	-0.033304154	134.95282
rs39624579	9990238	rs31147284	0.002493276	0.002829471	0.881180854	0.382704064	-3.16E-05	0.00252174	-0.012538724	0.990048882	-0.033304154	134.95282
rs31770860	9990266	rs31895602	0.003064334	0.002820357	1.086505706	0.282796373	0.000669909	0.002473713	0.270811213	0.787722029	-0.029892576	135.2204465
rs30702833	9993566	rs38996744	0.002491497	0.002827452	0.881180854	0.382704064	-3.16E-05	0.00252174	-0.012538724	0.990048882	-0.033304154	134.95282
rs30869689	9994516	rs32046109	0.002493276	0.002829471	0.881180854	0.382704064	-3.16E-05	0.00252174	-0.012538724	0.990048882	-0.033304154	134.95282
rs31970151	9994565	rs31266725	0.002447921	0.002778001	0.881180854	0.382704064	-3.16E-05	0.00252174	-0.012538724	0.990048882	-0.033304154	134.95282
rs3702980	9995926	rs6241531	0.002482267	0.002816978	0.881180854	0.382704064	-3.16E-05	0.00252174	-0.012538724	0.990048882	-0.033304154	134.95282
rs3703103	9996566	rs32591895	0.00267496	0.002777381	0.963123281	0.340415009	-0.000370202	0.002480786	-0.149227562	0.882012565	-0.035099756	135.0338501
rs32327760	10008239	rs32666901	-0.003236119	0.003576403	-0.904852902	0.370158417	0.000655209	0.002983728	0.219594153	0.827138195	-0.030018266	134.985377
rs32570405	10010246	rs37328558	-0.000408662	0.002831793	-0.144312105	0.885871056	-0.001080967	0.002826194	-0.382481663	0.703828343	-0.03082967	134.6298175
rs32803228	10010985	rs31090460	-0.00125421	0.002785529	-0.450259214	0.654593658	0.000685942	0.002879292	0.238233001	0.812735999	-0.037828483	134.6580872
rs36390277	10018897	rs30704246	-0.003212621	0.00402471	-0.798224268	0.428755308	-0.000517116	0.002939097	-0.175943714	0.861094058	-0.025156056	134.907476
rs31147284	10019112	rs3698285	-0.000983014	0.002680762	-0.366692131	0.715494411	0.000823037	0.002917143	0.282138042	0.77907636	-0.038523492	134.6294445
rs31895602	10023502	rs31884175	-0.001189694	0.002735131	-0.434967828	0.665576587	0.000687955	0.00294239	0.233808344	0.81614921	-0.038465548	134.6480324
rs38996744	10026501	rs32013168	-0.000439814	0.004678081	-0.094015807	0.925496261	-0.004636619	0.003427734	-1.352677447	0.182630727	-0.030414584	135.731012
rs32046109	10027630	rs31575489	-0.00125421	0.002785529	-0.450259214	0.654593658	0.000685942	0.002879292	0.238233001	0.812735999	-0.037828483	134.6580872
rs31266725	10070467	rs37417846	-0.00125421	0.002785529	-0.450259214	0.654593658	0.000685942	0.002879292	0.238233001	0.812735999	-0.037828483	134.6580872
rs6241531	10102980	rs52186039	-0.001257684	0.002793245	-0.450259214	0.654593658	0.000685942	0.002879292	0.238233001	0.812735999	-0.037828483	134.6580872
rs32591895	10103195	rs47052811	-0.004209596	0.003577721	-1.176613862	0.245274558	0.001476098	0.002996069	0.492678083	0.624533927	-0.032910423	135.3456865
rs32666901	10103309	rs32680315	-0.003214126	0.004026596	-0.798224268	0.428755308	-0.000517116	0.002939097	-0.175943714	0.861094058	-0.025156056	134.907476
rs37328558	10126025	rs48701342	-0.003148897	0.003944878	-0.798224268	0.428755308	-0.000517116	0.002939097	-0.175943714	0.861094058	-0.025156056	134.907476
rs31090460	10127829	rs51351792	-0.003214126	0.004026596	-0.798224268	0.428755308	-0.000517116	0.002939097	-0.175943714	0.861094058	-0.025156056	134.907476
rs30704246	10130220	rs48124020	-0.00626518	0.003607784	-1.736572736	0.089013772	0.002566422	0.002843184	0.902657609	0.371310661	-0.036624256	136.2435302
rs3698285	10143552	rs49395183	-0.003214126	0.004026596	-0.798224268	0.428755308	-0.000517116	0.002939097	-0.175943714	0.861094058	-0.025156056	134.907476
rs31884175	10143629	rs47351031	-0.003214126	0.004026596	-0.798224268	0.428755308	-0.000517116	0.002939097	-0.175943714	0.861094058	-0.025156056	134.907476
rs32013168	10149749	rs50045048	-0.00322683	0.00404251	-0.798224268	0.428755308	-0.000517116	0.002939097	-0.175943714	0.861094058	-0.025156056	134.907476
rs31575489	10153073	rs32186775	-0.003214126	0.004026596	-0.798224268	0.428755308	-0.000517116	0.002939097	-0.175943714	0.861094058	-0.025156056	134.907476
rs37417846	10169543	rs32074627	-0.000439814	0.004678081	-0.094015807	0.925496261	-0.004636619	0.003427734	-1.352677447	0.182630727	-0.030414584	135.731012
rs52186039	10171868	rs50548130	-0.000463748	0.004932662	-0.094015807	0.925496261	-0.004636619	0.003427734	-1.352677447	0.182630727	-0.030414584	135.731012
rs47052811	10195551	rs49124005	-0.000439814	0.004678081	-0.094015807	0.925496261	-0.004636619	0.003427734	-1.352677447	0.182630727	-0.030414584	135.731012
rs32680315	10200983	rs50198068	-0.003214126	0.004026596	-0.798224268	0.428755308	-0.000517116	0.002939097	-0.175943714	0.861094058	-0.025156056	134.907476
rs48701342	10203449	rs49438856	-0.000439814	0.004678081	-0.094015807	0.925496261	-0.004636619	0.003427734	-1.352677447	0.182630727	-0.030414584	135.731012
rs51351792	10209065	rs50207059	-0.000439814	0.004678081	-0.094015807	0.925496261	-0.004636619	0.003427734	-1.352677447	0.182630727	-0.030414584	135.731012
rs48124020	10247169	rs31048766	-0.000439814	0.004678081	-0.094015807	0.925496261	-0.004636619	0.003427734	-1.352677447	0.182630727	-0.030414584	135.731012
rs49395183	10249909	rs31869174	-0.000439814	0.004678081	-0.094015807	0.925496261	-0.004636619	0.003427734	-1.352677447	0.182630727	-0.030414584	135.731012
rs47351031	10250003	rs31688830	-0.000441516	0.004696191	-0.094015807	0.925496261	-0.004636619	0.003427734	-1.352677447	0.182630727	-0.030414584	135.731012
rs50045048	10252259	rs50238983	-0.000439814	0.004678081	-0.094015807	0.925496261	-0.004636619	0.003427734	-1.352677447	0.182630727	-0.030414584	135.731012
rs32186775	10254656	rs47106410	-0.00127143	0.002823773	-0.450259214	0.654593658	0.000685942	0.002879292	0.238233001	0.812735999	-0.037828483	134.6580872
rs32074627	10254931	rs50351896	0.002491598	0.002827567	0.881180854	0.382704064	-3.16E-05	0.00252174	-0.012538724	0.990048882	-0.033304154	134.95282
rs50548130	10255000	rs48131556	-0.000439814	0.004678081	-0.094015807	0.925496261	-0.004636619	0.003427734	-1.352677447	0.182630727	-0.030414584	135.731012
rs49124005	10266814	rs50575980	0.001753469	0.004057902	0.43211205	0.667636054	-0.002939291	0.003192364	-0.920725404	0.361895743	-0.034740369	135.459826
rs50198068	10269784	rs48433803	-0.000439814	0.004678081	-0.094015807	0.925496261	-0.004636619	0.003427734	-1.352677447	0.182630727	-0.030414584	135.731012
rs49438856	10304139	rs31490739	-0.00044612	0.004745156	-0.094015807	0.925496261	-0.004636619	0.003427734	-1.352677447	0.182630727	-0.030414584	135.731012
rs50207059	10317104	rs31964121	-0.000439814	0.004678081	-0.094015807	0.925496261	-0.004636619	0.003427734	-1.352677447	0.182630727	-0.030414584	135.731012
rs31048766	10318665	rs31046093	-0.000452205	0.004809884	-0.094015807	0.925496261	-0.004636619	0.003427734	-1.352677447	0.182630727	-0.030414584	135.731012
rs31869174	10322880	rs52148801	-0.000439814	0.004678081	-0.094015807	0.925496261	-0.004636619	0.003427734	-1.352677447	0.182630727	-0.030414584	135.731012
rs31688830	10323722	rs46913433	0.000875799	0.004555456	0.192252868	0.848372409	-0.004651312	0.003568349	-1.303491322	0.198756237	-0.029048369	135.9041881
rs50238983	10327804	rs47725735	-0.000444981	0.004733046	-0.094015807	0.925496261	-0.004636619	0.003427734	-1.352677447	0.182630727	-0.030414584	135.731012
rs47106410	10343089	rs50143976	-0.000214375	0.004803313	-0.044630633	0.964590811	-0.004593672	0.00342474	-1.341319722	0.186262511	-0.030304979	135.7491102
rs50351896	10385668	rs52132929	-0.000439814	0.004678081	-0.094015807	0.925496261	-0.004636619	0.003427734	-1.352677447	0.182630727	-0.030414584	135.731012
rs48131556	10386154	rs48910952	-0.000439814	0.004678081	-0.094015807	0.925496261	-0.004636619	0.003427734	-1.352677447	0.182630727	-0.030414584	135.731012
rs50575980	10389789	rs45933882	-0.000439814	0.004678081	-0.094015807	0.925496261	-0.004636619	0.003427734	-1.352677447	0.182630727	-0.030414584	135.731012
rs48433803	10461142	rs31879648	-0.000439814	0.004678081	-0.094015807	0.925496261	-0.004636619	0.003427734	-1.352677447	0.182630727	-0.030414584	135.731012
rs31490739	10489247	rs31883625	-0.000439814	0.004678081	-0.094015807	0.925496261	-0.004636619	0.003427734	-1.352677447	0.182630727	-0.030414584	135.731012
rs31964121	10497747	rs31884877	-0.000443239	0.004714511	-0.094015807	0.925496261	-0.004636619	0.003427734	-1.352677447	0.182630727	-0.030414584	135.731012
rs31046093	10512996	rs31650192	-0.000439814	0.004678081	-0.094015807	0.925496261	-0.004636619	0.003427734	-1.352677447	0.182630727	-0.030414584	135.731012
rs52148801	10513127	rs31884542	-0.000416018	0.004424981	-0.094015807	0.925496261	-0.004636619	0.003427734	-1.352677447	0.182630727	-0.030414584	135.731012
rs46913433	10534417	rs31889258	-0.000439814	0.004678081	-0.094015807	0.925496261	-0.004636619	0.003427734	-1.352677447	0.182630727	-0.030414584	135.731012
rs47725735	10545481	rs31887403	-0.000439814	0.004678081	-0.094015807	0.925496261	-0.004636619	0.003427734	-1.352677447	0.182630727	-0.030414584	135.731012
rs50143976	10551353	rs31882626	-0.00044612	0.004745156	-0.094015807	0.925496261	-0.004636619	0.003427734	-1.352677447	0.182630727	-0.030414584	135.731012
rs52132929	10567941	rs30590310	-0.000468132	0.004979288	-0.094015807	0.925496261	-0.004636619	0.003427734	-1.352677447	0.182630727	-0.030414584	135.731012
rs48910952	10577182	rs31888648	-0.000439814	0.004678081	-0.094015807	0.925496261	-0.004636619	0.003427734	-1.352677447	0.182630727	-0.030414584	135.731012
rs45933882	10583054	rs31890871	-0.000439814	0.004678081	-0.094015807	0.925496261	-0.004636619	0.003427734	-1.352677447	0.182630727	-0.030414584	135.731012
rs31879648	10584379	rs31884110	-0.000416018	0.004424981	-0.094015807	0.925496261	-0.004636619	0.003427734	-1.352677447	0.182630727	-0.030414584	135.731012
rs31879975	10588916	rs31883842	nan	nan	nan	nan	nan	nan	nan	nan	nan	nan
rs31883625	10590223	rs31888137	-0.001267994	0.002816143	-0.450259214	0.654593658	0.000685942	0.002879292	0.238233001	0.812735999	-0.037828483	134.6580872
rs31884877	10606537	rs30935259	-0.000439814	0.004678081	-0.094015807	0.925496261	-0.004636619	0.003427734	-1.352677447	0.182630727	-0.030414584	135.731012
rs31650192	10612482	rs31892101	0.002471041	0.002804238	0.881180854	0.382704064	-3.16E-05	0.00252174	-0.012538724	0.990048882	-0.033304154	134.95282
rs31884542	10612508	rs31892964	-0.000447834	0.004763387	-0.094015807	0.925496261	-0.004636619	0.003427734	-1.352677447	0.182630727	-0.030414584	135.731012
rs31889258	10621740	rs31890900	-0.000439814	0.004678081	-0.094015807	0.925496261	-0.004636619	0.003427734	-1.352677447	0.182630727	-0.030414584	135.731012
rs31887403	10628082	rs31894465	-0.000439814	0.004678081	-0.094015807	0.925496261	-0.004636619	0.003427734	-1.352677447	0.182630727	-0.030414584	135.731012
rs31882626	10634759	rs32080451	-0.000439814	0.004678081	-0.094015807	0.925496261	-0.004636619	0.003427734	-1.352677447	0.182630727	-0.030414584	135.731012
rs30590310	10634794	rs32793994	-0.001225224	0.002746975	-0.446026467	0.657626216	0.000714133	0.002931304	0.243623091	0.80858301	-0.038400749	134.6544143
rs31888648	10656402	rs31894222	-0.000439814	0.004678081	-0.094015807	0.925496261	-0.004636619	0.003427734	-1.352677447	0.182630727	-0.030414584	135.731012
rs31890871	10668399	rs31895570	-0.000439814	0.004678081	-0.094015807	0.925496261	-0.004636619	0.003427734	-1.352677447	0.182630727	-0.030414584	135.731012
rs31884110	10694854	rs32495170	-0.000439814	0.004678081	-0.094015807	0.925496261	-0.004636619	0.003427734	-1.352677447	0.182630727	-0.030414584	135.731012
rs31883842	10706436	rs31901089	-0.000439814	0.004678081	-0.094015807	0.925496261	-0.004636619	0.003427734	-1.352677447	0.182630727	-0.030414584	135.731012
rs31888137	10716199	rs6228586	-0.000439814	0.004678081	-0.094015807	0.925496261	-0.004636619	0.003427734	-1.352677447	0.182630727	-0.030414584	135.731012
rs30935259	10716294	rs6229141	0.002510913	0.002793003	0.899001076	0.373234961	-3.84E-05	0.002412777	-0.01592058	0.987365143	-0.035591925	134.9720295
rs31892101	10730427	rs31902760	-0.004261907	0.00362218	-1.176613862	0.245274558	0.001476098	0.002996069	0.492678083	0.624533927	-0.032910423	135.3456865
rs31892964	10733633	rs31894510	-0.004258283	0.0036191	-1.176613862	0.245274558	0.001476098	0.002996069	0.492678083	0.624533927	-0.032910423	135.3456865
rs31890900	10733791	rs31895876	-0.004258283	0.0036191	-1.176613862	0.245274558	0.001476098	0.002996069	0.492678083	0.624533927	-0.032910423	135.3456865
rs31894465	10763382	rs31898818	-0.004271055	0.003629955	-1.176613862	0.245274558	0.001476098	0.002996069	0.492678083	0.624533927	-0.032910423	135.3456865
rs32080451	10765183	rs48419892	-0.004258283	0.0036191	-1.176613862	0.245274558	0.001476098	0.002996069	0.492678083	0.624533927	-0.032910423	135.3456865
rs32793994	10784778	rs31898660	-0.004274512	0.003632893	-1.176613862	0.245274558	0.001476098	0.002996069	0.492678083	0.624533927	-0.032910423	135.3456865
rs31894222	10784964	rs31898662	-0.004261907	0.00362218	-1.176613862	0.245274558	0.001476098	0.002996069	0.492678083	0.624533927	-0.032910423	135.3456865
rs31895570	10785016	rs31899644	-0.004267869	0.003627247	-1.176613862	0.245274558	0.001476098	0.002996069	0.492678083	0.624533927	-0.032910423	135.3456865
rs32495170	10803628	rs31902442	-0.004258283	0.0036191	-1.176613862	0.245274558	0.001476098	0.002996069	0.492678083	0.624533927	-0.032910423	135.3456865
rs31901089	10804368	rs31903355	-0.004258283	0.0036191	-1.176613862	0.245274558	0.001476098	0.002996069	0.492678083	0.624533927	-0.032910423	135.3456865
rs6228586	10824760	rs31910934	-0.004258283	0.0036191	-1.176613862	0.245274558	0.001476098	0.002996069	0.492678083	0.624533927	-0.032910423	135.3456865
rs6229141	10828106	rs31904942	-0.004258283	0.0036191	-1.176613862	0.245274558	0.001476098	0.002996069	0.492678083	0.624533927	-0.032910423	135.3456865
rs31902760	10836144	rs31910662	-0.004258283	0.0036191	-1.176613862	0.245274558	0.001476098	0.002996069	0.492678083	0.624533927	-0.032910423	135.3456865
rs31894510	10838421	rs31907478	-0.004258283	0.0036191	-1.176613862	0.245274558	0.001476098	0.002996069	0.492678083	0.624533927	-0.032910423	135.3456865
rs31895876	10845190	rs31906451	-0.004261907	0.00362218	-1.176613862	0.245274558	0.001476098	0.002996069	0.492678083	0.624533927	-0.032910423	135.3456865
rs31898818	10864232	rs31908079	-0.000439814	0.004678081	-0.094015807	0.925496261	-0.004636619	0.003427734	-1.352677447	0.182630727	-0.030414584	135.731012
rs48419892	10864571	rs31908082	-0.000242157	0.004688723	-0.051646778	0.95902903	-0.004540519	0.003424739	-1.325800045	0.191313862	-0.030378603	135.7153972
rs31898660	10865227	rs31908711	-0.000455672	0.00484676	-0.094015807	0.925496261	-0.004636619	0.003427734	-1.352677447	0.182630727	-0.030414584	135.731012
rs31898662	10928821	rs31914200	-0.000439814	0.004678081	-0.094015807	0.925496261	-0.004636619	0.003427734	-1.352677447	0.182630727	-0.030414584	135.731012
rs31899644	10929061	rs31915069	-0.000439814	0.004678081	-0.094015807	0.925496261	-0.004636619	0.003427734	-1.352677447	0.182630727	-0.030414584	135.731012
rs31902442	10931448	rs31911083	-0.000439814	0.004678081	-0.094015807	0.925496261	-0.004636619	0.003427734	-1.352677447	0.182630727	-0.030414584	135.731012
rs31903355	10931750	rs31911900	-0.000439814	0.004678081	-0.094015807	0.925496261	-0.004636619	0.003427734	-1.352677447	0.182630727	-0.030414584	135.731012
rs31910934	10945149	rs6304641	-0.000240523	0.004725126	-0.050902993	0.959618544	-0.004538897	0.003424657	-1.325358139	0.191459203	-0.030378214	135.7151457
rs31904942	10955557	rs31920733	-0.000439814	0.004678081	-0.094015807	0.925496261	-0.004636619	0.003427734	-1.352677447	0.182630727	-0.030414584	135.731012
rs31910662	10957905	rs6314376	-0.000439814	0.004678081	-0.094015807	0.925496261	-0.004636619	0.003427734	-1.352677447	0.182630727	-0.030414584	135.731012
rs31907478	10959308	rs31918441	-0.000439814	0.004678081	-0.094015807	0.925496261	-0.004636619	0.003427734	-1.352677447	0.182630727	-0.030414584	135.731012
rs31906451	10989999	rs31674208	-0.000439814	0.004678081	-0.094015807	0.925496261	-0.004636619	0.003427734	-1.352677447	0.182630727	-0.030414584	135.731012
rs31908079	10990144	rs31914004	-0.000439814	0.004678081	-0.094015807	0.925496261	-0.004636619	0.003427734	-1.352677447	0.182630727	-0.030414584	135.731012
rs31908082	11016456	rs31430530	-0.000439814	0.004678081	-0.094015807	0.925496261	-0.004636619	0.003427734	-1.352677447	0.182630727	-0.030414584	135.731012
rs31908711	11019173	rs31921961	-0.000439814	0.004678081	-0.094015807	0.925496261	-0.004636619	0.003427734	-1.352677447	0.182630727	-0.030414584	135.731012
rs31914200	11019286	rs30807317	-0.000439814	0.004678081	-0.094015807	0.925496261	-0.004636619	0.003427734	-1.352677447	0.182630727	-0.030414584	135.731012
rs31915069	11025860	rs31921651	-0.000439814	0.004678081	-0.094015807	0.925496261	-0.004636619	0.003427734	-1.352677447	0.182630727	-0.030414584	135.731012
rs31911083	11028144	rs31920413	-0.000439814	0.004678081	-0.094015807	0.925496261	-0.004636619	0.003427734	-1.352677447	0.182630727	-0.030414584	135.731012
rs31911900	11043919	rs31917779	-0.00044612	0.004745156	-0.094015807	0.925496261	-0.004636619	0.003427734	-1.352677447	0.182630727	-0.030414584	135.731012
rs6304641	11044250	rs31918674	-0.000439814	0.004678081	-0.094015807	0.925496261	-0.004636619	0.003427734	-1.352677447	0.182630727	-0.030414584	135.731012
rs31920733	11045249	rs3679024	-0.004258283	0.0036191	-1.176613862	0.245274558	0.001476098	0.002996069	0.492678083	0.624533927	-0.032910423	135.3456865
rs6314376	11048190	rs31721125	-0.004267869	0.003627247	-1.176613862	0.245274558	0.001476098	0.002996069	0.492678083	0.624533927	-0.032910423	135.3456865
rs31918441	11049008	rs30768053	0.002480245	0.002814684	0.881180854	0.382704064	-3.16E-05	0.00252174	-0.012538724	0.990048882	-0.033304154	134.95282
rs31674208	11068173	rs31622769	-0.004258283	0.0036191	-1.176613862	0.245274558	0.001476098	0.002996069	0.492678083	0.624533927	-0.032910423	135.3456865
rs31914004	11073906	rs6360236	-0.004258283	0.0036191	-1.176613862	0.245274558	0.001476098	0.002996069	0.492678083	0.624533927	-0.032910423	135.3456865
rs31430530	11074559	rs31921820	-0.004258283	0.0036191	-1.176613862	0.245274558	0.001476098	0.002996069	0.492678083	0.624533927	-0.032910423	135.3456865
rs31921961	11074576	rs31921823	-0.001267994	0.002816143	-0.450259214	0.654593658	0.000685942	0.002879292	0.238233001	0.812735999	-0.037828483	134.6580872
rs30807317	11074623	rs31922565	0.003060705	0.00274777	1.113887084	0.270991729	-0.001390886	0.002593213	-0.536356212	0.594242088	-0.043270917	135.3007081
rs31921651	11089621	rs31925762	-0.000458079	0.004872357	-0.094015807	0.925496261	-0.004636619	0.003427734	-1.352677447	0.182630727	-0.030414584	135.731012
rs31920413	11095711	rs31930091	-0.001267994	0.002816143	-0.450259214	0.654593658	0.000685942	0.002879292	0.238233001	0.812735999	-0.037828483	134.6580872
rs31917779	11100537	rs31927541	-0.003057818	0.002745178	-1.113887084	0.270991729	0.001390886	0.002593213	0.536356212	0.594242088	-0.043270917	135.3007081
rs31918674	11104850	rs31926519	-0.004271055	0.003629955	-1.176613862	0.245274558	0.001476098	0.002996069	0.492678083	0.624533927	-0.032910423	135.3456865
rs3679024	11106368	rs31929353	-0.004521533	0.003665054	-1.233687948	0.223453178	0.001692881	0.00297416	0.569196398	0.571933192	-0.033080802	135.4488602
rs31721125	11106898	rs31930132	-0.004258283	0.0036191	-1.176613862	0.245274558	0.001476098	0.002996069	0.492678083	0.624533927	-0.032910423	135.3456865
rs30768053	11108269	rs31926529	-0.001267994	0.002816143	-0.450259214	0.654593658	0.000685942	0.002879292	0.238233001	0.812735999	-0.037828483	134.6580872
rs31622769	11114913	rs31095066	-0.004258283	0.0036191	-1.176613862	0.245274558	0.001476098	0.002996069	0.492678083	0.624533927	-0.032910423	135.3456865
rs6360236	11123948	rs31931971	-0.003046759	0.00273525	-1.113887084	0.270991729	0.001390886	0.002593213	0.536356212	0.594242088	-0.043270917	135.3007081
rs31921820	11124271	rs31932903	-0.00127143	0.002823773	-0.450259214	0.654593658	0.000685942	0.002879292	0.238233001	0.812735999	-0.037828483	134.6580872
rs31921823	11125015	rs31934447	-0.001267994	0.002816143	-0.450259214	0.654593658	0.000685942	0.002879292	0.238233001	0.812735999	-0.037828483	134.6580872
rs31922565	11126376	rs31934804	-0.003046759	0.00273525	-1.113887084	0.270991729	0.001390886	0.002593213	0.536356212	0.594242088	-0.043270917	135.3007081
rs31925762	11128265	rs31933905	-0.002930971	0.002737183	-1.070798432	0.289728232	0.001317624	0.002544023	0.517929575	0.606936969	-0.041458498	135.231765
rs31930091	11129733	rs31934544	-0.004258283	0.0036191	-1.176613862	0.245274558	0.001476098	0.002996069	0.492678083	0.624533927	-0.032910423	135.3456865
rs31927541	11131507	rs31936740	-0.004258283	0.0036191	-1.176613862	0.245274558	0.001476098	0.002996069	0.492678083	0.624533927	-0.032910423	135.3456865
rs31926519	11135587	rs30608843	-0.004265102	0.003624895	-1.176613862	0.245274558	0.001476098	0.002996069	0.492678083	0.624533927	-0.032910423	135.3456865
rs31929353	11139960	rs13475723	-0.004258283	0.0036191	-1.176613862	0.245274558	0.001476098	0.002996069	0.492678083	0.624533927	-0.032910423	135.3456865
rs31930132	11156521	rs30798904	-0.003057818	0.002745178	-1.113887084	0.270991729	0.001390886	0.002593213	0.536356212	0.594242088	-0.043270917	135.3007081
rs31926529	11170614	rs31936335	-0.003013863	0.002705717	-1.113887084	0.270991729	0.001390886	0.002593213	0.536356212	0.594242088	-0.043270917	135.3007081
rs31095066	11174557	rs31939539	-0.003184953	0.002661763	-1.196557763	0.237480138	0.001716939	0.002545701	0.674446426	0.503331634	-0.044954143	135.4711674
rs31931971	11176854	rs31939568	-0.000441516	0.004696191	-0.094015807	0.925496261	-0.004636619	0.003427734	-1.352677447	0.182630727	-0.030414584	135.731012
rs31932903	11176872	rs3681510	-0.00237354	0.003958676	-0.599579405	0.551666246	-0.000690241	0.002931112	-0.235487677	0.814853333	-0.025805216	134.7693023
rs31934447	11176948	rs3682122	-0.000422822	0.004497346	-0.094015807	0.925496261	-0.004636619	0.003427734	-1.352677447	0.182630727	-0.030414584	135.731012
rs31934804	11185683	rs32273835	-0.001713506	0.00282224	-0.607143995	0.546677487	0.000877496	0.002820884	0.311071422	0.757121851	-0.039116786	134.7555233
rs31933905	11186410	rs31937906	0.00073737	0.00436387	0.168971494	0.866544186	-0.004963897	0.003580914	-1.386209363	0.172224508	-0.029897182	136.1169181
rs31934544	11187803	rs31941801	-0.000407718	0.002825249	-0.144312105	0.885871056	-0.001080967	0.002826194	-0.382481663	0.703828343	-0.03082967	134.6298175
rs31936740	11189760	rs47433096	-0.00127143	0.002823773	-0.450259214	0.654593658	0.000685942	0.002879292	0.238233001	0.812735999	-0.037828483	134.6580872
rs30608843	11190241	rs31871852	-0.003055925	0.002743478	-1.113887084	0.270991729	0.001390886	0.002593213	0.536356212	0.594242088	-0.043270917	135.3007081
rs13475723	11192838	rs31944422	-0.004258283	0.0036191	-1.176613862	0.245274558	0.001476098	0.002996069	0.492678083	0.624533927	-0.032910423	135.3456865
rs30798904	11193343	rs31937935	-0.004258283	0.0036191	-1.176613862	0.245274558	0.001476098	0.002996069	0.492678083	0.624533927	-0.032910423	135.3456865
rs31936335	11193817	rs31938850	-0.000439814	0.004678081	-0.094015807	0.925496261	-0.004636619	0.003427734	-1.352677447	0.182630727	-0.030414584	135.731012
rs31939539	11194459	rs31940593	-0.000439814	0.004678081	-0.094015807	0.925496261	-0.004636619	0.003427734	-1.352677447	0.182630727	-0.030414584	135.731012
rs31939568	11203856	rs31944737	-0.000439814	0.004678081	-0.094015807	0.925496261	-0.004636619	0.003427734	-1.352677447	0.182630727	-0.030414584	135.731012
rs3681510	11208328	rs31944262	-0.004258283	0.0036191	-1.176613862	0.245274558	0.001476098	0.002996069	0.492678083	0.624533927	-0.032910423	135.3456865
rs3682122	11215189	rs31688153	-0.003214126	0.004026596	-0.798224268	0.428755308	-0.000517116	0.002939097	-0.175943714	0.861094058	-0.025156056	134.907476
rs32273835	11220500	rs31947733	-0.004603625	0.003580746	-1.285660913	0.204860068	0.001856745	0.002926729	0.63440971	0.528889521	-0.032953365	135.5600491
rs31937906	11220784	rs31948635	-0.00320385	0.004013722	-0.798224268	0.428755308	-0.000517116	0.002939097	-0.175943714	0.861094058	-0.025156056	134.907476
rs31941801	11232302	rs30468596	-0.000439814	0.004678081	-0.094015807	0.925496261	-0.004636619	0.003427734	-1.352677447	0.182630727	-0.030414584	135.731012
NA_7054	11238162	rs52607983	-0.000439814	0.004678081	-0.094015807	0.925496261	-0.004636619	0.003427734	-1.352677447	0.182630727	-0.030414584	135.731012
rs47433096	11243229	rs31235430	0.000863946	0.003704223	0.233232716	0.816593519	-0.006652335	0.004776537	-1.392710635	0.170260944	-0.022784693	135.56468
rs31871852	11262636	rs3710796	-0.001267994	0.002816143	-0.450259214	0.654593658	0.000685942	0.002879292	0.238233001	0.812735999	-0.037828483	134.6580872
rs31944422	11264232	rs32775882	-0.000439814	0.004678081	-0.094015807	0.925496261	-0.004636619	0.003427734	-1.352677447	0.182630727	-0.030414584	135.731012
rs31937935	11264325	rs32537814	-0.004265102	0.003624895	-1.176613862	0.245274558	0.001476098	0.002996069	0.492678083	0.624533927	-0.032910423	135.3456865
rs31938850	11264691	rs31732113	-0.004261907	0.00362218	-1.176613862	0.245274558	0.001476098	0.002996069	0.492678083	0.624533927	-0.032910423	135.3456865
rs31940593	11266694	rs51228812	-0.004258283	0.0036191	-1.176613862	0.245274558	0.001476098	0.002996069	0.492678083	0.624533927	-0.032910423	135.3456865
rs31944737	11269489	rs31569476	-7.10E-05	0.00600052	-0.011836458	0.990606195	-0.002701972	0.003829781	-0.705516073	0.483971379	-0.033999659	135.1316545
rs31944262	11278653	rs48682386	-0.001240273	0.002754575	-0.450259214	0.654593658	0.000685942	0.002879292	0.238233001	0.812735999	-0.037828483	134.6580872
rs31688153	11279659	rs48236510	-0.000468492	0.002657649	-0.176280426	0.860831023	-0.000272149	0.002859849	-0.095161933	0.924590782	-0.033570836	134.5578607
rs31947733	11287148	rs3024181	-0.000410753	0.002846282	-0.144312105	0.885871056	-0.001080967	0.002826194	-0.382481663	0.703828343	-0.03082967	134.6298175
rs31948635	11294523	rs30811807	-0.000656192	0.002835088	-0.231453736	0.817967043	-0.000646116	0.002804966	-0.230347203	0.818821672	-0.032323137	134.5964154
rs30468596	11294568	rs31724026	-0.000410753	0.002846282	-0.144312105	0.885871056	-0.001080967	0.002826194	-0.382481663	0.703828343	-0.03082967	134.6298175
rs52607983	11295958	rs50552194	-0.001267994	0.002816143	-0.450259214	0.654593658	0.000685942	0.002879292	0.238233001	0.812735999	-0.037828483	134.6580872
rs31235430	11301556	rs51663520	-0.000410753	0.002846282	-0.144312105	0.885871056	-0.001080967	0.002826194	-0.382481663	0.703828343	-0.03082967	134.6298175
rs3710796	11303392	rs46019601	-0.000410753	0.002846282	-0.144312105	0.885871056	-0.001080967	0.002826194	-0.382481663	0.703828343	-0.03082967	134.6298175
rs32775882	11308801	rs46881170	-0.000410753	0.002846282	-0.144312105	0.885871056	-0.001080967	0.002826194	-0.382481663	0.703828343	-0.03082967	134.6298175
rs32537814	11314241	rs46665223	-0.004258283	0.0036191	-1.176613862	0.245274558	0.001476098	0.002996069	0.492678083	0.624533927	-0.032910423	135.3456865
rs31732113	11320647	rs32611925	-0.001267994	0.002816143	-0.450259214	0.654593658	0.000685942	0.002879292	0.238233001	0.812735999	-0.037828483	134.6580872
rs51228812	11328226	rs49451272	0.001193614	0.002910877	0.410052971	0.683630256	0.0007421	0.003180038	0.233361826	0.816493857	-0.038112391	134.6507678
rs31569476	11335140	rs30713139	-0.001267994	0.002816143	-0.450259214	0.654593658	0.000685942	0.002879292	0.238233001	0.812735999	-0.037828483	134.6580872
rs48682386	11335175	rs32209599	-0.000439814	0.004678081	-0.094015807	0.925496261	-0.004636619	0.003427734	-1.352677447	0.182630727	-0.030414584	135.731012
rs48236510	11345302	rs31875641	-0.001706587	0.003468388	-0.492040443	0.624981211	-0.001674167	0.002721583	-0.615144475	0.541426471	-0.030375615	135.0089696
rs3024181	11347261	rs46856985	-0.001278353	0.002839149	-0.450259214	0.654593658	0.000685942	0.002879292	0.238233001	0.812735999	-0.037828483	134.6580872
rs30811807	11347574	rs48481212	-0.000410753	0.002846282	-0.144312105	0.885871056	-0.001080967	0.002826194	-0.382481663	0.703828343	-0.03082967	134.6298175
rs31724026	11347628	rs49906525	-0.001267994	0.002816143	-0.450259214	0.654593658	0.000685942	0.002879292	0.238233001	0.812735999	-0.037828483	134.6580872
rs50552194	11347709	rs51475228	-0.000439814	0.004678081	-0.094015807	0.925496261	-0.004636619	0.003427734	-1.352677447	0.182630727	-0.030414584	135.731012
rs51663520	11351526	rs50949484	-0.00079482	0.002975731	-0.26710086	0.790560049	0.000807285	0.002860099	0.282257806	0.778985094	-0.038382463	134.6045409
rs46019601	11361666	rs30804624	-0.001267826	0.002815769	-0.450259214	0.654593658	0.000685942	0.002879292	0.238233001	0.812735999	-0.037828483	134.6580872
rs46881170	11370097	rs37095366	-0.001267826	0.002815769	-0.450259214	0.654593658	0.000685942	0.002879292	0.238233001	0.812735999	-0.037828483	134.6580872
rs46665223	11370155	rs37402913	-0.001713506	0.00282224	-0.607143995	0.546677487	0.000877496	0.002820884	0.311071422	0.757121851	-0.039116786	134.7555233
rs32611925	11370393	rs36744339	-0.001253292	0.002809904	-0.446026467	0.657626216	0.000714133	0.002931304	0.243623091	0.80858301	-0.038400749	134.6544143
rs49451272	11370444	rs36638999	-0.001267994	0.002816143	-0.450259214	0.654593658	0.000685942	0.002879292	0.238233001	0.812735999	-0.037828483	134.6580872
rs30713139	11385900	rs37102919	-0.001267994	0.002816143	-0.450259214	0.654593658	0.000685942	0.002879292	0.238233001	0.812735999	-0.037828483	134.6580872
rs32209599	11402253	rs32500306	-0.000410753	0.002846282	-0.144312105	0.885871056	-0.001080967	0.002826194	-0.382481663	0.703828343	-0.03082967	134.6298175
rs31875641	11408547	rs37821519	-0.000410753	0.002846282	-0.144312105	0.885871056	-0.001080967	0.002826194	-0.382481663	0.703828343	-0.03082967	134.6298175
rs46856985	11412066	rs36288573	-0.000416018	0.004424981	-0.094015807	0.925496261	-0.004636619	0.003427734	-1.352677447	0.182630727	-0.030414584	135.731012
rs48481212	11413335	rs38430709	-0.001267994	0.002816143	-0.450259214	0.654593658	0.000685942	0.002879292	0.238233001	0.812735999	-0.037828483	134.6580872
rs49906525	11425979	rs36253809	8.82E-05	0.002890821	0.030499891	0.975797531	-0.001643404	0.002793498	-0.588296246	0.559150016	-0.028813507	134.7207411
rs51475228	11426240	rs30566471	-0.000163319	0.002787435	-0.058591148	0.95352617	-0.000950841	0.002803387	-0.339175843	0.73598812	-0.030709249	134.6003458
rs50949484	11426326	rs38718238	-0.000410753	0.002846282	-0.144312105	0.885871056	-0.001080967	0.002826194	-0.382481663	0.703828343	-0.03082967	134.6298175
rs30804624	11441469	rs31384567	-0.000410753	0.002846282	-0.144312105	0.885871056	-0.001080967	0.002826194	-0.382481663	0.703828343	-0.03082967	134.6298175
rs37095366	11442212	rs36641026	-0.000410753	0.002846282	-0.144312105	0.885871056	-0.001080967	0.002826194	-0.382481663	0.703828343	-0.03082967	134.6298175
rs37402913	11454579	rs3687812	-0.000439814	0.004678081	-0.094015807	0.925496261	-0.004636619	0.003427734	-1.352677447	0.182630727	-0.030414584	135.731012
rs36744339	11455043	rs36705520	-0.000410753	0.002846282	-0.144312105	0.885871056	-0.001080967	0.002826194	-0.382481663	0.703828343	-0.03082967	134.6298175
rs36638999	11455415	rs36259224	-0.001267994	0.002816143	-0.450259214	0.654593658	0.000685942	0.002879292	0.238233001	0.812735999	-0.037828483	134.6580872
NA_15	11478316	rs37660920	-0.000410753	0.002846282	-0.144312105	0.885871056	-0.001080967	0.002826194	-0.382481663	0.703828343	-0.03082967	134.6298175
rs37102919	11490657	rs30809897	-0.000410753	0.002846282	-0.144312105	0.885871056	-0.001080967	0.002826194	-0.382481663	0.703828343	-0.03082967	134.6298175
rs32500306	11494928	rs36452835	-0.000410753	0.002846282	-0.144312105	0.885871056	-0.001080967	0.002826194	-0.382481663	0.703828343	-0.03082967	134.6298175
rs37821519	11505420	rs32682031	-0.001267994	0.002816143	-0.450259214	0.654593658	0.000685942	0.002879292	0.238233001	0.812735999	-0.037828483	134.6580872
rs36288573	11506825	rs37047798	-0.000443239	0.004714511	-0.094015807	0.925496261	-0.004636619	0.003427734	-1.352677447	0.182630727	-0.030414584	135.731012
rs38430709	11506857	rs37799970	-0.000439814	0.004678081	-0.094015807	0.925496261	-0.004636619	0.003427734	-1.352677447	0.182630727	-0.030414584	135.731012
rs36253809	11507077	rs38712745	-0.000416018	0.004424981	-0.094015807	0.925496261	-0.004636619	0.003427734	-1.352677447	0.182630727	-0.030414584	135.731012
rs30566471	11513041	rs37481569	-0.000170956	0.002886775	-0.059220437	0.953027618	-0.001210846	0.002784989	-0.434775969	0.665714866	-0.030276793	134.6416782
rs38718238	11543004	rs36486373	-0.001267994	0.002816143	-0.450259214	0.654593658	0.000685942	0.002879292	0.238233001	0.812735999	-0.037828483	134.6580872
rs31384567	11546002	rs37400618	-0.001267994	0.002816143	-0.450259214	0.654593658	0.000685942	0.002879292	0.238233001	0.812735999	-0.037828483	134.6580872
rs36641026	11551222	rs32358803	-0.000305472	0.004275275	-0.071450913	0.943342071	-0.004764662	0.003419774	-1.393268408	0.170093291	-0.030603077	135.8232558
rs3687812	11561667	rs3694210	-0.000441516	0.004696191	-0.094015807	0.925496261	-0.004636619	0.003427734	-1.352677447	0.182630727	-0.030414584	135.731012
rs36705520	11586129	rs37386381	-0.000439814	0.004678081	-0.094015807	0.925496261	-0.004636619	0.003427734	-1.352677447	0.182630727	-0.030414584	135.731012
rs36259224	11586183	rs37720634	-0.000443239	0.004714511	-0.094015807	0.925496261	-0.004636619	0.003427734	-1.352677447	0.182630727	-0.030414584	135.731012
rs37660920	11596581	rs32197361	-0.000468132	0.004979288	-0.094015807	0.925496261	-0.004636619	0.003427734	-1.352677447	0.182630727	-0.030414584	135.731012
rs30809897	11623234	rs36860061	-0.001267994	0.002816143	-0.450259214	0.654593658	0.000685942	0.002879292	0.238233001	0.812735999	-0.037828483	134.6580872
rs36452835	11623675	rs37382434	-0.000410254	0.002842824	-0.144312105	0.885871056	-0.001080967	0.002826194	-0.382481663	0.703828343	-0.03082967	134.6298175
rs32682031	11643087	rs36753755	-0.000410753	0.002846282	-0.144312105	0.885871056	-0.001080967	0.002826194	-0.382481663	0.703828343	-0.03082967	134.6298175
rs37047798	11660848	rs36735147	-0.000648736	0.002843568	-0.228141439	0.820525953	-0.001151537	0.0028172	-0.408752192	0.684578083	-0.030759875	134.661072
rs37799970	11663283	rs36381656	-0.000410753	0.002846282	-0.144312105	0.885871056	-0.001080967	0.002826194	-0.382481663	0.703828343	-0.03082967	134.6298175
rs38712745	11682468	rs38055293	-0.000439814	0.004678081	-0.094015807	0.925496261	-0.004636619	0.003427734	-1.352677447	0.182630727	-0.030414584	135.731012
rs37481569	11682670	rs36898566	-0.000410753	0.002846282	-0.144312105	0.885871056	-0.001080967	0.002826194	-0.382481663	0.703828343	-0.03082967	134.6298175
rs36486373	11683216	rs36353540	-0.000439814	0.004678081	-0.094015807	0.925496261	-0.004636619	0.003427734	-1.352677447	0.182630727	-0.030414584	135.731012
rs37400618	11686363	rs38886486	-0.000439814	0.004678081	-0.094015807	0.925496261	-0.004636619	0.003427734	-1.352677447	0.182630727	-0.030414584	135.731012
rs32358803	11689296	rs36568249	-0.000439814	0.004678081	-0.094015807	0.925496261	-0.004636619	0.003427734	-1.352677447	0.182630727	-0.030414584	135.731012
rs3694210	11689414	rs32295880	-0.000439814	0.004678081	-0.094015807	0.925496261	-0.004636619	0.003427734	-1.352677447	0.182630727	-0.030414584	135.731012
rs37386381	11690053	rs38411260	-0.000441516	0.004696191	-0.094015807	0.925496261	-0.004636619	0.003427734	-1.352677447	0.182630727	-0.030414584	135.731012
rs37720634	11720624	rs36909454	-0.000439814	0.004678081	-0.094015807	0.925496261	-0.004636619	0.003427734	-1.352677447	0.182630727	-0.030414584	135.731012
rs32197361	11720931	rs39712041	-0.003222432	0.004037001	-0.798224268	0.428755308	-0.000517116	0.002939097	-0.175943714	0.861094058	-0.025156056	134.907476
rs36860061	11722632	rs36371294	0.005109397	0.003891031	1.313121619	0.195517109	3.34E-05	0.00285837	0.011693758	0.99071944	-0.043374283	135.4617926
rs37382434	11726889	rs31336459	-0.000439814	0.004678081	-0.094015807	0.925496261	-0.004636619	0.003427734	-1.352677447	0.182630727	-0.030414584	135.731012
NA_7055	11727138	rs31145684	-0.000439814	0.004678081	-0.094015807	0.925496261	-0.004636619	0.003427734	-1.352677447	0.182630727	-0.030414584	135.731012
rs36753755	11775299	rs36381115	-0.000439814	0.004678081	-0.094015807	0.925496261	-0.004636619	0.003427734	-1.352677447	0.182630727	-0.030414584	135.731012
rs36735147	11787534	rs6352642	-0.000439814	0.004678081	-0.094015807	0.925496261	-0.004636619	0.003427734	-1.352677447	0.182630727	-0.030414584	135.731012
rs36381656	11790683	rs3720116	-0.004258283	0.0036191	-1.176613862	0.245274558	0.001476098	0.002996069	0.492678083	0.624533927	-0.032910423	135.3456865
rs38055293	11790719	rs3720639	-0.004609137	0.003585033	-1.285660913	0.204860068	0.001856745	0.002926729	0.63440971	0.528889521	-0.032953365	135.5600491
rs36898566	11822633	rs31987286	-0.004258283	0.0036191	-1.176613862	0.245274558	0.001476098	0.002996069	0.492678083	0.624533927	-0.032910423	135.3456865
rs36353540	11824165	rs36650880	-0.004261907	0.00362218	-1.176613862	0.245274558	0.001476098	0.002996069	0.492678083	0.624533927	-0.032910423	135.3456865
rs38886486	11834854	rs32450580	-0.003214126	0.004026596	-0.798224268	0.428755308	-0.000517116	0.002939097	-0.175943714	0.861094058	-0.025156056	134.907476
rs36568249	11872521	rs30544143	-0.003046075	0.003664715	-0.831189943	0.410069227	0.000445156	0.002989393	0.148911672	0.882260444	-0.029383504	134.9069314
rs32295880	11874312	rs32198465	-0.003212621	0.00402471	-0.798224268	0.428755308	-0.000517116	0.002939097	-0.175943714	0.861094058	-0.025156056	134.907476
rs38411260	11874738	rs13475725	-0.000439814	0.004678081	-0.094015807	0.925496261	-0.004636619	0.003427734	-1.352677447	0.182630727	-0.030414584	135.731012
rs36909454	11893069	rs32366956	-0.001657345	0.003318605	-0.49941015	0.619820332	0.000832863	0.00292915	0.284336068	0.777401852	-0.034021121	134.7003996
rs39712041	11896870	rs32596793	-0.004258283	0.0036191	-1.176613862	0.245274558	0.001476098	0.002996069	0.492678083	0.624533927	-0.032910423	135.3456865
rs36371294	11900503	rs32595021	-0.004258283	0.0036191	-1.176613862	0.245274558	0.001476098	0.002996069	0.492678083	0.624533927	-0.032910423	135.3456865
rs31336459	11924238	rs3681537	-0.003214126	0.004026596	-0.798224268	0.428755308	-0.000517116	0.002939097	-0.175943714	0.861094058	-0.025156056	134.907476
rs31145684	11929243	rs37719076	-0.003214126	0.004026596	-0.798224268	0.428755308	-0.000517116	0.002939097	-0.175943714	0.861094058	-0.025156056	134.907476
rs50357996	11929410	rs36295448	nan	nan	nan	nan	nan	nan	nan	nan	nan	nan
rs36381115	11942957	rs31478008	-0.003246777	0.002740782	-1.184617051	0.242124797	0.001544433	0.002573186	0.600202433	0.551254495	-0.044632187	135.4114635
rs6352642	11945312	rs38744345	-0.003057818	0.002745178	-1.113887084	0.270991729	0.001390886	0.002593213	0.536356212	0.594242088	-0.043270917	135.3007081
rs3720116	11945920	rs31053391	-0.003057818	0.002745178	-1.113887084	0.270991729	0.001390886	0.002593213	0.536356212	0.594242088	-0.043270917	135.3007081
rs3720639	11960595	rs37399665	-0.003057818	0.002745178	-1.113887084	0.270991729	0.001390886	0.002593213	0.536356212	0.594242088	-0.043270917	135.3007081
rs31987286	11961447	rs32652665	-0.003057818	0.002745178	-1.113887084	0.270991729	0.001390886	0.002593213	0.536356212	0.594242088	-0.043270917	135.3007081
rs36650880	11964832	rs32328535	-0.003057818	0.002745178	-1.113887084	0.270991729	0.001390886	0.002593213	0.536356212	0.594242088	-0.043270917	135.3007081
rs32450580	11964926	rs32031582	-0.001267994	0.002816143	-0.450259214	0.654593658	0.000685942	0.002879292	0.238233001	0.812735999	-0.037828483	134.6580872
rs30544143	11965166	rs37154009	-0.003231598	0.003571407	-0.904852902	0.370158417	0.000655209	0.002983728	0.219594153	0.827138195	-0.030018266	134.985377
rs32198465	11972879	rs38157235	-0.004258283	0.0036191	-1.176613862	0.245274558	0.001476098	0.002996069	0.492678083	0.624533927	-0.032910423	135.3456865
rs13475725	11973791	rs30871036	-0.001267994	0.002816143	-0.450259214	0.654593658	0.000685942	0.002879292	0.238233001	0.812735999	-0.037828483	134.6580872
rs32366956	11976183	rs30656893	-0.004258283	0.0036191	-1.176613862	0.245274558	0.001476098	0.002996069	0.492678083	0.624533927	-0.032910423	135.3456865
rs32596793	11983029	rs32094133	-0.003057818	0.002745178	-1.113887084	0.270991729	0.001390886	0.002593213	0.536356212	0.594242088	-0.043270917	135.3007081
rs32595021	11983111	rs32436293	-0.001267826	0.002815769	-0.450259214	0.654593658	0.000685942	0.002879292	0.238233001	0.812735999	-0.037828483	134.6580872
rs3681537	11986959	rs36872915	-0.003046759	0.00273525	-1.113887084	0.270991729	0.001390886	0.002593213	0.536356212	0.594242088	-0.043270917	135.3007081
rs37719076	11989169	rs38920386	-0.001267826	0.002815769	-0.450259214	0.654593658	0.000685942	0.002879292	0.238233001	0.812735999	-0.037828483	134.6580872
rs36295448	11990715	rs31472296	-0.001267994	0.002816143	-0.450259214	0.654593658	0.000685942	0.002879292	0.238233001	0.812735999	-0.037828483	134.6580872
rs31478008	12018430	rs32760420	-0.001257684	0.002793245	-0.450259214	0.654593658	0.000685942	0.002879292	0.238233001	0.812735999	-0.037828483	134.6580872
rs38744345	12019953	rs32771022	-0.004258283	0.0036191	-1.176613862	0.245274558	0.001476098	0.002996069	0.492678083	0.624533927	-0.032910423	135.3456865
rs31053391	12039594	rs31390984	-0.003057818	0.002745178	-1.113887084	0.270991729	0.001390886	0.002593213	0.536356212	0.594242088	-0.043270917	135.3007081
rs37399665	12054821	rs32014685	-0.001267994	0.002816143	-0.450259214	0.654593658	0.000685942	0.002879292	0.238233001	0.812735999	-0.037828483	134.6580872
rs32652665	12059505	rs31001128	-0.001267994	0.002816143	-0.450259214	0.654593658	0.000685942	0.002879292	0.238233001	0.812735999	-0.037828483	134.6580872
rs32328535	12072918	rs51078451	-0.004482994	0.00363475	-1.233370402	0.223570491	0.001691753	0.002974345	0.568781849	0.572212225	-0.033080487	135.448245
rs32031582	12084015	rs13475726	-0.004271055	0.003629955	-1.176613862	0.245274558	0.001476098	0.002996069	0.492678083	0.624533927	-0.032910423	135.3456865
rs37154009	12103533	rs31616572	-0.000756316	0.002845052	-0.265835366	0.791528673	3.55E-05	0.002855843	0.012414594	0.99014739	-0.03481231	134.5720279
rs38157235	12106906	rs49693406	-0.003057818	0.002745178	-1.113887084	0.270991729	0.001390886	0.002593213	0.536356212	0.594242088	-0.043270917	135.3007081
rs30871036	12130044	rs31731866	-0.001267994	0.002816143	-0.450259214	0.654593658	0.000685942	0.002879292	0.238233001	0.812735999	-0.037828483	134.6580872
rs30656893	12130824	rs47075706	-0.003214126	0.004026596	-0.798224268	0.428755308	-0.000517116	0.002939097	-0.175943714	0.861094058	-0.025156056	134.907476
rs32094133	12142143	rs32109952	-0.004261907	0.00362218	-1.176613862	0.245274558	0.001476098	0.002996069	0.492678083	0.624533927	-0.032910423	135.3456865
rs32436293	12142283	rs30915078	-0.004258283	0.0036191	-1.176613862	0.245274558	0.001476098	0.002996069	0.492678083	0.624533927	-0.032910423	135.3456865
rs36872915	12142983	rs45994679	-0.003180573	0.003984561	-0.798224268	0.428755308	-0.000517116	0.002939097	-0.175943714	0.861094058	-0.025156056	134.907476
rs38920386	12153987	rs31934584	-0.004201823	0.003571114	-1.176613862	0.245274558	0.001476098	0.002996069	0.492678083	0.624533927	-0.032910423	135.3456865
rs31472296	12166003	rs47681170	-0.00427361	0.003632126	-1.176613862	0.245274558	0.001476098	0.002996069	0.492678083	0.624533927	-0.032910423	135.3456865
rs32760420	12181891	rs51563315	-0.003210842	0.004022481	-0.798224268	0.428755308	-0.000517116	0.002939097	-0.175943714	0.861094058	-0.025156056	134.907476
rs32771022	12182115	rs46961969	-0.003228942	0.004045156	-0.798224268	0.428755308	-0.000517116	0.002939097	-0.175943714	0.861094058	-0.025156056	134.907476
rs31390984	12240654	rs50530817	-0.003214126	0.004026596	-0.798224268	0.428755308	-0.000517116	0.002939097	-0.175943714	0.861094058	-0.025156056	134.907476
rs32014685	12240829	rs51089290	-0.003222432	0.004037001	-0.798224268	0.428755308	-0.000517116	0.002939097	-0.175943714	0.861094058	-0.025156056	134.907476
rs31001128	12241400	rs47557901	-0.004354068	0.003776108	-1.153057129	0.254717504	0.001620335	0.002953309	0.548650505	0.585842326	-0.034586819	135.3270656
rs51078451	12263836	rs50934634	-0.000439814	0.004678081	-0.094015807	0.925496261	-0.004636619	0.003427734	-1.352677447	0.182630727	-0.030414584	135.731012
rs13475726	12266858	rs46316222	-0.004258283	0.0036191	-1.176613862	0.245274558	0.001476098	0.002996069	0.492678083	0.624533927	-0.032910423	135.3456865
rs31616572	12276400	rs48678057	-0.003212621	0.00402471	-0.798224268	0.428755308	-0.000517116	0.002939097	-0.175943714	0.861094058	-0.025156056	134.907476
rs49693406	12277317	rs49322999	-0.000439814	0.004678081	-0.094015807	0.925496261	-0.004636619	0.003427734	-1.352677447	0.182630727	-0.030414584	135.731012
rs31731866	12278853	rs47338140	-0.001267994	0.002816143	-0.450259214	0.654593658	0.000685942	0.002879292	0.238233001	0.812735999	-0.037828483	134.6580872
rs47075706	12305563	rs46026106	-0.001267994	0.002816143	-0.450259214	0.654593658	0.000685942	0.002879292	0.238233001	0.812735999	-0.037828483	134.6580872
rs52240703	12336929	rs49681047	-0.02412375	nan	nan	nan	-0.011766388	nan	nan	nan	-0.059766245	132.8580532
rs32109952	12342585	rs51230400	-0.00040728	0.002822216	-0.144312105	0.885871056	-0.001080967	0.002826194	-0.382481663	0.703828343	-0.03082967	134.6298175
rs30915078	12343028	rs47523257	-0.000410753	0.002846282	-0.144312105	0.885871056	-0.001080967	0.002826194	-0.382481663	0.703828343	-0.03082967	134.6298175
rs45994679	12345020	rs49680362	-0.00044612	0.004745156	-0.094015807	0.925496261	-0.004636619	0.003427734	-1.352677447	0.182630727	-0.030414584	135.731012
rs31934584	12357962	rs32728633	-0.000411675	0.002852672	-0.144312105	0.885871056	-0.001080967	0.002826194	-0.382481663	0.703828343	-0.03082967	134.6298175
rs47681170	12358587	rs32007679	-0.000276781	0.00284925	-0.097141872	0.923026799	-0.001329256	0.002869329	-0.463263734	0.645313467	-0.029633691	134.6548408
rs51563315	12358759	rs46575705	-0.000439814	0.004678081	-0.094015807	0.925496261	-0.004636619	0.003427734	-1.352677447	0.182630727	-0.030414584	135.731012
rs46961969	12382902	rs46570551	-0.000439814	0.004678081	-0.094015807	0.925496261	-0.004636619	0.003427734	-1.352677447	0.182630727	-0.030414584	135.731012
rs50530817	12388729	rs47950800	-0.000439814	0.004678081	-0.094015807	0.925496261	-0.004636619	0.003427734	-1.352677447	0.182630727	-0.030414584	135.731012
rs51089290	12392079	rs45848798	-0.000439814	0.004678081	-0.094015807	0.925496261	-0.004636619	0.003427734	-1.352677447	0.182630727	-0.030414584	135.731012
rs47557901	12392289	rs47212887	-0.000215204	0.004683628	-0.045948227	0.963546194	-0.004644383	0.003423754	-1.35651778	0.181415064	-0.030416603	135.775853
rs50934634	12397407	rs49714372	-0.000439814	0.004678081	-0.094015807	0.925496261	-0.004636619	0.003427734	-1.352677447	0.182630727	-0.030414584	135.731012
rs46316222	12411063	rs31669334	-0.000475332	0.004737116	-0.100342073	0.920499567	-0.004505029	0.003433664	-1.312017754	0.195886352	-0.030546375	135.6542734
rs48678057	12545114	rs31504409	-0.000439814	0.004678081	-0.094015807	0.925496261	-0.004636619	0.003427734	-1.352677447	0.182630727	-0.030414584	135.731012
rs49322999	12546717	rs36311111	-0.000439814	0.004678081	-0.094015807	0.925496261	-0.004636619	0.003427734	-1.352677447	0.182630727	-0.030414584	135.731012
rs47338140	12558259	rs36786949	0.000439814	0.004678081	0.094015807	0.925496261	0.004636619	0.003427734	1.352677447	0.182630727	-0.030414584	135.731012
rs46958976	12585330	rs32404006	nan	nan	nan	nan	nan	nan	nan	nan	nan	nan
rs46026106	12670656	rs38417555	-0.000439814	0.004678081	-0.094015807	0.925496261	-0.004636619	0.003427734	-1.352677447	0.182630727	-0.030414584	135.731012
rs49681047	12704683	rs31807193	-0.000439814	0.004678081	-0.094015807	0.925496261	-0.004636619	0.003427734	-1.352677447	0.182630727	-0.030414584	135.731012
rs51230400	12714032	rs31332560	-0.000439814	0.004678081	-0.094015807	0.925496261	-0.004636619	0.003427734	-1.352677447	0.182630727	-0.030414584	135.731012
rs47523257	12719684	rs31645693	-0.000439814	0.004678081	-0.094015807	0.925496261	-0.004636619	0.003427734	-1.352677447	0.182630727	-0.030414584	135.731012
rs49680362	12720081	rs32306241	-0.000416018	0.004424981	-0.094015807	0.925496261	-0.004636619	0.003427734	-1.352677447	0.182630727	-0.030414584	135.731012
rs32728633	12720994	rs31426703	0.002674	0.002776384	0.963123281	0.340415009	-0.000370202	0.002480786	-0.149227562	0.882012565	-0.035099756	135.0338501
rs32007679	12721533	rs32111053	-0.003057818	0.002745178	-1.113887084	0.270991729	0.001390886	0.002593213	0.536356212	0.594242088	-0.043270917	135.3007081
rs46575705	12721699	rs32547390	-0.00044612	0.004745156	-0.094015807	0.925496261	-0.004636619	0.003427734	-1.352677447	0.182630727	-0.030414584	135.731012
rs46570551	12741095	rs36501213	-0.000439814	0.004678081	-0.094015807	0.925496261	-0.004636619	0.003427734	-1.352677447	0.182630727	-0.030414584	135.731012
rs47950800	12756909	rs36649327	-0.000443239	0.004714511	-0.094015807	0.925496261	-0.004636619	0.003427734	-1.352677447	0.182630727	-0.030414584	135.731012
rs45848798	12760810	rs32132745	-0.000439814	0.004678081	-0.094015807	0.925496261	-0.004636619	0.003427734	-1.352677447	0.182630727	-0.030414584	135.731012
rs47212887	12761520	rs37619782	-0.000439814	0.004678081	-0.094015807	0.925496261	-0.004636619	0.003427734	-1.352677447	0.182630727	-0.030414584	135.731012
rs49714372	12766674	rs38783913	-0.001267994	0.002816143	-0.450259214	0.654593658	0.000685942	0.002879292	0.238233001	0.812735999	-0.037828483	134.6580872
rs31669334	12766919	rs37233867	-0.004261907	0.00362218	-1.176613862	0.245274558	0.001476098	0.002996069	0.492678083	0.624533927	-0.032910423	135.3456865
rs31504409	12770480	rs36909196	-0.004258283	0.0036191	-1.176613862	0.245274558	0.001476098	0.002996069	0.492678083	0.624533927	-0.032910423	135.3456865
rs36311111	12770774	rs38349700	-0.000439814	0.004678081	-0.094015807	0.925496261	-0.004636619	0.003427734	-1.352677447	0.182630727	-0.030414584	135.731012
rs36786949	12770845	rs36318199	-0.000439814	0.004678081	-0.094015807	0.925496261	-0.004636619	0.003427734	-1.352677447	0.182630727	-0.030414584	135.731012
rs32404006	12780424	rs31837214	-0.004258283	0.0036191	-1.176613862	0.245274558	0.001476098	0.002996069	0.492678083	0.624533927	-0.032910423	135.3456865
rs38417555	12788040	rs32445663	-0.000439814	0.004678081	-0.094015807	0.925496261	-0.004636619	0.003427734	-1.352677447	0.182630727	-0.030414584	135.731012
rs31807193	12796820	rs3726952	-0.003059281	0.002746491	-1.113887084	0.270991729	0.001390886	0.002593213	0.536356212	0.594242088	-0.043270917	135.3007081
rs31332560	12797677	rs31246334	-0.001267994	0.002816143	-0.450259214	0.654593658	0.000685942	0.002879292	0.238233001	0.812735999	-0.037828483	134.6580872
rs31645693	12803490	rs6406010	-0.004258283	0.0036191	-1.176613862	0.245274558	0.001476098	0.002996069	0.492678083	0.624533927	-0.032910423	135.3456865
rs32306241	12812588	rs37344849	-0.004258283	0.0036191	-1.176613862	0.245274558	0.001476098	0.002996069	0.492678083	0.624533927	-0.032910423	135.3456865
rs31426703	12812634	rs46370950	-0.003057818	0.002745178	-1.113887084	0.270991729	0.001390886	0.002593213	0.536356212	0.594242088	-0.043270917	135.3007081
rs32111053	12812993	rs37303861	-0.003057818	0.002745178	-1.113887084	0.270991729	0.001390886	0.002593213	0.536356212	0.594242088	-0.043270917	135.3007081
rs32547390	12813311	rs37381522	-0.001267994	0.002816143	-0.450259214	0.654593658	0.000685942	0.002879292	0.238233001	0.812735999	-0.037828483	134.6580872
rs36501213	12813374	rs36389113	-0.000439814	0.004678081	-0.094015807	0.925496261	-0.004636619	0.003427734	-1.352677447	0.182630727	-0.030414584	135.731012
rs36649327	12814411	rs38348911	-0.004258283	0.0036191	-1.176613862	0.245274558	0.001476098	0.002996069	0.492678083	0.624533927	-0.032910423	135.3456865
rs32132745	12815058	rs37290216	-0.000439814	0.004678081	-0.094015807	0.925496261	-0.004636619	0.003427734	-1.352677447	0.182630727	-0.030414584	135.731012
rs37619782	12822216	rs31989667	-0.000439814	0.004678081	-0.094015807	0.925496261	-0.004636619	0.003427734	-1.352677447	0.182630727	-0.030414584	135.731012
rs38783913	12822390	rs36700921	-0.000458079	0.004872357	-0.094015807	0.925496261	-0.004636619	0.003427734	-1.352677447	0.182630727	-0.030414584	135.731012
rs37233867	12828819	rs38018367	-0.000441516	0.004696191	-0.094015807	0.925496261	-0.004636619	0.003427734	-1.352677447	0.182630727	-0.030414584	135.731012
rs36909196	12830045	rs36793470	-0.000439814	0.004678081	-0.094015807	0.925496261	-0.004636619	0.003427734	-1.352677447	0.182630727	-0.030414584	135.731012
rs38349700	12878109	rs31624432	-0.000439814	0.004678081	-0.094015807	0.925496261	-0.004636619	0.003427734	-1.352677447	0.182630727	-0.030414584	135.731012
rs36318199	12880294	rs31678059	-0.000439814	0.004678081	-0.094015807	0.925496261	-0.004636619	0.003427734	-1.352677447	0.182630727	-0.030414584	135.731012
rs31837214	12884801	rs32717307	-0.000644262	0.004805171	-0.134076899	0.893914258	-0.003138983	0.003423686	-0.916843217	0.363905575	-0.031274415	135.0790666
rs32445663	12885485	rs37475461	-0.002626169	0.004012982	-0.654418293	0.516032108	-0.000702008	0.002937341	-0.238994218	0.812149159	-0.025221513	134.810713
rs3726952	12908554	rs3696915	-0.003222432	0.004037001	-0.798224268	0.428755308	-0.000517116	0.002939097	-0.175943714	0.861094058	-0.025156056	134.907476
rs31246334	12910270	rs3661835	-0.00044612	0.004745156	-0.094015807	0.925496261	-0.004636619	0.003427734	-1.352677447	0.182630727	-0.030414584	135.731012
rs6406010	12913164	rs36732783	-0.000661533	0.00493398	-0.134076899	0.893914258	-0.003138983	0.003423686	-0.916843217	0.363905575	-0.031274415	135.0790666
rs37344849	12915089	rs4137443	-0.000439814	0.004678081	-0.094015807	0.925496261	-0.004636619	0.003427734	-1.352677447	0.182630727	-0.030414584	135.731012
rs46370950	12915109	rs37900224	-0.000459904	0.004693518	-0.097986971	0.922359337	-0.004631129	0.003428801	-1.350655647	0.18327323	-0.03045004	135.7249634
NA_7056	12918941	rs37716052	-0.000439814	0.004678081	-0.094015807	0.925496261	-0.004636619	0.003427734	-1.352677447	0.182630727	-0.030414584	135.731012
rs37303861	12919726	rs6343049	-0.000439814	0.004678081	-0.094015807	0.925496261	-0.004636619	0.003427734	-1.352677447	0.182630727	-0.030414584	135.731012
rs37381522	12920352	rs37132297	-0.000439814	0.004678081	-0.094015807	0.925496261	-0.004636619	0.003427734	-1.352677447	0.182630727	-0.030414584	135.731012
rs36389113	12922189	rs36876840	-0.000439814	0.004678081	-0.094015807	0.925496261	-0.004636619	0.003427734	-1.352677447	0.182630727	-0.030414584	135.731012
rs38348911	12922320	rs37117821	-0.000439814	0.004678081	-0.094015807	0.925496261	-0.004636619	0.003427734	-1.352677447	0.182630727	-0.030414584	135.731012
rs37290216	12924968	rs32396572	-0.000447834	0.004763387	-0.094015807	0.925496261	-0.004636619	0.003427734	-1.352677447	0.182630727	-0.030414584	135.731012
rs31989667	12926680	rs36520532	-0.000416018	0.004424981	-0.094015807	0.925496261	-0.004636619	0.003427734	-1.352677447	0.182630727	-0.030414584	135.731012
rs36700921	12926732	rs36765409	-0.000439814	0.004678081	-0.094015807	0.925496261	-0.004636619	0.003427734	-1.352677447	0.182630727	-0.030414584	135.731012
rs38018367	12928525	rs36585555	-0.000439814	0.004678081	-0.094015807	0.925496261	-0.004636619	0.003427734	-1.352677447	0.182630727	-0.030414584	135.731012
rs36793470	12935960	rs36571273	-0.000439814	0.004678081	-0.094015807	0.925496261	-0.004636619	0.003427734	-1.352677447	0.182630727	-0.030414584	135.731012
rs31624432	12937267	rs30599931	-0.001930446	0.003424418	-0.563729668	0.575618199	0.000224549	0.002978818	0.075381853	0.940230849	-0.03089837	134.7060398
rs31678059	12944032	rs32304821	-0.004258283	0.0036191	-1.176613862	0.245274558	0.001476098	0.002996069	0.492678083	0.624533927	-0.032910423	135.3456865
rs32717307	12944786	rs51207805	-0.003214126	0.004026596	-0.798224268	0.428755308	-0.000517116	0.002939097	-0.175943714	0.861094058	-0.025156056	134.907476
rs37475461	12956344	rs31404278	-0.000439814	0.004678081	-0.094015807	0.925496261	-0.004636619	0.003427734	-1.352677447	0.182630727	-0.030414584	135.731012
rs3696915	12956613	rs31636991	-0.004258283	0.0036191	-1.176613862	0.245274558	0.001476098	0.002996069	0.492678083	0.624533927	-0.032910423	135.3456865
rs3661835	12967542	rs31983252	-0.004258283	0.0036191	-1.176613862	0.245274558	0.001476098	0.002996069	0.492678083	0.624533927	-0.032910423	135.3456865
rs36732783	12979167	rs31378326	-0.003214126	0.004026596	-0.798224268	0.428755308	-0.000517116	0.002939097	-0.175943714	0.861094058	-0.025156056	134.907476
rs4137443	12984882	rs30477285	-0.003214126	0.004026596	-0.798224268	0.428755308	-0.000517116	0.002939097	-0.175943714	0.861094058	-0.025156056	134.907476
rs37900224	12985304	rs49942239	-0.003214126	0.004026596	-0.798224268	0.428755308	-0.000517116	0.002939097	-0.175943714	0.861094058	-0.025156056	134.907476
rs37716052	12985420	rs32032342	-0.000441516	0.004696191	-0.094015807	0.925496261	-0.004636619	0.003427734	-1.352677447	0.182630727	-0.030414584	135.731012
rs6343049	13006964	rs46755598	-0.003210842	0.004022481	-0.798224268	0.428755308	-0.000517116	0.002939097	-0.175943714	0.861094058	-0.025156056	134.907476
rs37132297	13007197	rs47358747	-0.00221271	0.003958544	-0.558970673	0.578835535	-0.001194725	0.002918109	-0.409417593	0.684093166	-0.023820084	134.8076533
rs36876840	13028329	rs50078449	-0.000439814	0.004678081	-0.094015807	0.925496261	-0.004636619	0.003427734	-1.352677447	0.182630727	-0.030414584	135.731012
rs37117821	13028888	rs50555418	-0.004258283	0.0036191	-1.176613862	0.245274558	0.001476098	0.002996069	0.492678083	0.624533927	-0.032910423	135.3456865
rs32396572	13030323	rs49736963	-0.004258283	0.0036191	-1.176613862	0.245274558	0.001476098	0.002996069	0.492678083	0.624533927	-0.032910423	135.3456865
rs36520532	13030431	rs46098933	-0.000439814	0.004678081	-0.094015807	0.925496261	-0.004636619	0.003427734	-1.352677447	0.182630727	-0.030414584	135.731012
rs36765409	13045800	rs32223513	-0.000439814	0.004678081	-0.094015807	0.925496261	-0.004636619	0.003427734	-1.352677447	0.182630727	-0.030414584	135.731012
rs36585555	13046442	rs32421518	0.001394872	0.002892105	0.482303387	0.631829081	0.000524315	0.002394191	0.218994437	0.827602621	-0.028583911	134.6993572
rs36571273	13051226	rs32694060	-0.00049488	0.0028915	-0.171149914	0.864840616	0.000414144	0.002857768	0.144918638	0.885394792	-0.035476297	134.5573133
rs30599931	13056066	rs51091276	0.001569005	0.002800653	0.560228069	0.577984621	0.000439782	0.002502522	0.175735504	0.861256717	-0.029618826	134.7291206
rs32304821	13057084	rs52111009	0.001577132	0.002815161	0.560228069	0.577984621	0.000439782	0.002502522	0.175735504	0.861256717	-0.029618826	134.7291206
rs51207805	13062292	rs46187979	-0.003665462	0.003993204	-0.917925263	0.363344671	-7.77E-05	0.002890652	-0.026883691	0.978666327	-0.025384137	134.9902967
rs31404278	13062515	rs49942466	-0.002262465	0.00391974	-0.57719771	0.566560631	-0.001149545	0.002897563	-0.396728264	0.693363566	-0.023205222	134.8115933
rs31636991	13062752	rs51476785	-0.003214126	0.004026596	-0.798224268	0.428755308	-0.000517116	0.002939097	-0.175943714	0.861094058	-0.025156056	134.907476
rs31983252	13063422	rs45688852	0.001577132	0.002815161	0.560228069	0.577984621	0.000439782	0.002502522	0.175735504	0.861256717	-0.029618826	134.7291206
rs31378326	13076585	rs47101229	-0.003239142	0.004057935	-0.798224268	0.428755308	-0.000517116	0.002939097	-0.175943714	0.861094058	-0.025156056	134.907476
rs30477285	13077031	rs52376754	-0.000220773	0.002908157	-0.075914971	0.939808973	-3.89E-05	0.002889387	-0.013447746	0.989327497	-0.033777536	134.5364862
rs49942239	13078841	rs46791712	-0.003214126	0.004026596	-0.798224268	0.428755308	-0.000517116	0.002939097	-0.175943714	0.861094058	-0.025156056	134.907476
rs32032342	13078948	rs32805131	0.001439804	0.002757061	0.52222423	0.603967037	0.000421417	0.002395164	0.175944937	0.861093103	-0.029798569	134.7068041
rs46755598	13082083	rs49571796	-0.000218706	0.00288093	-0.075914971	0.939808973	-3.89E-05	0.002889387	-0.013447746	0.989327497	-0.033777536	134.5364862
rs47358747	13095727	rs30910609	-0.003214126	0.004026596	-0.798224268	0.428755308	-0.000517116	0.002939097	-0.175943714	0.861094058	-0.025156056	134.907476
rs50078449	13095780	rs31726475	0.000746441	0.002871558	0.25994302	0.796043099	0.001284695	0.002432136	0.528216586	0.599834373	-0.023917221	134.7354885
rs50555418	13098314	rs32510639	0.000742595	0.002856759	0.25994302	0.796043099	0.001284695	0.002432136	0.528216586	0.599834373	-0.023917221	134.7354885
rs49736963	13104365	rs30517770	0.000743698	0.002861005	0.25994302	0.796043099	0.001284695	0.002432136	0.528216586	0.599834373	-0.023917221	134.7354885
rs46098933	13106305	rs31567721	0.000746441	0.002871558	0.25994302	0.796043099	0.001284695	0.002432136	0.528216586	0.599834373	-0.023917221	134.7354885
rs32223513	13107962	rs51011670	0.001247571	0.002881054	0.433025947	0.666976708	0.001709854	0.00245942	0.695226328	0.490336641	-0.018568292	134.9241838
rs32421518	13112351	rs3661196	0.001247571	0.002881054	0.433025947	0.666976708	0.001709854	0.00245942	0.695226328	0.490336641	-0.018568292	134.9241838
rs32694060	13115698	rs31838493	0.000177825	0.00291231	0.061059902	0.951570417	-0.001853371	0.002876754	-0.644257619	0.522540333	-0.027366126	134.757778
rs51091276	13115902	rs31380060	-0.003212621	0.00402471	-0.798224268	0.428755308	-0.000517116	0.002939097	-0.175943714	0.861094058	-0.025156056	134.907476
rs52111009	13115926	rs32204311	0.000177825	0.00291231	0.061059902	0.951570417	-0.001853371	0.002876754	-0.644257619	0.522540333	-0.027366126	134.757778
rs46187979	13116260	rs32578018	-0.003140682	0.003723561	-0.843461775	0.403242653	-0.000489078	0.002918294	-0.167590487	0.867624495	-0.027427071	134.9512103
rs49942466	13117109	rs52541511	0.000177825	0.00291231	0.061059902	0.951570417	-0.001853371	0.002876754	-0.644257619	0.522540333	-0.027366126	134.757778
rs51476785	13135665	rs30703342	0.001247571	0.002881054	0.433025947	0.666976708	0.001709854	0.00245942	0.695226328	0.490336641	-0.018568292	134.9241838
rs45688852	13145157	rs32072128	0.001246394	0.002878336	0.433025947	0.666976708	0.001709854	0.00245942	0.695226328	0.490336641	-0.018568292	134.9241838
rs47101229	13145538	rs30701149	-0.000354388	0.002759374	-0.128430529	0.898356264	-0.002303185	0.002775963	-0.829688643	0.410909212	-0.023748026	134.922532
rs52376754	13152066	rs32688601	0.000177825	0.00291231	0.061059902	0.951570417	-0.001853371	0.002876754	-0.644257619	0.522540333	-0.027366126	134.757778
rs46791712	13153343	rs33859676	0.000177825	0.00291231	0.061059902	0.951570417	-0.001853371	0.002876754	-0.644257619	0.522540333	-0.027366126	134.757778
rs32805131	13172808	rs31705480	0.000177825	0.00291231	0.061059902	0.951570417	-0.001853371	0.002876754	-0.644257619	0.522540333	-0.027366126	134.757778
rs49571796	13176276	rs31469793	0.000177587	0.002908413	0.061059902	0.951570417	-0.001853371	0.002876754	-0.644257619	0.522540333	-0.027366126	134.757778
rs30910609	13176434	rs31297569	-0.003222432	0.004037001	-0.798224268	0.428755308	-0.000517116	0.002939097	-0.175943714	0.861094058	-0.025156056	134.907476
rs31726475	13179163	rs30995322	-0.003214126	0.004026596	-0.798224268	0.428755308	-0.000517116	0.002939097	-0.175943714	0.861094058	-0.025156056	134.907476
rs32510639	13181659	rs49898678	0.001247571	0.002881054	0.433025947	0.666976708	0.001709854	0.00245942	0.695226328	0.490336641	-0.018568292	134.9241838
rs30517770	13182317	rs50906914	0.001610321	0.002883703	0.558421254	0.579207533	0.001590528	0.0024483	0.649645926	0.519083543	-0.019087868	134.9663409
rs31567721	13184872	rs31477656	-0.00045845	0.002686881	-0.17062533	0.865250794	-0.00114109	0.003019379	-0.377921897	0.707190086	-0.029963665	134.6466217
rs51011670	13185218	rs32794765	0.001259862	0.002653141	0.474856784	0.637088255	-0.002620271	0.002911642	-0.899928874	0.372746093	-0.024427385	135.0244722
rs3661196	13191764	rs31464553	0.001628192	0.002886634	0.564045192	0.575405197	0.001739998	0.002406462	0.723052314	0.473230802	-0.017133116	135.0273678
rs31838493	13192886	rs32624830	-0.003214126	0.004026596	-0.798224268	0.428755308	-0.000517116	0.002939097	-0.175943714	0.861094058	-0.025156056	134.907476
rs31380060	13192922	rs32573296	0.001247571	0.002881054	0.433025947	0.666976708	0.001709854	0.00245942	0.695226328	0.490336641	-0.018568292	134.9241838
rs32204311	13193337	rs32261944	0.001247571	0.002881054	0.433025947	0.666976708	0.001709854	0.00245942	0.695226328	0.490336641	-0.018568292	134.9241838
rs32578018	13193404	rs46900214	0.001247571	0.002881054	0.433025947	0.666976708	0.001709854	0.00245942	0.695226328	0.490336641	-0.018568292	134.9241838
rs52541511	13193838	rs46008899	0.001247571	0.002881054	0.433025947	0.666976708	0.001709854	0.00245942	0.695226328	0.490336641	-0.018568292	134.9241838
rs30703342	13194738	rs32757994	0.000177825	0.00291231	0.061059902	0.951570417	-0.001853371	0.002876754	-0.644257619	0.522540333	-0.027366126	134.757778
rs32072128	13194908	rs45721998	0.000177825	0.00291231	0.061059902	0.951570417	-0.001853371	0.002876754	-0.644257619	0.522540333	-0.027366126	134.757778
rs30701149	13195494	rs30469912	-0.003182784	0.003987331	-0.798224268	0.428755308	-0.000517116	0.002939097	-0.175943714	0.861094058	-0.025156056	134.907476
rs32688601	13204413	rs47280208	-0.003209764	0.003949289	-0.812744847	0.420462282	-0.000497364	0.002907831	-0.171042948	0.864924251	-0.024204306	134.916066
rs33859676	13204708	rs31819106	0.001245072	0.002875283	0.433025947	0.666976708	0.001709854	0.00245942	0.695226328	0.490336641	-0.018568292	134.9241838
rs31705480	13215717	rs32644323	0.001376728	0.002919322	0.471591595	0.639400285	0.001624016	0.002440689	0.665392686	0.509051714	-0.019308867	134.9237495
rs31469793	13216787	rs30999198	0.000177587	0.002908413	0.061059902	0.951570417	-0.001853371	0.002876754	-0.644257619	0.522540333	-0.027366126	134.757778
rs31297569	13220694	rs48590526	0.000177825	0.00291231	0.061059902	0.951570417	-0.001853371	0.002876754	-0.644257619	0.522540333	-0.027366126	134.757778
rs30995322	13223004	rs32398993	0.000177825	0.00291231	0.061059902	0.951570417	-0.001853371	0.002876754	-0.644257619	0.522540333	-0.027366126	134.757778
rs49898678	13224822	rs32684386	0.00123297	0.002847336	0.433025947	0.666976708	0.001709854	0.00245942	0.695226328	0.490336641	-0.018568292	134.9241838
rs50906914	13225340	rs47644443	0.001249432	0.002885351	0.433025947	0.666976708	0.001709854	0.00245942	0.695226328	0.490336641	-0.018568292	134.9241838
rs31477656	13225701	rs30845866	0.001243375	0.002871363	0.433025947	0.666976708	0.001709854	0.00245942	0.695226328	0.490336641	-0.018568292	134.9241838
rs32794765	13226478	rs31422931	0.001706071	0.002869168	0.594622389	0.554947818	0.001025709	0.002476481	0.414179946	0.6806265	-0.023430886	134.8456718
rs31464553	13227889	rs31751426	0.001249432	0.002885351	0.433025947	0.666976708	0.001709854	0.00245942	0.695226328	0.490336641	-0.018568292	134.9241838
rs32624830	13230529	rs32709938	0.000177825	0.00291231	0.061059902	0.951570417	-0.001853371	0.002876754	-0.644257619	0.522540333	-0.027366126	134.757778
rs32573296	13231326	rs31870051	-0.003182784	0.003987331	-0.798224268	0.428755308	-0.000517116	0.002939097	-0.175943714	0.861094058	-0.025156056	134.907476
rs32261944	13232111	rs46054078	-0.003182784	0.003987331	-0.798224268	0.428755308	-0.000517116	0.002939097	-0.175943714	0.861094058	-0.025156056	134.907476
rs46900214	13236012	rs48650248	-0.002517674	0.002575317	-0.977616966	0.333269175	-0.001792332	0.003212452	-0.557932689	0.579538425	-0.023147058	135.1463316
rs46008899	13241798	rs49268942	0.000177825	0.00291231	0.061059902	0.951570417	-0.001853371	0.002876754	-0.644257619	0.522540333	-0.027366126	134.757778
rs32757994	13242113	rs31006555	-0.003182784	0.003987331	-0.798224268	0.428755308	-0.000517116	0.002939097	-0.175943714	0.861094058	-0.025156056	134.907476
rs45721998	13242213	rs31480680	-0.003158548	0.003956969	-0.798224268	0.428755308	-0.000517116	0.002939097	-0.175943714	0.861094058	-0.025156056	134.907476
rs30469912	13245976	rs32667852	0.000177825	0.00291231	0.061059902	0.951570417	-0.001853371	0.002876754	-0.644257619	0.522540333	-0.027366126	134.757778
rs47280208	13246168	rs31261645	-0.003182784	0.003987331	-0.798224268	0.428755308	-0.000517116	0.002939097	-0.175943714	0.861094058	-0.025156056	134.907476
rs31819106	13249249	rs32434246	-0.00244379	0.003758082	-0.650276031	0.518680105	-0.001264863	0.002856799	-0.442755346	0.65997381	-0.022935386	134.8915936
rs32644323	13258170	rs32173396	0.000177825	0.00291231	0.061059902	0.951570417	-0.001853371	0.002876754	-0.644257619	0.522540333	-0.027366126	134.757778
rs30999198	13265351	rs31728155	-0.003182784	0.003987331	-0.798224268	0.428755308	-0.000517116	0.002939097	-0.175943714	0.861094058	-0.025156056	134.907476
rs48590526	13265590	rs32538612	-0.000746085	0.002874301	-0.259570915	0.796328427	-0.000698781	0.003019279	-0.231439631	0.817977935	-0.031221212	134.6036123
rs32398993	13268118	rs46547766	0.000177825	0.00291231	0.061059902	0.951570417	-0.001853371	0.002876754	-0.644257619	0.522540333	-0.027366126	134.757778
rs32684386	13268460	rs31333711	-0.003182784	0.003987331	-0.798224268	0.428755308	-0.000517116	0.002939097	-0.175943714	0.861094058	-0.025156056	134.907476
rs47644443	13272336	rs46086751	0.000177825	0.00291231	0.061059902	0.951570417	-0.001853371	0.002876754	-0.644257619	0.522540333	-0.027366126	134.757778
rs30845866	13279810	rs32084678	0.001249432	0.002885351	0.433025947	0.666976708	0.001709854	0.00245942	0.695226328	0.490336641	-0.018568292	134.9241838
rs31422931	13288309	rs45854873	0.000177587	0.002908413	0.061059902	0.951570417	-0.001853371	0.002876754	-0.644257619	0.522540333	-0.027366126	134.757778
rs31751426	13291192	rs31902527	0.001240612	0.002864982	0.433025947	0.666976708	0.001709854	0.00245942	0.695226328	0.490336641	-0.018568292	134.9241838
rs32709938	13294602	rs31966795	-0.003182784	0.003987331	-0.798224268	0.428755308	-0.000517116	0.002939097	-0.175943714	0.861094058	-0.025156056	134.907476
rs31870051	13301693	rs46963030	-0.003199675	0.004008491	-0.798224268	0.428755308	-0.000517116	0.002939097	-0.175943714	0.861094058	-0.025156056	134.907476
rs46054078	13304093	rs31817730	0.000179393	0.002937991	0.061059902	0.951570417	-0.001853371	0.002876754	-0.644257619	0.522540333	-0.027366126	134.757778
rs48650248	13305998	rs49016178	0.000177825	0.00291231	0.061059902	0.951570417	-0.001853371	0.002876754	-0.644257619	0.522540333	-0.027366126	134.757778
rs49268942	13312652	rs32655071	0.001248459	0.002883105	0.433025947	0.666976708	0.001709854	0.00245942	0.695226328	0.490336641	-0.018568292	134.9241838
rs31006555	13315375	rs48040365	0.000626763	0.002894814	0.216512445	0.82952536	-0.00218496	0.00288127	-0.75833209	0.45203822	-0.025959561	134.8533226
rs31480680	13329561	rs31870204	-0.003182784	0.003987331	-0.798224268	0.428755308	-0.000517116	0.002939097	-0.175943714	0.861094058	-0.025156056	134.907476
rs32667852	13331027	rs47693129	-0.003182784	0.003987331	-0.798224268	0.428755308	-0.000517116	0.002939097	-0.175943714	0.861094058	-0.025156056	134.907476
rs31261645	13332164	rs46730344	-0.003182784	0.003987331	-0.798224268	0.428755308	-0.000517116	0.002939097	-0.175943714	0.861094058	-0.025156056	134.907476
rs32434246	13333935	rs31858507	-0.002790926	0.004010795	-0.695853495	0.489947348	-0.000601049	0.002928928	-0.205211198	0.83829332	-0.025466948	134.8311053
rs32173396	13336736	rs32215561	-0.003182784	0.003987331	-0.798224268	0.428755308	-0.000517116	0.002939097	-0.175943714	0.861094058	-0.025156056	134.907476
rs31728155	13337227	rs31479656	0.000177825	0.00291231	0.061059902	0.951570417	-0.001853371	0.002876754	-0.644257619	0.522540333	-0.027366126	134.757778
rs32538612	13337358	rs50507786	-0.003149596	0.003945753	-0.798224268	0.428755308	-0.000517116	0.002939097	-0.175943714	0.861094058	-0.025156056	134.907476
rs46547766	13337374	rs46401182	0.001249432	0.002885351	0.433025947	0.666976708	0.001709854	0.00245942	0.695226328	0.490336641	-0.018568292	134.9241838
rs31333711	13338482	rs46641435	0.000177825	0.00291231	0.061059902	0.951570417	-0.001853371	0.002876754	-0.644257619	0.522540333	-0.027366126	134.757778
rs46086751	13339998	rs50182288	0.000177825	0.00291231	0.061059902	0.951570417	-0.001853371	0.002876754	-0.644257619	0.522540333	-0.027366126	134.757778
rs32084678	13345240	rs50739991	0.000177825	0.00291231	0.061059902	0.951570417	-0.001853371	0.002876754	-0.644257619	0.522540333	-0.027366126	134.757778
rs45854873	13346082	rs6200254	0.001249432	0.002885351	0.433025947	0.666976708	0.001709854	0.00245942	0.695226328	0.490336641	-0.018568292	134.9241838
rs31902527	13346202	rs6213212	-0.004134944	0.003958307	-1.044624287	0.301539824	-0.001027524	0.002888039	-0.355786184	0.723592686	-0.020992882	135.2145844
rs31966795	13355151	rs32121325	0.000177825	0.00291231	0.061059902	0.951570417	-0.001853371	0.002876754	-0.644257619	0.522540333	-0.027366126	134.757778
rs46963030	13355437	rs32325562	0.000177825	0.00291231	0.061059902	0.951570417	-0.001853371	0.002876754	-0.644257619	0.522540333	-0.027366126	134.757778
rs31817730	13357845	rs32725483	0.000177825	0.00291231	0.061059902	0.951570417	-0.001853371	0.002876754	-0.644257619	0.522540333	-0.027366126	134.757778
rs49016178	13358203	rs50848475	0.000174344	0.002855296	0.061059902	0.951570417	-0.001853371	0.002876754	-0.644257619	0.522540333	-0.027366126	134.757778
rs32655071	13373071	rs3655978	0.000177825	0.00291231	0.061059902	0.951570417	-0.001853371	0.002876754	-0.644257619	0.522540333	-0.027366126	134.757778
rs48040365	13391551	rs32736549	0.000177714	0.002910484	0.061059902	0.951570417	-0.001853371	0.002876754	-0.644257619	0.522540333	-0.027366126	134.757778
rs31870204	13400435	rs48773550	0.000177825	0.00291231	0.061059902	0.951570417	-0.001853371	0.002876754	-0.644257619	0.522540333	-0.027366126	134.757778
rs47693129	13404705	rs30604691	-0.003182784	0.003987331	-0.798224268	0.428755308	-0.000517116	0.002939097	-0.175943714	0.861094058	-0.025156056	134.907476
rs46730344	13413892	rs30691209	-0.003182784	0.003987331	-0.798224268	0.428755308	-0.000517116	0.002939097	-0.175943714	0.861094058	-0.025156056	134.907476
rs31858507	13426008	rs32056236	-0.003182784	0.003987331	-0.798224268	0.428755308	-0.000517116	0.002939097	-0.175943714	0.861094058	-0.025156056	134.907476
rs32215561	13426091	rs13475731	0.001446075	0.002847028	0.50792432	0.613881997	0.001364714	0.00243737	0.559912367	0.578198208	-0.020265456	134.8738993
rs31479656	13434362	rs6278293	0.000502369	0.002866242	0.175271008	0.861619614	-0.001914576	0.002872672	-0.666479384	0.508363295	-0.026851589	134.7830877
rs50507786	13444415	rs52202741	0.000177714	0.002910484	0.061059902	0.951570417	-0.001853371	0.002876754	-0.644257619	0.522540333	-0.027366126	134.757778
rs46401182	13445796	rs32205930	-0.003181817	0.003986119	-0.798224268	0.428755308	-0.000517116	0.002939097	-0.175943714	0.861094058	-0.025156056	134.907476
rs46641435	13452826	rs32240804	0.000177825	0.00291231	0.061059902	0.951570417	-0.001853371	0.002876754	-0.644257619	0.522540333	-0.027366126	134.757778
rs50182288	13453789	rs32554464	-0.003179052	0.003982656	-0.798224268	0.428755308	-0.000517116	0.002939097	-0.175943714	0.861094058	-0.025156056	134.907476
rs50739991	13456567	rs49540971	-0.001423941	0.002704232	-0.526560301	0.600975318	-0.002308349	0.003389673	-0.680994447	0.499216581	-0.023957669	134.9394218
rs6200254	13458032	rs50681987	0.001249432	0.002885351	0.433025947	0.666976708	0.001709854	0.00245942	0.695226328	0.490336641	-0.018568292	134.9241838
rs6213212	13458273	rs31429767	-0.002090668	0.002754779	-0.758924096	0.451687387	-0.001875613	0.002836	-0.661358646	0.511611665	-0.026109264	135.1137723
rs32121325	13458314	rs31314828	0.000177825	0.00291231	0.061059902	0.951570417	-0.001853371	0.002876754	-0.644257619	0.522540333	-0.027366126	134.757778
rs32325562	13475151	rs48652248	-0.003182784	0.003987331	-0.798224268	0.428755308	-0.000517116	0.002939097	-0.175943714	0.861094058	-0.025156056	134.907476
rs32725483	13475830	rs49500301	-0.003182784	0.003987331	-0.798224268	0.428755308	-0.000517116	0.002939097	-0.175943714	0.861094058	-0.025156056	134.907476
rs50848475	13475864	rs46352260	-0.003199675	0.004008491	-0.798224268	0.428755308	-0.000517116	0.002939097	-0.175943714	0.861094058	-0.025156056	134.907476
rs3655978	13484151	rs32271623	0.001243375	0.002871363	0.433025947	0.666976708	0.001709854	0.00245942	0.695226328	0.490336641	-0.018568292	134.9241838
rs32736549	13490168	rs30670782	0.000177825	0.00291231	0.061059902	0.951570417	-0.001853371	0.002876754	-0.644257619	0.522540333	-0.027366126	134.757778
rs48773550	13512515	rs31527169	0.000338002	0.002964989	0.113997568	0.909725307	-0.001932512	0.002858888	-0.675966122	0.502374948	-0.027221917	134.7829085
rs30604691	13519586	rs51865546	0.001249432	0.002885351	0.433025947	0.666976708	0.001709854	0.00245942	0.695226328	0.490336641	-0.018568292	134.9241838
rs30691209	13519986	rs51435615	0.000177825	0.00291231	0.061059902	0.951570417	-0.001853371	0.002876754	-0.644257619	0.522540333	-0.027366126	134.757778
rs32056236	13521564	rs32730181	0.001249432	0.002885351	0.433025947	0.666976708	0.001709854	0.00245942	0.695226328	0.490336641	-0.018568292	134.9241838
rs13475731	13525558	rs32257332	-0.003182784	0.003987331	-0.798224268	0.428755308	-0.000517116	0.002939097	-0.175943714	0.861094058	-0.025156056	134.907476
rs6278293	13531834	rs31875620	0.001248459	0.002883105	0.433025947	0.666976708	0.001709854	0.00245942	0.695226328	0.490336641	-0.018568292	134.9241838
rs52202741	13536110	rs32699898	0.000368382	0.002906047	0.12676388	0.899668054	-0.001882678	0.002866961	-0.656680824	0.514588816	-0.02706724	134.7704636
rs32205930	13549419	rs3680032	0.00144123	0.002837489	0.50792432	0.613881997	0.001364714	0.00243737	0.559912367	0.578198208	-0.020265456	134.8738993
rs32240804	13559086	rs31391058	0.000177825	0.00291231	0.061059902	0.951570417	-0.001853371	0.002876754	-0.644257619	0.522540333	-0.027366126	134.757778
rs32554464	13584917	rs32722904	-0.003181817	0.003986119	-0.798224268	0.428755308	-0.000517116	0.002939097	-0.175943714	0.861094058	-0.025156056	134.907476
rs49540971	13584939	rs31378327	0.000178273	0.002919647	0.061059902	0.951570417	-0.001853371	0.002876754	-0.644257619	0.522540333	-0.027366126	134.757778
rs50681987	13618088	rs30501388	0.000177825	0.00291231	0.061059902	0.951570417	-0.001853371	0.002876754	-0.644257619	0.522540333	-0.027366126	134.757778
rs31429767	13621957	rs49257617	-0.003182784	0.003987331	-0.798224268	0.428755308	-0.000517116	0.002939097	-0.175943714	0.861094058	-0.025156056	134.907476
rs31314828	13622814	rs32428661	0.000177825	0.00291231	0.061059902	0.951570417	-0.001853371	0.002876754	-0.644257619	0.522540333	-0.027366126	134.757778
rs48652248	13623774	rs46629835	0.000177825	0.00291231	0.061059902	0.951570417	-0.001853371	0.002876754	-0.644257619	0.522540333	-0.027366126	134.757778
rs49500301	13626437	rs3674009	0.000177825	0.00291231	0.061059902	0.951570417	-0.001853371	0.002876754	-0.644257619	0.522540333	-0.027366126	134.757778
rs46352260	13626607	rs3675088	0.000177587	0.002908413	0.061059902	0.951570417	-0.001853371	0.002876754	-0.644257619	0.522540333	-0.027366126	134.757778
rs32271623	13626685	rs31991468	0.000177825	0.00291231	0.061059902	0.951570417	-0.001853371	0.002876754	-0.644257619	0.522540333	-0.027366126	134.757778
rs30670782	13637644	rs49705433	0.001219931	0.002879991	0.423588674	0.673798083	0.001257385	0.00239325	0.525387964	0.601783503	-0.021369527	134.8041292
rs31527169	13644390	rs49222642	0.000177825	0.00291231	0.061059902	0.951570417	-0.001853371	0.002876754	-0.644257619	0.522540333	-0.027366126	134.757778
rs45836585	13644499	rs52307805	nan	nan	nan	nan	nan	nan	nan	nan	nan	nan
rs51865546	13654026	rs31932350	0.000177825	0.00291231	0.061059902	0.951570417	-0.001853371	0.002876754	-0.644257619	0.522540333	-0.027366126	134.757778
rs51435615	13691018	rs32477769	0.000177825	0.00291231	0.061059902	0.951570417	-0.001853371	0.002876754	-0.644257619	0.522540333	-0.027366126	134.757778
rs32730181	13697099	rs3654866	0.001249432	0.002885351	0.433025947	0.666976708	0.001709854	0.00245942	0.695226328	0.490336641	-0.018568292	134.9241838
rs32257332	13768084	rs45999558	-0.003182784	0.003987331	-0.798224268	0.428755308	-0.000517116	0.002939097	-0.175943714	0.861094058	-0.025156056	134.907476
rs31875620	13769215	rs30560114	-0.003182784	0.003987331	-0.798224268	0.428755308	-0.000517116	0.002939097	-0.175943714	0.861094058	-0.025156056	134.907476
rs32699898	13769629	rs51264067	0.00028526	0.002973698	0.095927641	0.923985902	-0.00190429	0.002866392	-0.664350946	0.509712125	-0.027239632	134.7731353
rs3680032	13770056	rs48885445	0.001248459	0.002883105	0.433025947	0.666976708	0.001709854	0.00245942	0.695226328	0.490336641	-0.018568292	134.9241838
rs31391058	13770241	rs47002802	0.001249432	0.002885351	0.433025947	0.666976708	0.001709854	0.00245942	0.695226328	0.490336641	-0.018568292	134.9241838
rs32722904	13772683	rs32428764	0.000177825	0.00291231	0.061059902	0.951570417	-0.001853371	0.002876754	-0.644257619	0.522540333	-0.027366126	134.757778
rs31378327	13778182	rs48432735	0.000177825	0.00291231	0.061059902	0.951570417	-0.001853371	0.002876754	-0.644257619	0.522540333	-0.027366126	134.757778
rs30501388	13778219	rs50199050	0.000177825	0.00291231	0.061059902	0.951570417	-0.001853371	0.002876754	-0.644257619	0.522540333	-0.027366126	134.757778
rs49257617	13779060	rs48049075	0.000177825	0.00291231	0.061059902	0.951570417	-0.001853371	0.002876754	-0.644257619	0.522540333	-0.027366126	134.757778
rs32428661	13779512	rs30914609	0.000177714	0.002910484	0.061059902	0.951570417	-0.001853371	0.002876754	-0.644257619	0.522540333	-0.027366126	134.757778
rs46629835	13779804	rs30851497	-0.003182784	0.003987331	-0.798224268	0.428755308	-0.000517116	0.002939097	-0.175943714	0.861094058	-0.025156056	134.907476
rs3674009	13780738	rs46917610	-0.003182784	0.003987331	-0.798224268	0.428755308	-0.000517116	0.002939097	-0.175943714	0.861094058	-0.025156056	134.907476
rs3675088	13811788	rs50315899	0.001243375	0.002871363	0.433025947	0.666976708	0.001709854	0.00245942	0.695226328	0.490336641	-0.018568292	134.9241838
rs31991468	13811849	rs51406880	0.000177825	0.00291231	0.061059902	0.951570417	-0.001853371	0.002876754	-0.644257619	0.522540333	-0.027366126	134.757778
rs49705433	13832148	rs50348443	0.000177825	0.00291231	0.061059902	0.951570417	-0.001853371	0.002876754	-0.644257619	0.522540333	-0.027366126	134.757778
rs49222642	13832643	rs48137195	0.000177825	0.00291231	0.061059902	0.951570417	-0.001853371	0.002876754	-0.644257619	0.522540333	-0.027366126	134.757778
rs52307805	13832704	rs48988706	0.000177825	0.00291231	0.061059902	0.951570417	-0.001853371	0.002876754	-0.644257619	0.522540333	-0.027366126	134.757778
rs31932350	13845450	rs31710291	0.000176101	0.002884067	0.061059902	0.951570417	-0.001853371	0.002876754	-0.644257619	0.522540333	-0.027366126	134.757778
rs32477769	13850888	rs32193474	-0.003182784	0.003987331	-0.798224268	0.428755308	-0.000517116	0.002939097	-0.175943714	0.861094058	-0.025156056	134.907476
rs3654866	13852694	rs51068662	0.001249432	0.002885351	0.433025947	0.666976708	0.001709854	0.00245942	0.695226328	0.490336641	-0.018568292	134.9241838
rs45999558	13860434	rs47676582	0.001249432	0.002885351	0.433025947	0.666976708	0.001709854	0.00245942	0.695226328	0.490336641	-0.018568292	134.9241838
rs30560114	13870323	rs47208650	0.001249432	0.002885351	0.433025947	0.666976708	0.001709854	0.00245942	0.695226328	0.490336641	-0.018568292	134.9241838
rs51264067	13870979	rs47491720	0.001036457	0.002940653	0.352458041	0.726070444	0.00163419	0.00241493	0.676702929	0.501911467	-0.019065209	134.8725146
rs48885445	13879467	rs32372472	0.001249432	0.002885351	0.433025947	0.666976708	0.001709854	0.00245942	0.695226328	0.490336641	-0.018568292	134.9241838
rs47002802	13890849	rs31759723	0.001250952	0.002888862	0.433025947	0.666976708	0.001709854	0.00245942	0.695226328	0.490336641	-0.018568292	134.9241838
rs32428764	13902793	rs50321584	0.001468358	0.002890899	0.50792432	0.613881997	0.001364714	0.00243737	0.559912367	0.578198208	-0.020265456	134.8738993
rs48432735	13904382	rs51174065	-0.003182784	0.003987331	-0.798224268	0.428755308	-0.000517116	0.002939097	-0.175943714	0.861094058	-0.025156056	134.907476
rs50199050	13904583	rs48957697	-0.003182784	0.003987331	-0.798224268	0.428755308	-0.000517116	0.002939097	-0.175943714	0.861094058	-0.025156056	134.907476
rs48049075	13908973	rs32733906	0.000177825	0.00291231	0.061059902	0.951570417	-0.001853371	0.002876754	-0.644257619	0.522540333	-0.027366126	134.757778
rs30914609	13909261	rs32361469	0.000177825	0.00291231	0.061059902	0.951570417	-0.001853371	0.002876754	-0.644257619	0.522540333	-0.027366126	134.757778
rs30851497	13981273	rs30615861	-0.003182784	0.003987331	-0.798224268	0.428755308	-0.000517116	0.002939097	-0.175943714	0.861094058	-0.025156056	134.907476
rs46917610	13983565	rs32035879	0.001249432	0.002885351	0.433025947	0.666976708	0.001709854	0.00245942	0.695226328	0.490336641	-0.018568292	134.9241838
rs50315899	13983600	rs32431479	0.001249432	0.002885351	0.433025947	0.666976708	0.001709854	0.00245942	0.695226328	0.490336641	-0.018568292	134.9241838
rs51406880	13993698	rs32171615	0.001249432	0.002885351	0.433025947	0.666976708	0.001709854	0.00245942	0.695226328	0.490336641	-0.018568292	134.9241838
rs50348443	13993740	rs31485250	0.000177825	0.00291231	0.061059902	0.951570417	-0.001853371	0.002876754	-0.644257619	0.522540333	-0.027366126	134.757778
rs48137195	13993870	rs49917018	0.000177825	0.00291231	0.061059902	0.951570417	-0.001853371	0.002876754	-0.644257619	0.522540333	-0.027366126	134.757778
rs48988706	13994466	rs31620165	-0.000237033	0.002881691	-0.082254986	0.934793259	-0.001351265	0.002988288	-0.452186982	0.653214449	-0.028723084	134.6523316
rs31710291	14025502	rs32421646	0.001653994	0.002735439	0.604654007	0.548317056	0.001545089	0.002519318	0.613296643	0.54263696	-0.020415382	134.9797363
rs32193474	14027931	rs30510846	0.001678878	0.002776592	0.604654007	0.548317056	0.001545089	0.002519318	0.613296643	0.54263696	-0.020415382	134.9797363
rs51068662	14049029	rs49062755	0.001678878	0.002776592	0.604654007	0.548317056	0.001545089	0.002519318	0.613296643	0.54263696	-0.020415382	134.9797363
rs47676582	14114675	rs32753334	0.001656758	0.00274001	0.604654007	0.548317056	0.001545089	0.002519318	0.613296643	0.54263696	-0.020415382	134.9797363
rs47208650	14186332	rs31957677	0.001678878	0.002776592	0.604654007	0.548317056	0.001545089	0.002519318	0.613296643	0.54263696	-0.020415382	134.9797363
rs47491720	14189376	rs30654859	0.001678878	0.002776592	0.604654007	0.548317056	0.001545089	0.002519318	0.613296643	0.54263696	-0.020415382	134.9797363
rs32372472	14219537	rs31960459	0.001678878	0.002776592	0.604654007	0.548317056	0.001545089	0.002519318	0.613296643	0.54263696	-0.020415382	134.9797363
rs31759723	14220694	rs31288633	0.001678878	0.002776592	0.604654007	0.548317056	0.001545089	0.002519318	0.613296643	0.54263696	-0.020415382	134.9797363
rs50321584	14248262	rs31965289	0.001678878	0.002776592	0.604654007	0.548317056	0.001545089	0.002519318	0.613296643	0.54263696	-0.020415382	134.9797363
rs51174065	14250573	rs31011454	0.001242182	0.002808626	0.442273875	0.660319641	0.002177787	0.00255736	0.851576164	0.398767606	-0.017539729	135.1105209
rs48957697	14265412	rs31964960	-0.000177557	0.002874	-0.061780511	0.950999605	-0.001103693	0.002884133	-0.382677427	0.703684147	-0.02953736	134.6158023
rs32733906	14269220	rs31451947	0.00167988	0.00277825	0.604654007	0.548317056	0.001545089	0.002519318	0.613296643	0.54263696	-0.020415382	134.9797363
rs32361469	14281913	rs3699231	0.001678878	0.002776592	0.604654007	0.548317056	0.001545089	0.002519318	0.613296643	0.54263696	-0.020415382	134.9797363
rs30615861	14287199	rs3654693	0.001602041	0.002738758	0.584951699	0.561378086	0.001605773	0.002537315	0.632863192	0.529890269	-0.020388423	134.9824172
rs32035879	14302525	rs30720164	0.002060899	0.002754044	0.748317264	0.457997229	0.001084831	0.002574184	0.421427283	0.675364293	-0.023318289	134.9814086
rs32431479	14304039	rs31973249	0.00166869	0.0027625	0.604050565	0.548714779	0.001080118	0.002456364	0.439722168	0.662153732	-0.023151973	134.871851
rs32171615	14305182	rs30850122	0.001678878	0.002776592	0.604654007	0.548317056	0.001545089	0.002519318	0.613296643	0.54263696	-0.020415382	134.9797363
rs31485250	14323449	rs30612866	0.001678878	0.002776592	0.604654007	0.548317056	0.001545089	0.002519318	0.613296643	0.54263696	-0.020415382	134.9797363
rs49917018	14339249	rs31974855	0.001678878	0.002776592	0.604654007	0.548317056	0.001545089	0.002519318	0.613296643	0.54263696	-0.020415382	134.9797363
rs31620165	14352941	rs31973654	0.001673019	0.002766903	0.604654007	0.548317056	0.001545089	0.002519318	0.613296643	0.54263696	-0.020415382	134.9797363
rs32421646	14358738	rs30851456	0.001678878	0.002776592	0.604654007	0.548317056	0.001545089	0.002519318	0.613296643	0.54263696	-0.020415382	134.9797363
rs30510846	14363759	rs31974679	0.001678878	0.002776592	0.604654007	0.548317056	0.001545089	0.002519318	0.613296643	0.54263696	-0.020415382	134.9797363
rs49062755	14372885	rs31978600	0.001678878	0.002776592	0.604654007	0.548317056	0.001545089	0.002519318	0.613296643	0.54263696	-0.020415382	134.9797363
rs32753334	14373768	rs31979596	0.001678878	0.002776592	0.604654007	0.548317056	0.001545089	0.002519318	0.613296643	0.54263696	-0.020415382	134.9797363
rs31957677	14374892	rs31972881	0.000252959	0.002901817	0.087172572	0.930904686	-0.00195875	0.002890919	-0.677552792	0.50137716	-0.026686621	134.7819245
rs30654859	14405189	rs31876116	-0.003691455	0.003597367	-1.026154732	0.310071149	-7.36E-05	0.002966195	-0.024829706	0.98029592	-0.027867529	135.1137317
rs31960459	14410153	rs31981203	0.001678878	0.002776592	0.604654007	0.548317056	0.001545089	0.002519318	0.613296643	0.54263696	-0.020415382	134.9797363
rs31288633	14417517	rs31931353	0.001678878	0.002776592	0.604654007	0.548317056	0.001545089	0.002519318	0.613296643	0.54263696	-0.020415382	134.9797363
rs31965289	14422793	rs31622110	0.001677571	0.002774431	0.604654007	0.548317056	0.001545089	0.002519318	0.613296643	0.54263696	-0.020415382	134.9797363
rs31011454	14424111	rs31983908	0.001678878	0.002776592	0.604654007	0.548317056	0.001545089	0.002519318	0.613296643	0.54263696	-0.020415382	134.9797363
rs31964960	14425782	rs31278679	0.001677571	0.002774431	0.604654007	0.548317056	0.001545089	0.002519318	0.613296643	0.54263696	-0.020415382	134.9797363
rs31451947	14447626	rs31979227	0.001678878	0.002776592	0.604654007	0.548317056	0.001545089	0.002519318	0.613296643	0.54263696	-0.020415382	134.9797363
rs3699231	14450335	rs31980844	0.001678878	0.002776592	0.604654007	0.548317056	0.001545089	0.002519318	0.613296643	0.54263696	-0.020415382	134.9797363
rs3654693	14463433	rs31984569	0.001780537	0.002708749	0.657328008	0.514176369	0.001600868	0.002500573	0.640200489	0.52515116	-0.020060634	135.0458803
rs30720164	14464945	rs3713198	0.001677571	0.002774431	0.604654007	0.548317056	0.001545089	0.002519318	0.613296643	0.54263696	-0.020415382	134.9797363
rs31973249	14475707	rs31805024	0.000179393	0.002937991	0.061059902	0.951570417	-0.001853371	0.002876754	-0.644257619	0.522540333	-0.027366126	134.757778
rs30850122	14477707	rs31338152	0.001680799	0.002779769	0.604654007	0.548317056	0.001545089	0.002519318	0.613296643	0.54263696	-0.020415382	134.9797363
rs31969171	14494167	rs30524263	nan	nan	nan	nan	nan	nan	nan	nan	nan	nan
rs30612866	14508074	rs31986288	0.001670738	0.002763131	0.604654007	0.548317056	0.001545089	0.002519318	0.613296643	0.54263696	-0.020415382	134.9797363
rs31974855	14518425	rs31987073	0.001664966	0.002753584	0.604654007	0.548317056	0.001545089	0.002519318	0.613296643	0.54263696	-0.020415382	134.9797363
rs31973654	14558053	rs32381514	-0.000394926	0.003015265	-0.130975458	0.896353749	-0.002057413	0.003144256	-0.654340054	0.516082055	-0.025339956	134.7678572
rs30851456	14566934	rs31577697	0.000179393	0.002937991	0.061059902	0.951570417	-0.001853371	0.002876754	-0.644257619	0.522540333	-0.027366126	134.757778
rs31974679	14569103	rs6356898	0.001678878	0.002776592	0.604654007	0.548317056	0.001545089	0.002519318	0.613296643	0.54263696	-0.020415382	134.9797363
rs31978600	14569413	rs31993922	0.000504569	0.003002499	0.168049602	0.867265319	-0.001782087	0.002859055	-0.62331327	0.53609193	-0.027173636	134.7525694
rs31979596	14612407	rs31994846	0.000179393	0.002937991	0.061059902	0.951570417	-0.001853371	0.002876754	-0.644257619	0.522540333	-0.027366126	134.757778
rs31972881	14615840	rs31764267	0.000179393	0.002937991	0.061059902	0.951570417	-0.001853371	0.002876754	-0.644257619	0.522540333	-0.027366126	134.757778
rs31876116	14616573	rs31999355	0.001673019	0.002766903	0.604654007	0.548317056	0.001545089	0.002519318	0.613296643	0.54263696	-0.020415382	134.9797363
rs31981203	14629730	rs31716290	-0.003691455	0.003597367	-1.026154732	0.310071149	-7.36E-05	0.002966195	-0.024829706	0.98029592	-0.027867529	135.1137317
rs31931353	14659156	rs32005950	0.001678878	0.002776592	0.604654007	0.548317056	0.001545089	0.002519318	0.613296643	0.54263696	-0.020415382	134.9797363
rs31622110	14665593	rs31015696	-0.003691455	0.003597367	-1.026154732	0.310071149	-7.36E-05	0.002966195	-0.024829706	0.98029592	-0.027867529	135.1137317
rs31983908	14667103	rs32005569	0.001677571	0.002774431	0.604654007	0.548317056	0.001545089	0.002519318	0.613296643	0.54263696	-0.020415382	134.9797363
rs31278679	14667237	rs13475734	0.000248044	0.002845432	0.087172572	0.930904686	-0.00195875	0.002890919	-0.677552792	0.50137716	-0.026686621	134.7819245
rs31979227	14682205	rs31925215	-0.003701456	0.003607113	-1.026154732	0.310071149	-7.36E-05	0.002966195	-0.024829706	0.98029592	-0.027867529	135.1137317
rs31980844	14705898	rs32004013	-0.003691455	0.003597367	-1.026154732	0.310071149	-7.36E-05	0.002966195	-0.024829706	0.98029592	-0.027867529	135.1137317
rs31984569	14707928	rs31729284	0.001673019	0.002766903	0.604654007	0.548317056	0.001545089	0.002519318	0.613296643	0.54263696	-0.020415382	134.9797363
rs3713198	14707959	rs30711494	0.001670738	0.002763131	0.604654007	0.548317056	0.001545089	0.002519318	0.613296643	0.54263696	-0.020415382	134.9797363
rs31805024	14722351	rs31644042	0.001678878	0.002776592	0.604654007	0.548317056	0.001545089	0.002519318	0.613296643	0.54263696	-0.020415382	134.9797363
rs31338152	14725172	rs32008938	-0.003691455	0.003597367	-1.026154732	0.310071149	-7.36E-05	0.002966195	-0.024829706	0.98029592	-0.027867529	135.1137317
rs30524263	14729641	rs32013342	0.001673019	0.002766903	0.604654007	0.548317056	0.001545089	0.002519318	0.613296643	0.54263696	-0.020415382	134.9797363
rs31986288	14737862	rs30762958	0.001866614	0.002736027	0.682235453	0.498438765	0.001182831	0.00249846	0.473424198	0.6381022	-0.022137348	134.9510131
rs31987073	14738013	rs32007590	0.001676102	0.002772002	0.604654007	0.548317056	0.001545089	0.002519318	0.613296643	0.54263696	-0.020415382	134.9797363
rs32381514	14743473	rs31574495	0.001654628	0.002736487	0.604654007	0.548317056	0.001545089	0.002519318	0.613296643	0.54263696	-0.020415382	134.9797363
rs31577697	14750402	rs32013479	0.002083128	0.002775376	0.750575118	0.456649804	0.001761239	0.002456596	0.716942682	0.476957385	-0.018931368	135.1853578
rs6356898	14753333	rs32014428	0.002083128	0.002775376	0.750575118	0.456649804	0.001761239	0.002456596	0.716942682	0.476957385	-0.018931368	135.1853578
rs31993922	14753796	rs32016166	0.002084611	0.002777352	0.750575118	0.456649804	0.001761239	0.002456596	0.716942682	0.476957385	-0.018931368	135.1853578
rs31994846	14753959	rs32016169	0.002083128	0.002775376	0.750575118	0.456649804	0.001761239	0.002456596	0.716942682	0.476957385	-0.018931368	135.1853578
rs31764267	14769748	rs32019804	0.002083128	0.002775376	0.750575118	0.456649804	0.001761239	0.002456596	0.716942682	0.476957385	-0.018931368	135.1853578
rs31999355	14784460	rs32017587	0.002083128	0.002775376	0.750575118	0.456649804	0.001761239	0.002456596	0.716942682	0.476957385	-0.018931368	135.1853578
rs31716290	14787219	rs6291839	0.002083128	0.002775376	0.750575118	0.456649804	0.001761239	0.002456596	0.716942682	0.476957385	-0.018931368	135.1853578
rs32005950	14806752	rs32022160	0.002076121	0.00276604	0.750575118	0.456649804	0.001761239	0.002456596	0.716942682	0.476957385	-0.018931368	135.1853578
rs31015696	14815197	rs32024429	0.002083128	0.002775376	0.750575118	0.456649804	0.001761239	0.002456596	0.716942682	0.476957385	-0.018931368	135.1853578
rs32005569	14815931	rs32026102	-0.003691455	0.003597367	-1.026154732	0.310071149	-7.36E-05	0.002966195	-0.024829706	0.98029592	-0.027867529	135.1137317
rs13475734	14833046	rs32022117	-0.003691455	0.003597367	-1.026154732	0.310071149	-7.36E-05	0.002966195	-0.024829706	0.98029592	-0.027867529	135.1137317
rs31925215	14847612	rs32023692	-0.003691455	0.003597367	-1.026154732	0.310071149	-7.36E-05	0.002966195	-0.024829706	0.98029592	-0.027867529	135.1137317
rs32004013	14847722	rs32024518	-0.003651326	0.00355826	-1.026154732	0.310071149	-7.36E-05	0.002966195	-0.024829706	0.98029592	-0.027867529	135.1137317
rs31729284	14848590	rs30864538	-0.003691455	0.003597367	-1.026154732	0.310071149	-7.36E-05	0.002966195	-0.024829706	0.98029592	-0.027867529	135.1137317
rs30711494	14880833	rs30605032	-0.003691455	0.003597367	-1.026154732	0.310071149	-7.36E-05	0.002966195	-0.024829706	0.98029592	-0.027867529	135.1137317
rs31644042	14880922	rs31826577	-0.003691455	0.003597367	-1.026154732	0.310071149	-7.36E-05	0.002966195	-0.024829706	0.98029592	-0.027867529	135.1137317
rs32008938	14894508	rs30950019	-0.003691455	0.003597367	-1.026154732	0.310071149	-7.36E-05	0.002966195	-0.024829706	0.98029592	-0.027867529	135.1137317
rs32013342	14896041	rs32036148	-0.000247023	0.00295191	-0.083682266	0.93366447	-0.002155665	0.002825864	-0.762833955	0.449374331	-0.026167816	134.8592293
rs30762958	14898413	rs32033904	-0.000247023	0.00295191	-0.083682266	0.93366447	-0.002155665	0.002825864	-0.762833955	0.449374331	-0.026167816	134.8592293
rs32007590	14899115	rs32105394	-0.000247023	0.00295191	-0.083682266	0.93366447	-0.002155665	0.002825864	-0.762833955	0.449374331	-0.026167816	134.8592293
rs31574495	15128266	rs31195939	-0.000150414	0.002891072	-0.052027003	0.958727677	-0.002278143	0.002836042	-0.803282494	0.425855356	-0.025412131	134.8902567
rs32013479	15139343	rs49799309	-0.000244788	0.002925211	-0.083682266	0.93366447	-0.002155665	0.002825864	-0.762833955	0.449374331	-0.026167816	134.8592293
rs32014428	15145843	rs31442909	-0.000244788	0.002925211	-0.083682266	0.93366447	-0.002155665	0.002825864	-0.762833955	0.449374331	-0.026167816	134.8592293
rs32016166	15174253	rs31353619	-0.000244979	0.002927496	-0.083682266	0.93366447	-0.002155665	0.002825864	-0.762833955	0.449374331	-0.026167816	134.8592293
rs32016169	15196884	rs3088964	-0.000242686	0.002900087	-0.083682266	0.93366447	-0.002155665	0.002825864	-0.762833955	0.449374331	-0.026167816	134.8592293
rs32019804	15204370	rs47375054	-0.000244979	0.002927496	-0.083682266	0.93366447	-0.002155665	0.002825864	-0.762833955	0.449374331	-0.026167816	134.8592293
rs32017587	15204430	rs49002987	-0.000244979	0.002927496	-0.083682266	0.93366447	-0.002155665	0.002825864	-0.762833955	0.449374331	-0.026167816	134.8592293
rs6291839	15238681	rs47360427	-0.000413876	0.002817426	-0.146898576	0.883840397	-0.001793853	0.002829743	-0.633927955	0.529201157	-0.027334212	134.775392
rs32022160	15242764	rs32182932	-0.000244979	0.002927496	-0.083682266	0.93366447	-0.002155665	0.002825864	-0.762833955	0.449374331	-0.026167816	134.8592293
rs32024429	15265527	rs31036004	-0.000244979	0.002927496	-0.083682266	0.93366447	-0.002155665	0.002825864	-0.762833955	0.449374331	-0.026167816	134.8592293
rs32026102	15273070	rs32106574	-0.000244979	0.002927496	-0.083682266	0.93366447	-0.002155665	0.002825864	-0.762833955	0.449374331	-0.026167816	134.8592293
rs32022117	15285840	rs13475736	-0.000244979	0.002927496	-0.083682266	0.93366447	-0.002155665	0.002825864	-0.762833955	0.449374331	-0.026167816	134.8592293
rs32023692	15288283	rs31340317	-0.000244979	0.002927496	-0.083682266	0.93366447	-0.002155665	0.002825864	-0.762833955	0.449374331	-0.026167816	134.8592293
rs32024518	15290288	rs31623209	-0.000244979	0.002927496	-0.083682266	0.93366447	-0.002155665	0.002825864	-0.762833955	0.449374331	-0.026167816	134.8592293
rs30864538	15311702	rs32050329	-0.000244345	0.002919915	-0.083682266	0.93366447	-0.002155665	0.002825864	-0.762833955	0.449374331	-0.026167816	134.8592293
rs30605032	15312015	rs32051161	-0.000385936	0.0029471	-0.13095447	0.896370262	-0.001913648	0.002831615	-0.675814997	0.50247004	-0.0270117	134.800546
rs31826577	15312728	rs32053568	-0.000504612	0.002935017	-0.171927984	0.864232306	-0.001718111	0.002824488	-0.608290933	0.545923112	-0.027700406	134.7614034
rs30950019	15343673	rs32056709	-0.000243285	0.00290725	-0.083682266	0.93366447	-0.002155665	0.002825864	-0.762833955	0.449374331	-0.026167816	134.8592293
rs32036148	15349997	rs31520322	-0.000244979	0.002927496	-0.083682266	0.93366447	-0.002155665	0.002825864	-0.762833955	0.449374331	-0.026167816	134.8592293
rs32033904	15379279	rs32063963	-0.000244979	0.002927496	-0.083682266	0.93366447	-0.002155665	0.002825864	-0.762833955	0.449374331	-0.026167816	134.8592293
rs32105394	15379344	rs32064739	-0.000244979	0.002927496	-0.083682266	0.93366447	-0.002155665	0.002825864	-0.762833955	0.449374331	-0.026167816	134.8592293
rs31195939	15381563	rs31391063	-0.000244788	0.002925211	-0.083682266	0.93366447	-0.002155665	0.002825864	-0.762833955	0.449374331	-0.026167816	134.8592293
rs49799309	15388023	rs32068347	-0.000244979	0.002927496	-0.083682266	0.93366447	-0.002155665	0.002825864	-0.762833955	0.449374331	-0.026167816	134.8592293
rs31442909	15404445	rs32063831	-0.00024345	0.002909217	-0.083682266	0.93366447	-0.002155665	0.002825864	-0.762833955	0.449374331	-0.026167816	134.8592293
rs31353619	15414721	rs32071146	-0.000242686	0.002900087	-0.083682266	0.93366447	-0.002155665	0.002825864	-0.762833955	0.449374331	-0.026167816	134.8592293
rs3088964	15425091	rs31332923	-0.000244979	0.002927496	-0.083682266	0.93366447	-0.002155665	0.002825864	-0.762833955	0.449374331	-0.026167816	134.8592293
rs47375054	15429059	rs31869929	-0.000244345	0.002919915	-0.083682266	0.93366447	-0.002155665	0.002825864	-0.762833955	0.449374331	-0.026167816	134.8592293
rs49002987	15435010	rs31457725	-0.000244979	0.002927496	-0.083682266	0.93366447	-0.002155665	0.002825864	-0.762833955	0.449374331	-0.026167816	134.8592293
rs47360427	15441106	rs31977013	-0.000500671	0.002912095	-0.171927984	0.864232306	-0.001718111	0.002824488	-0.608290933	0.545923112	-0.027700406	134.7614034
rs32182932	15442688	rs32076846	-0.000244979	0.002927496	-0.083682266	0.93366447	-0.002155665	0.002825864	-0.762833955	0.449374331	-0.026167816	134.8592293
rs31036004	15444704	rs32077678	-0.000244979	0.002927496	-0.083682266	0.93366447	-0.002155665	0.002825864	-0.762833955	0.449374331	-0.026167816	134.8592293
rs32106574	15444840	rs13475737	-0.000244979	0.002927496	-0.083682266	0.93366447	-0.002155665	0.002825864	-0.762833955	0.449374331	-0.026167816	134.8592293
rs13475736	15444915	rs32078418	-0.000244979	0.002927496	-0.083682266	0.93366447	-0.002155665	0.002825864	-0.762833955	0.449374331	-0.026167816	134.8592293
rs31340317	15448348	rs32085506	-0.000244979	0.002927496	-0.083682266	0.93366447	-0.002155665	0.002825864	-0.762833955	0.449374331	-0.026167816	134.8592293
rs31623209	15466000	rs30717755	-0.000242686	0.002900087	-0.083682266	0.93366447	-0.002155665	0.002825864	-0.762833955	0.449374331	-0.026167816	134.8592293
rs32050329	15466512	rs31648807	-0.000244979	0.002927496	-0.083682266	0.93366447	-0.002155665	0.002825864	-0.762833955	0.449374331	-0.026167816	134.8592293
rs32051161	15473259	rs32075886	-0.000244979	0.002927496	-0.083682266	0.93366447	-0.002155665	0.002825864	-0.762833955	0.449374331	-0.026167816	134.8592293
rs32053568	15474873	rs32080346	-0.000244979	0.002927496	-0.083682266	0.93366447	-0.002155665	0.002825864	-0.762833955	0.449374331	-0.026167816	134.8592293
rs32056709	15498265	rs3678179	-0.000244979	0.002927496	-0.083682266	0.93366447	-0.002155665	0.002825864	-0.762833955	0.449374331	-0.026167816	134.8592293
rs31520322	15511477	rs32082664	-0.000669782	0.002937209	-0.228033563	0.820609326	-0.001660243	0.002930618	-0.566516192	0.573738416	-0.027846725	134.7581438
rs32063963	15511868	rs32084158	-0.00024345	0.002909217	-0.083682266	0.93366447	-0.002155665	0.002825864	-0.762833955	0.449374331	-0.026167816	134.8592293
rs32064739	15520630	rs31498511	-0.000244788	0.002925211	-0.083682266	0.93366447	-0.002155665	0.002825864	-0.762833955	0.449374331	-0.026167816	134.8592293
rs31391063	15528979	rs32082826	-0.000244979	0.002927496	-0.083682266	0.93366447	-0.002155665	0.002825864	-0.762833955	0.449374331	-0.026167816	134.8592293
rs32068347	15543249	rs32085230	-0.000244979	0.002927496	-0.083682266	0.93366447	-0.002155665	0.002825864	-0.762833955	0.449374331	-0.026167816	134.8592293
rs32063831	15543687	rs32774613	-0.000173132	0.00280306	-0.061765402	0.951011572	-0.002287981	0.002827626	-0.809152616	0.422504784	-0.025374157	134.894114
rs32071146	15551341	rs30954230	-0.000550292	0.002832051	-0.194308666	0.846771639	-0.001763711	0.002964536	-0.594936618	0.554739505	-0.027341198	134.7718655
rs31332923	15555192	rs32092378	-0.000244979	0.002927496	-0.083682266	0.93366447	-0.002155665	0.002825864	-0.762833955	0.449374331	-0.026167816	134.8592293
rs31869929	15555407	rs32093409	-0.000244979	0.002927496	-0.083682266	0.93366447	-0.002155665	0.002825864	-0.762833955	0.449374331	-0.026167816	134.8592293
rs31457725	15571354	rs32091543	-0.000244979	0.002927496	-0.083682266	0.93366447	-0.002155665	0.002825864	-0.762833955	0.449374331	-0.026167816	134.8592293
rs31977013	15571378	rs32092386	-0.000244979	0.002927496	-0.083682266	0.93366447	-0.002155665	0.002825864	-0.762833955	0.449374331	-0.026167816	134.8592293
rs32076846	15586159	rs31855593	-0.000244979	0.002927496	-0.083682266	0.93366447	-0.002155665	0.002825864	-0.762833955	0.449374331	-0.026167816	134.8592293
rs32077678	15599453	rs32097169	-3.01E-05	0.002990535	-0.010064607	0.992012341	-0.002130437	0.002815612	-0.756651401	0.453035092	-0.025603644	134.8448041
rs13475737	15599697	rs32097875	-0.000244979	0.002927496	-0.083682266	0.93366447	-0.002155665	0.002825864	-0.762833955	0.449374331	-0.026167816	134.8592293
rs32078418	15624743	rs31842687	-0.000242686	0.002900087	-0.083682266	0.93366447	-0.002155665	0.002825864	-0.762833955	0.449374331	-0.026167816	134.8592293
rs32085506	15627545	rs32092058	-0.000244788	0.002925211	-0.083682266	0.93366447	-0.002155665	0.002825864	-0.762833955	0.449374331	-0.026167816	134.8592293
rs30717755	15629807	rs32094615	-0.000504133	0.002932236	-0.171927984	0.864232306	-0.001718111	0.002824488	-0.608290933	0.545923112	-0.027700406	134.7614034
rs31648807	15644317	rs31590704	-0.000244979	0.002927496	-0.083682266	0.93366447	-0.002155665	0.002825864	-0.762833955	0.449374331	-0.026167816	134.8592293
rs32075886	15670238	rs32099704	-0.00024558	0.002934677	-0.083682266	0.93366447	-0.002155665	0.002825864	-0.762833955	0.449374331	-0.026167816	134.8592293
rs32080346	15672800	rs3658953	-0.000244979	0.002927496	-0.083682266	0.93366447	-0.002155665	0.002825864	-0.762833955	0.449374331	-0.026167816	134.8592293
rs3678179	15674132	rs3680862	0.002088774	0.002782898	0.750575118	0.456649804	0.001761239	0.002456596	0.716942682	0.476957385	-0.018931368	135.1853578
rs32082664	15692779	rs32107150	0.002088774	0.002782898	0.750575118	0.456649804	0.001761239	0.002456596	0.716942682	0.476957385	-0.018931368	135.1853578
rs32084158	15692833	rs32107152	0.002088774	0.002782898	0.750575118	0.456649804	0.001761239	0.002456596	0.716942682	0.476957385	-0.018931368	135.1853578
rs31498511	15692961	rs31941693	0.002088774	0.002782898	0.750575118	0.456649804	0.001761239	0.002456596	0.716942682	0.476957385	-0.018931368	135.1853578
rs32082826	15698981	rs32099894	0.002088774	0.002782898	0.750575118	0.456649804	0.001761239	0.002456596	0.716942682	0.476957385	-0.018931368	135.1853578
rs32085230	15701929	rs31524971	0.002272811	0.002742609	0.828704006	0.411460694	0.001405479	0.002435259	0.57713729	0.566601107	-0.020690286	135.1541261
rs32774613	15706743	rs6384346	0.002088774	0.002782898	0.750575118	0.456649804	0.001761239	0.002456596	0.716942682	0.476957385	-0.018931368	135.1853578
rs30954230	15708896	rs31999334	0.002149229	0.002813335	0.763943531	0.448719176	0.001744944	0.002414568	0.722673146	0.473461593	-0.019036362	135.196269
rs32092378	15740929	rs32101458	-0.00298041	0.003561078	-0.836940196	0.406861689	-0.000289045	0.002961586	-0.097598031	0.922666517	-0.02791121	134.9341579
rs32093409	15748003	rs30698876	0.002088774	0.002782898	0.750575118	0.456649804	0.001761239	0.002456596	0.716942682	0.476957385	-0.018931368	135.1853578
rs32091543	15784326	rs32103493	-0.001056517	0.002864899	-0.368779735	0.713947976	-0.001570634	0.002774942	-0.566006126	0.574082281	-0.029616515	134.8109263
rs32092386	15800038	rs32115074	-0.000966697	0.0028652	-0.337392367	0.737323331	-0.00160669	0.002769352	-0.580168141	0.564572483	-0.029678948	134.8055051
rs31855593	15800202	rs32115080	0.003128709	0.002721563	1.14959986	0.256125065	0.000953043	0.002449256	0.389115281	0.698948295	-0.024350891	135.3862943
rs32097169	15803022	rs32109960	0.002230773	0.002762322	0.807571476	0.423405701	0.0019219	0.002458557	0.781718599	0.438300338	-0.018476893	135.2995688
rs32097875	15804378	rs32112939	0.002939593	0.002750122	1.068895491	0.290575982	0.001312865	0.002471963	0.531102185	0.597849025	-0.022718515	135.3683281
rs31842687	15806842	rs31691577	0.002926615	0.00273798	1.068895491	0.290575982	0.001312865	0.002471963	0.531102185	0.597849025	-0.022718515	135.3683281
rs32092058	15807212	rs32108373	0.002939593	0.002750122	1.068895491	0.290575982	0.001312865	0.002471963	0.531102185	0.597849025	-0.022718515	135.3683281
rs32094615	15807485	rs32109300	0.002939593	0.002750122	1.068895491	0.290575982	0.001312865	0.002471963	0.531102185	0.597849025	-0.022718515	135.3683281
rs31590704	15808844	rs32113546	-0.003690146	0.003596091	-1.026154732	0.310071149	-7.36E-05	0.002966195	-0.024829706	0.98029592	-0.027867529	135.1137317
rs32099704	15809275	rs32115585	0.002940271	0.002750756	1.068895491	0.290575982	0.001312865	0.002471963	0.531102185	0.597849025	-0.022718515	135.3683281
rs3658953	15811158	rs32109702	0.002926615	0.00273798	1.068895491	0.290575982	0.001312865	0.002471963	0.531102185	0.597849025	-0.022718515	135.3683281
rs3680862	15811232	rs32110555	0.002939593	0.002750122	1.068895491	0.290575982	0.001312865	0.002471963	0.531102185	0.597849025	-0.022718515	135.3683281
rs32107150	15823509	rs32076694	0.002939593	0.002750122	1.068895491	0.290575982	0.001312865	0.002471963	0.531102185	0.597849025	-0.022718515	135.3683281
rs32107152	15827064	rs32111700	0.002939593	0.002750122	1.068895491	0.290575982	0.001312865	0.002471963	0.531102185	0.597849025	-0.022718515	135.3683281
rs31941693	15828673	rs30519777	0.002939593	0.002750122	1.068895491	0.290575982	0.001312865	0.002471963	0.531102185	0.597849025	-0.022718515	135.3683281
rs32099894	15867924	rs31429761	0.002939593	0.002750122	1.068895491	0.290575982	0.001312865	0.002471963	0.531102185	0.597849025	-0.022718515	135.3683281
rs31524971	15877037	rs32120474	0.002939593	0.002750122	1.068895491	0.290575982	0.001312865	0.002471963	0.531102185	0.597849025	-0.022718515	135.3683281
rs6384346	15879553	rs32117889	0.002939593	0.002750122	1.068895491	0.290575982	0.001312865	0.002471963	0.531102185	0.597849025	-0.022718515	135.3683281
rs31999334	15879724	rs31593363	0.002913378	0.002725597	1.068895491	0.290575982	0.001312865	0.002471963	0.531102185	0.597849025	-0.022718515	135.3683281
rs32101458	15896211	rs32121421	0.002939593	0.002750122	1.068895491	0.290575982	0.001312865	0.002471963	0.531102185	0.597849025	-0.022718515	135.3683281
rs30698876	15928240	rs31515200	0.002939593	0.002750122	1.068895491	0.290575982	0.001312865	0.002471963	0.531102185	0.597849025	-0.022718515	135.3683281
rs32103493	15934088	rs32126695	-0.003690146	0.003596091	-1.026154732	0.310071149	-7.36E-05	0.002966195	-0.024829706	0.98029592	-0.027867529	135.1137317
rs32115074	15971420	rs32127151	-0.000242838	0.002901906	-0.083682266	0.93366447	-0.002155665	0.002825864	-0.762833955	0.449374331	-0.026167816	134.8592293
rs32115080	15976840	rs31188522	-0.000242838	0.002901906	-0.083682266	0.93366447	-0.002155665	0.002825864	-0.762833955	0.449374331	-0.026167816	134.8592293
rs32109960	15978322	rs32130255	-0.000240594	0.002875086	-0.083682266	0.93366447	-0.002155665	0.002825864	-0.762833955	0.449374331	-0.026167816	134.8592293
rs32112939	15980125	rs31896647	-0.000242838	0.002901906	-0.083682266	0.93366447	-0.002155665	0.002825864	-0.762833955	0.449374331	-0.026167816	134.8592293
rs31691577	16038997	rs32530382	-0.000242686	0.002900087	-0.083682266	0.93366447	-0.002155665	0.002825864	-0.762833955	0.449374331	-0.026167816	134.8592293
rs32108373	16039414	rs32427966	-0.000491168	0.002856827	-0.171927984	0.864232306	-0.001718111	0.002824488	-0.608290933	0.545923112	-0.027700406	134.7614034
rs32109300	16041879	rs51049473	-0.000242838	0.002901906	-0.083682266	0.93366447	-0.002155665	0.002825864	-0.762833955	0.449374331	-0.026167816	134.8592293
rs32113546	16047589	rs46813365	-0.000242838	0.002901906	-0.083682266	0.93366447	-0.002155665	0.002825864	-0.762833955	0.449374331	-0.026167816	134.8592293
rs32115585	16110688	rs30820695	-0.000242513	0.002898024	-0.083682266	0.93366447	-0.002155665	0.002825864	-0.762833955	0.449374331	-0.026167816	134.8592293
rs32109702	16120838	rs32762834	-0.000242838	0.002901906	-0.083682266	0.93366447	-0.002155665	0.002825864	-0.762833955	0.449374331	-0.026167816	134.8592293
rs32110555	16147549	rs46208986	-0.000242838	0.002901906	-0.083682266	0.93366447	-0.002155665	0.002825864	-0.762833955	0.449374331	-0.026167816	134.8592293
rs32076694	16149171	rs32641410	-0.000242838	0.002901906	-0.083682266	0.93366447	-0.002155665	0.002825864	-0.762833955	0.449374331	-0.026167816	134.8592293
rs32111700	16152213	rs32435413	-0.000242838	0.002901906	-0.083682266	0.93366447	-0.002155665	0.002825864	-0.762833955	0.449374331	-0.026167816	134.8592293
rs30519777	16163495	rs32620022	-0.000242838	0.002901906	-0.083682266	0.93366447	-0.002155665	0.002825864	-0.762833955	0.449374331	-0.026167816	134.8592293
rs31429761	16164859	rs32333824	-0.000242838	0.002901906	-0.083682266	0.93366447	-0.002155665	0.002825864	-0.762833955	0.449374331	-0.026167816	134.8592293
rs32120474	16167886	rs32734105	-0.000242838	0.002901906	-0.083682266	0.93366447	-0.002155665	0.002825864	-0.762833955	0.449374331	-0.026167816	134.8592293
rs32117889	16178334	rs32591063	-0.000242838	0.002901906	-0.083682266	0.93366447	-0.002155665	0.002825864	-0.762833955	0.449374331	-0.026167816	134.8592293
rs31593363	16229120	rs3695179	-0.000242513	0.002898024	-0.083682266	0.93366447	-0.002155665	0.002825864	-0.762833955	0.449374331	-0.026167816	134.8592293
rs32121421	16229368	rs3696512	-0.000242838	0.002901906	-0.083682266	0.93366447	-0.002155665	0.002825864	-0.762833955	0.449374331	-0.026167816	134.8592293
NA_20	16229496	rs3697528	nan	nan	nan	nan	nan	nan	nan	nan	nan	nan
rs31515200	16230432	rs30707357	-0.000242838	0.002901906	-0.083682266	0.93366447	-0.002155665	0.002825864	-0.762833955	0.449374331	-0.026167816	134.8592293
rs32126695	16235956	rs32698253	-0.000242838	0.002901906	-0.083682266	0.93366447	-0.002155665	0.002825864	-0.762833955	0.449374331	-0.026167816	134.8592293
rs32127151	16237266	rs30901768	-0.001683112	0.002887498	-0.58289629	0.562749555	-0.003725899	0.002676923	-1.391858536	0.170517311	-0.021874435	135.8224767
rs31188522	16237397	rs31325004	0.003513369	0.002722438	1.290522942	0.203181876	0.002641185	0.002280589	1.15811523	0.252668215	-0.009971204	136.3326188
rs32130255	16268640	rs3656805	0.003316489	0.002746818	1.207393178	0.23332194	0.003050554	0.002304662	1.323644696	0.192023538	-0.008294206	136.4216637
rs31896647	16268723	rs3671256	0.003316489	0.002746818	1.207393178	0.23332194	0.003050554	0.002304662	1.323644696	0.192023538	-0.008294206	136.4216637
rs32530382	16272106	rs30472002	0.003316489	0.002746818	1.207393178	0.23332194	0.003050554	0.002304662	1.323644696	0.192023538	-0.008294206	136.4216637
rs32427966	16294592	rs32503369	0.00321776	0.002728117	1.179479926	0.244143187	0.003123777	0.002323602	1.344368164	0.185282364	-0.008411668	136.4299597
rs51049473	16294691	rs32306390	0.003316489	0.002746818	1.207393178	0.23332194	0.003050554	0.002304662	1.323644696	0.192023538	-0.008294206	136.4216637
rs46813365	16296254	rs48559161	0.00331336	0.002744226	1.207393178	0.23332194	0.003050554	0.002304662	1.323644696	0.192023538	-0.008294206	136.4216637
rs30820695	16297822	rs31780148	0.003316489	0.002746818	1.207393178	0.23332194	0.003050554	0.002304662	1.323644696	0.192023538	-0.008294206	136.4216637
rs32762834	16297838	rs51331813	0.00329991	0.002733087	1.207393178	0.23332194	0.003050554	0.002304662	1.323644696	0.192023538	-0.008294206	136.4216637
rs46208986	16303382	rs31046619	0.003520976	0.002754282	1.27836443	0.207398031	0.002689249	0.002284671	1.177083736	0.245088817	-0.009751104	136.3418241
rs32641410	16547071	rs31553969	0.003316489	0.002746818	1.207393178	0.23332194	0.003050554	0.002304662	1.323644696	0.192023538	-0.008294206	136.4216637
rs32435413	16547908	rs31051335	0.00329991	0.002733087	1.207393178	0.23332194	0.003050554	0.002304662	1.323644696	0.192023538	-0.008294206	136.4216637
rs32620022	16551552	rs49074810	0.003316489	0.002746818	1.207393178	0.23332194	0.003050554	0.002304662	1.323644696	0.192023538	-0.008294206	136.4216637
rs32333824	16571824	rs31368459	0.003316489	0.002746818	1.207393178	0.23332194	0.003050554	0.002304662	1.323644696	0.192023538	-0.008294206	136.4216637
rs32734105	16576078	rs46934451	0.003316489	0.002746818	1.207393178	0.23332194	0.003050554	0.002304662	1.323644696	0.192023538	-0.008294206	136.4216637
rs51250263	16616307	rs47859003	-0.309198658	nan	nan	nan	-0.177344127	nan	nan	nan	-0.356444812	122.4939084
rs32591063	16619108	rs32762146	-0.003691455	0.003597367	-1.026154732	0.310071149	-7.36E-05	0.002966195	-0.024829706	0.98029592	-0.027867529	135.1137317
rs3695179	16640875	rs31978163	0.003316489	0.002746818	1.207393178	0.23332194	0.003050554	0.002304662	1.323644696	0.192023538	-0.008294206	136.4216637
rs3696512	16669823	rs30557843	0.003305333	0.002737578	1.207393178	0.23332194	0.003050554	0.002304662	1.323644696	0.192023538	-0.008294206	136.4216637
rs3697528	16687131	rs32129041	0.003305333	0.002737578	1.207393178	0.23332194	0.003050554	0.002304662	1.323644696	0.192023538	-0.008294206	136.4216637
rs30707357	16688954	rs32134235	-0.001683112	0.002887498	-0.58289629	0.562749555	-0.003725899	0.002676923	-1.391858536	0.170517311	-0.021874435	135.8224767
rs32698253	16689000	rs32134237	0.003316489	0.002746818	1.207393178	0.23332194	0.003050554	0.002304662	1.323644696	0.192023538	-0.008294206	136.4216637
rs30901768	16690750	rs32128939	0.003316489	0.002746818	1.207393178	0.23332194	0.003050554	0.002304662	1.323644696	0.192023538	-0.008294206	136.4216637
rs31325004	16727467	rs32363498	0.003316489	0.002746818	1.207393178	0.23332194	0.003050554	0.002304662	1.323644696	0.192023538	-0.008294206	136.4216637
rs3656805	16801319	rs32136464	0.003316489	0.002746818	1.207393178	0.23332194	0.003050554	0.002304662	1.323644696	0.192023538	-0.008294206	136.4216637
rs3671256	17249134	rs31817535	0.003316489	0.002746818	1.207393178	0.23332194	0.003050554	0.002304662	1.323644696	0.192023538	-0.008294206	136.4216637
rs30472002	17249463	rs32162728	0.003296374	0.002730158	1.207393178	0.23332194	0.003050554	0.002304662	1.323644696	0.192023538	-0.008294206	136.4216637
rs32503369	17273334	rs32171789	-0.001667889	0.002861382	-0.58289629	0.562749555	-0.003725899	0.002676923	-1.391858536	0.170517311	-0.021874435	135.8224767
rs32306390	17290198	rs31354603	-0.001685472	0.002891546	-0.58289629	0.562749555	-0.003725899	0.002676923	-1.391858536	0.170517311	-0.021874435	135.8224767
rs48559161	17301219	rs32169643	-0.001683112	0.002887498	-0.58289629	0.562749555	-0.003725899	0.002676923	-1.391858536	0.170517311	-0.021874435	135.8224767
rs31780148	17302960	rs32174005	-0.001681548	0.002884815	-0.58289629	0.562749555	-0.003725899	0.002676923	-1.391858536	0.170517311	-0.021874435	135.8224767
rs51331813	17306356	rs32173023	-0.001683112	0.002887498	-0.58289629	0.562749555	-0.003725899	0.002676923	-1.391858536	0.170517311	-0.021874435	135.8224767
rs31046619	17306391	rs32173849	-0.001683112	0.002887498	-0.58289629	0.562749555	-0.003725899	0.002676923	-1.391858536	0.170517311	-0.021874435	135.8224767
rs31553969	17306553	rs32174778	-0.001683112	0.002887498	-0.58289629	0.562749555	-0.003725899	0.002676923	-1.391858536	0.170517311	-0.021874435	135.8224767
rs31051335	17306826	rs46993942	-0.001664869	0.002856201	-0.58289629	0.562749555	-0.003725899	0.002676923	-1.391858536	0.170517311	-0.021874435	135.8224767
rs49074810	17306893	rs51334079	-0.001683112	0.002887498	-0.58289629	0.562749555	-0.003725899	0.002676923	-1.391858536	0.170517311	-0.021874435	135.8224767
rs31368459	17315373	rs32177267	-0.001763834	0.002819826	-0.62551173	0.534660928	-0.003412234	0.002689665	-1.268646227	0.210814816	-0.022828529	135.70292
rs46934451	17386066	rs32171777	-0.001634081	0.002803383	-0.58289629	0.562749555	-0.003725899	0.002676923	-1.391858536	0.170517311	-0.021874435	135.8224767
rs47859003	17532119	rs32204651	0.003316489	0.002746818	1.207393178	0.23332194	0.003050554	0.002304662	1.323644696	0.192023538	-0.008294206	136.4216637
rs32762146	18096034	rs32706953	0.003316489	0.002746818	1.207393178	0.23332194	0.003050554	0.002304662	1.323644696	0.192023538	-0.008294206	136.4216637
rs31978163	18096124	rs32751891	0.003305333	0.002737578	1.207393178	0.23332194	0.003050554	0.002304662	1.323644696	0.192023538	-0.008294206	136.4216637
rs30557843	18123351	rs31575604	0.003316489	0.002746818	1.207393178	0.23332194	0.003050554	0.002304662	1.323644696	0.192023538	-0.008294206	136.4216637
rs32129041	18123458	rs32660214	0.003316489	0.002746818	1.207393178	0.23332194	0.003050554	0.002304662	1.323644696	0.192023538	-0.008294206	136.4216637
rs32134235	18123755	rs31603490	0.003316489	0.002746818	1.207393178	0.23332194	0.003050554	0.002304662	1.323644696	0.192023538	-0.008294206	136.4216637
rs32134237	18123873	rs46616551	0.003316489	0.002746818	1.207393178	0.23332194	0.003050554	0.002304662	1.323644696	0.192023538	-0.008294206	136.4216637
rs32128939	18124967	rs32297508	0.00329991	0.002733087	1.207393178	0.23332194	0.003050554	0.002304662	1.323644696	0.192023538	-0.008294206	136.4216637
rs32363498	18137941	rs32479505	0.003316489	0.002746818	1.207393178	0.23332194	0.003050554	0.002304662	1.323644696	0.192023538	-0.008294206	136.4216637
rs32136464	18158834	rs32043384	-0.001683112	0.002887498	-0.58289629	0.562749555	-0.003725899	0.002676923	-1.391858536	0.170517311	-0.021874435	135.8224767
rs31817535	18490005	rs31485543	-0.002245299	0.002901065	-0.773956907	0.442832091	-0.003480158	0.002634023	-1.321233086	0.192819958	-0.02401706	135.8864699
rs32162728	18498564	rs32602494	-0.001694557	0.002907133	-0.58289629	0.562749555	-0.003725899	0.002676923	-1.391858536	0.170517311	-0.021874435	135.8224767
rs32171789	18501389	rs49507957	-0.001696379	0.002910258	-0.58289629	0.562749555	-0.003725899	0.002676923	-1.391858536	0.170517311	-0.021874435	135.8224767
rs31354603	18543087	rs30564219	-0.001696379	0.002910258	-0.58289629	0.562749555	-0.003725899	0.002676923	-1.391858536	0.170517311	-0.021874435	135.8224767
rs32169643	18543541	rs32675938	-0.001681548	0.002884815	-0.58289629	0.562749555	-0.003725899	0.002676923	-1.391858536	0.170517311	-0.021874435	135.8224767
rs32174005	18551069	rs31922769	-0.001696379	0.002910258	-0.58289629	0.562749555	-0.003725899	0.002676923	-1.391858536	0.170517311	-0.021874435	135.8224767
rs32173023	18554969	rs33860796	-0.001696379	0.002910258	-0.58289629	0.562749555	-0.003725899	0.002676923	-1.391858536	0.170517311	-0.021874435	135.8224767
rs32173849	18555918	rs48377347	-0.001696379	0.002910258	-0.58289629	0.562749555	-0.003725899	0.002676923	-1.391858536	0.170517311	-0.021874435	135.8224767
rs32174778	18567878	rs32416022	-0.001685472	0.002891546	-0.58289629	0.562749555	-0.003725899	0.002676923	-1.391858536	0.170517311	-0.021874435	135.8224767
rs46993942	18573314	rs32300013	-0.001700307	0.002916998	-0.58289629	0.562749555	-0.003725899	0.002676923	-1.391858536	0.170517311	-0.021874435	135.8224767
rs51334079	18585009	rs47992061	-0.001700307	0.002916998	-0.58289629	0.562749555	-0.003725899	0.002676923	-1.391858536	0.170517311	-0.021874435	135.8224767
rs32177267	18600159	rs32344659	-0.001696379	0.002910258	-0.58289629	0.562749555	-0.003725899	0.002676923	-1.391858536	0.170517311	-0.021874435	135.8224767
rs32171777	18604842	rs32647740	-0.001423305	0.002946723	-0.483012865	0.631329007	-0.002946633	0.002699129	-1.091697506	0.280530869	-0.024045836	135.3214025
rs32204651	18613716	rs31960167	-0.001683112	0.002887498	-0.58289629	0.562749555	-0.003725899	0.002676923	-1.391858536	0.170517311	-0.021874435	135.8224767
rs32243078	18624864	rs30705632	nan	nan	nan	nan	nan	nan	nan	nan	nan	nan
rs32706953	18629360	rs32426757	-0.001673286	0.002870641	-0.58289629	0.562749555	-0.003725899	0.002676923	-1.391858536	0.170517311	-0.021874435	135.8224767
rs32751891	18641676	rs48070000	-0.001683112	0.002887498	-0.58289629	0.562749555	-0.003725899	0.002676923	-1.391858536	0.170517311	-0.021874435	135.8224767
rs31575604	18641761	rs50132624	-0.001683112	0.002887498	-0.58289629	0.562749555	-0.003725899	0.002676923	-1.391858536	0.170517311	-0.021874435	135.8224767
rs32660214	18664120	rs50749659	-0.001683112	0.002887498	-0.58289629	0.562749555	-0.003725899	0.002676923	-1.391858536	0.170517311	-0.021874435	135.8224767
rs31603490	18664146	rs50807823	-0.001683112	0.002887498	-0.58289629	0.562749555	-0.003725899	0.002676923	-1.391858536	0.170517311	-0.021874435	135.8224767
rs46616551	18664564	rs47329847	-0.001683112	0.002887498	-0.58289629	0.562749555	-0.003725899	0.002676923	-1.391858536	0.170517311	-0.021874435	135.8224767
rs32297508	18681142	rs30506797	-0.001683112	0.002887498	-0.58289629	0.562749555	-0.003725899	0.002676923	-1.391858536	0.170517311	-0.021874435	135.8224767
rs32479505	18694314	rs31888638	-0.001683112	0.002887498	-0.58289629	0.562749555	-0.003725899	0.002676923	-1.391858536	0.170517311	-0.021874435	135.8224767
rs32043384	18697591	rs31976604	-0.001509173	0.002807109	-0.537625356	0.593372351	-0.003840834	0.002691282	-1.427139202	0.160150038	-0.021505584	135.8644065
rs31485543	18698914	rs31870615	-0.002114899	0.002862084	-0.738936626	0.463619924	-0.003427038	0.002664545	-1.286162794	0.204686357	-0.023730142	135.8185764
rs32602494	18699962	rs32475340	-0.001687126	0.002894385	-0.58289629	0.562749555	-0.003725899	0.002676923	-1.391858536	0.170517311	-0.021874435	135.8224767
rs49507957	18701521	rs31400034	-0.001681548	0.002884815	-0.58289629	0.562749555	-0.003725899	0.002676923	-1.391858536	0.170517311	-0.021874435	135.8224767
rs30564219	18712806	rs31785464	-0.001683112	0.002887498	-0.58289629	0.562749555	-0.003725899	0.002676923	-1.391858536	0.170517311	-0.021874435	135.8224767
rs32675938	18713012	rs32097671	-0.001683112	0.002887498	-0.58289629	0.562749555	-0.003725899	0.002676923	-1.391858536	0.170517311	-0.021874435	135.8224767
rs31922769	18713419	rs46267100	-0.001681548	0.002884815	-0.58289629	0.562749555	-0.003725899	0.002676923	-1.391858536	0.170517311	-0.021874435	135.8224767
rs33860796	18714342	rs31710204	-0.001683112	0.002887498	-0.58289629	0.562749555	-0.003725899	0.002676923	-1.391858536	0.170517311	-0.021874435	135.8224767
rs48377347	18749697	rs31675522	-0.001683112	0.002887498	-0.58289629	0.562749555	-0.003725899	0.002676923	-1.391858536	0.170517311	-0.021874435	135.8224767
rs32416022	18755200	rs49143052	-0.001527418	0.002841045	-0.537625356	0.593372351	-0.003840834	0.002691282	-1.427139202	0.160150038	-0.021505584	135.8644065
rs32300013	18756067	rs31043088	-0.001681548	0.002884815	-0.58289629	0.562749555	-0.003725899	0.002676923	-1.391858536	0.170517311	-0.021874435	135.8224767
rs47992061	18756333	rs31140160	-0.001683112	0.002887498	-0.58289629	0.562749555	-0.003725899	0.002676923	-1.391858536	0.170517311	-0.021874435	135.8224767
rs32344659	18756410	rs31421858	-0.001683112	0.002887498	-0.58289629	0.562749555	-0.003725899	0.002676923	-1.391858536	0.170517311	-0.021874435	135.8224767
rs32647740	18756638	rs30523698	-0.001683112	0.002887498	-0.58289629	0.562749555	-0.003725899	0.002676923	-1.391858536	0.170517311	-0.021874435	135.8224767
rs31960167	18758519	rs49821883	-0.001683112	0.002887498	-0.58289629	0.562749555	-0.003725899	0.002676923	-1.391858536	0.170517311	-0.021874435	135.8224767
rs30705632	18758921	rs49489489	-0.001695179	0.0029082	-0.58289629	0.562749555	-0.003725899	0.002676923	-1.391858536	0.170517311	-0.021874435	135.8224767
rs32426757	18758980	rs47286781	-0.001683112	0.002887498	-0.58289629	0.562749555	-0.003725899	0.002676923	-1.391858536	0.170517311	-0.021874435	135.8224767
rs48070000	18783134	rs32215794	-0.001683112	0.002887498	-0.58289629	0.562749555	-0.003725899	0.002676923	-1.391858536	0.170517311	-0.021874435	135.8224767
rs50132624	18788804	rs32691874	-0.001683112	0.002887498	-0.58289629	0.562749555	-0.003725899	0.002676923	-1.391858536	0.170517311	-0.021874435	135.8224767
rs50749659	18804113	rs47145087	-0.001683112	0.002887498	-0.58289629	0.562749555	-0.003725899	0.002676923	-1.391858536	0.170517311	-0.021874435	135.8224767
rs50807823	18813779	rs51700370	-0.00141929	0.002547454	-0.55714047	0.580075168	-0.003551054	0.002829603	-1.254965506	0.215695743	-0.022666047	135.7066143
rs47329847	18819696	rs32549212	-0.001683112	0.002887498	-0.58289629	0.562749555	-0.003725899	0.002676923	-1.391858536	0.170517311	-0.021874435	135.8224767
rs30506797	18835729	rs31744921	-0.001679847	0.002881896	-0.58289629	0.562749555	-0.003725899	0.002676923	-1.391858536	0.170517311	-0.021874435	135.8224767
rs31888638	18849010	rs50384497	-0.001687126	0.002894385	-0.58289629	0.562749555	-0.003725899	0.002676923	-1.391858536	0.170517311	-0.021874435	135.8224767
rs31976604	18849086	rs47062922	-0.001667889	0.002861382	-0.58289629	0.562749555	-0.003725899	0.002676923	-1.391858536	0.170517311	-0.021874435	135.8224767
rs31870615	18849645	rs51656497	-0.001673286	0.002870641	-0.58289629	0.562749555	-0.003725899	0.002676923	-1.391858536	0.170517311	-0.021874435	135.8224767
rs32475340	18901132	rs31653681	-0.001683112	0.002887498	-0.58289629	0.562749555	-0.003725899	0.002676923	-1.391858536	0.170517311	-0.021874435	135.8224767
rs31400034	18902359	rs31558835	-0.001679847	0.002881896	-0.58289629	0.562749555	-0.003725899	0.002676923	-1.391858536	0.170517311	-0.021874435	135.8224767
rs31785464	18952377	rs32712217	-0.001683112	0.002887498	-0.58289629	0.562749555	-0.003725899	0.002676923	-1.391858536	0.170517311	-0.021874435	135.8224767
rs32097671	18953729	rs31934459	-0.001683112	0.002887498	-0.58289629	0.562749555	-0.003725899	0.002676923	-1.391858536	0.170517311	-0.021874435	135.8224767
rs46267100	18956036	rs31885719	-0.001832165	0.002817142	-0.650362992	0.51862444	-0.00346759	0.002795489	-1.240423518	0.220975524	-0.022837799	135.7355486
rs31710204	18961494	rs31638890	-0.002011301	0.002860415	-0.703150084	0.485430878	-0.003339541	0.002763422	-1.208480106	0.23290778	-0.023198499	135.7051496
rs31675522	18965938	rs32791302	-0.001683112	0.002887498	-0.58289629	0.562749555	-0.003725899	0.002676923	-1.391858536	0.170517311	-0.021874435	135.8224767
rs49143052	18966079	rs30551261	-0.001793196	0.002945355	-0.608821683	0.545574203	-0.003721127	0.002662714	-1.397494201	0.168827265	-0.021746525	135.8394707
rs31043088	18966156	rs32376343	-0.001683112	0.002887498	-0.58289629	0.562749555	-0.003725899	0.002676923	-1.391858536	0.170517311	-0.021874435	135.8224767
rs31140160	19026893	rs36561435	-0.001652387	0.002834788	-0.58289629	0.562749555	-0.003725899	0.002676923	-1.391858536	0.170517311	-0.021874435	135.8224767
rs31421858	19084629	rs38801662	-0.001666448	0.00285891	-0.58289629	0.562749555	-0.003725899	0.002676923	-1.391858536	0.170517311	-0.021874435	135.8224767
rs30523698	19138166	rs36566206	-0.001683112	0.002887498	-0.58289629	0.562749555	-0.003725899	0.002676923	-1.391858536	0.170517311	-0.021874435	135.8224767
rs49821883	19140382	rs32264388	-0.001825235	0.002918771	-0.625343664	0.534770255	-0.00349577	0.002683989	-1.302452907	0.19910791	-0.02247205	135.734709
rs49489489	19214442	rs13475749	4.68E-05	0.002453127	0.019074261	0.98486261	0.002965519	0.002663827	1.113255278	0.271260126	-0.02891329	135.2033259
rs47286781	19327194	rs37262592	-0.001685472	0.002891546	-0.58289629	0.562749555	-0.003725899	0.002676923	-1.391858536	0.170517311	-0.021874435	135.8224767
rs32215794	19445165	rs31333261	-0.001667889	0.002861382	-0.58289629	0.562749555	-0.003725899	0.002676923	-1.391858536	0.170517311	-0.021874435	135.8224767
rs32691874	19446930	rs52544327	-0.001683112	0.002887498	-0.58289629	0.562749555	-0.003725899	0.002676923	-1.391858536	0.170517311	-0.021874435	135.8224767
rs47145087	19463403	rs48863006	-0.001683112	0.002887498	-0.58289629	0.562749555	-0.003725899	0.002676923	-1.391858536	0.170517311	-0.021874435	135.8224767
rs51700370	19463810	rs13475750	-0.001683112	0.002887498	-0.58289629	0.562749555	-0.003725899	0.002676923	-1.391858536	0.170517311	-0.021874435	135.8224767
rs32549212	19605409	rs31194300	-0.001683112	0.002887498	-0.58289629	0.562749555	-0.003725899	0.002676923	-1.391858536	0.170517311	-0.021874435	135.8224767
rs31744921	19623681	rs32109893	-0.000907412	0.002913041	-0.311499777	0.756798282	-0.003225487	0.002755409	-1.170601906	0.247660082	-0.022398707	135.3409971
rs50384497	19628987	rs31797288	-0.001912707	0.002880387	-0.664045326	0.509905961	-0.003320917	0.002680498	-1.238917991	0.221527555	-0.022964975	135.6756835
rs47062922	19694372	rs30574070	-0.001683112	0.002887498	-0.58289629	0.562749555	-0.003725899	0.002676923	-1.391858536	0.170517311	-0.021874435	135.8224767
rs51656497	19695118	rs32805381	-0.001683112	0.002887498	-0.58289629	0.562749555	-0.003725899	0.002676923	-1.391858536	0.170517311	-0.021874435	135.8224767
rs31653681	19695529	rs31489976	-0.001667889	0.002861382	-0.58289629	0.562749555	-0.003725899	0.002676923	-1.391858536	0.170517311	-0.021874435	135.8224767
rs31558835	19696013	rs37357520	-0.001667889	0.002861382	-0.58289629	0.562749555	-0.003725899	0.002676923	-1.391858536	0.170517311	-0.021874435	135.8224767
rs32712217	19696788	rs37708885	-0.001681548	0.002884815	-0.58289629	0.562749555	-0.003725899	0.002676923	-1.391858536	0.170517311	-0.021874435	135.8224767
rs31934459	19705364	rs32438752	-0.001636383	0.002812662	-0.581791341	0.56348752	-0.003606951	0.002695856	-1.337961335	0.187346886	-0.022201114	135.7714462
rs31885719	19705399	rs31638851	-0.001681548	0.002884815	-0.58289629	0.562749555	-0.003725899	0.002676923	-1.391858536	0.170517311	-0.021874435	135.8224767
rs31638890	19705988	rs36585195	-0.002349994	0.002849002	-0.824847985	0.413624759	-0.003012362	0.002666926	-1.129525947	0.264407985	-0.02477342	135.6986082
rs32791302	19722593	rs31450841	-0.001683112	0.002887498	-0.58289629	0.562749555	-0.003725899	0.002676923	-1.391858536	0.170517311	-0.021874435	135.8224767
rs30551261	19732897	rs31005244	-0.001687126	0.002894385	-0.58289629	0.562749555	-0.003725899	0.002676923	-1.391858536	0.170517311	-0.021874435	135.8224767
rs32376343	19742476	rs31349062	-0.001683112	0.002887498	-0.58289629	0.562749555	-0.003725899	0.002676923	-1.391858536	0.170517311	-0.021874435	135.8224767
rs36561435	19745967	rs32132125	-0.001683112	0.002887498	-0.58289629	0.562749555	-0.003725899	0.002676923	-1.391858536	0.170517311	-0.021874435	135.8224767
rs38801662	19749870	rs6337594	-0.001679847	0.002881896	-0.58289629	0.562749555	-0.003725899	0.002676923	-1.391858536	0.170517311	-0.021874435	135.8224767
rs36566206	19751979	rs31706442	-0.001652082	0.002834263	-0.58289629	0.562749555	-0.003725899	0.002676923	-1.391858536	0.170517311	-0.021874435	135.8224767
rs32264388	19764830	rs36750478	-0.001683112	0.002887498	-0.58289629	0.562749555	-0.003725899	0.002676923	-1.391858536	0.170517311	-0.021874435	135.8224767
rs13475749	19765082	rs37432684	-0.003375273	0.003480846	-0.969670438	0.337174598	-0.000115944	0.0029268	-0.039614471	0.968568288	-0.026277513	135.0520673
rs37262592	19767323	rs37793263	-0.003691455	0.003597367	-1.026154732	0.310071149	-7.36E-05	0.002966195	-0.024829706	0.98029592	-0.027867529	135.1137317
rs47633795	19773504	rs32745507	nan	nan	nan	nan	nan	nan	nan	nan	nan	nan
rs31333261	19786003	rs32121315	-0.003691455	0.003597367	-1.026154732	0.310071149	-7.36E-05	0.002966195	-0.024829706	0.98029592	-0.027867529	135.1137317
rs52544327	19814385	rs32704032	0.001204304	0.002498866	0.481940295	0.632085073	-0.002749415	0.002692458	-1.021154068	0.312409058	-0.028708163	135.2006666
rs48863006	19823074	rs31421768	-0.003691455	0.003597367	-1.026154732	0.310071149	-7.36E-05	0.002966195	-0.024829706	0.98029592	-0.027867529	135.1137317
rs13475750	19836883	rs31532811	-0.003691455	0.003597367	-1.026154732	0.310071149	-7.36E-05	0.002966195	-0.024829706	0.98029592	-0.027867529	135.1137317
rs31194300	19841508	rs32591564	-0.003691455	0.003597367	-1.026154732	0.310071149	-7.36E-05	0.002966195	-0.024829706	0.98029592	-0.027867529	135.1137317
rs32109893	19851188	rs30858048	-0.003690964	0.003596888	-1.026154732	0.310071149	-7.36E-05	0.002966195	-0.024829706	0.98029592	-0.027867529	135.1137317
rs31797288	19852094	rs48744777	-0.003691455	0.003597367	-1.026154732	0.310071149	-7.36E-05	0.002966195	-0.024829706	0.98029592	-0.027867529	135.1137317
rs30574070	19854563	rs32569384	-0.003690964	0.003596888	-1.026154732	0.310071149	-7.36E-05	0.002966195	-0.024829706	0.98029592	-0.027867529	135.1137317
rs32805381	19860309	rs47959012	-0.003701456	0.003607113	-1.026154732	0.310071149	-7.36E-05	0.002966195	-0.024829706	0.98029592	-0.027867529	135.1137317
rs31489976	19867877	rs31820230	-0.003690146	0.003596091	-1.026154732	0.310071149	-7.36E-05	0.002966195	-0.024829706	0.98029592	-0.027867529	135.1137317
rs37357520	19868226	rs31579418	-0.003691455	0.003597367	-1.026154732	0.310071149	-7.36E-05	0.002966195	-0.024829706	0.98029592	-0.027867529	135.1137317
rs37708885	19877385	rs31306232	-0.003691455	0.003597367	-1.026154732	0.310071149	-7.36E-05	0.002966195	-0.024829706	0.98029592	-0.027867529	135.1137317
rs32438752	19896558	rs32387039	-0.003691455	0.003597367	-1.026154732	0.310071149	-7.36E-05	0.002966195	-0.024829706	0.98029592	-0.027867529	135.1137317
rs31638851	19896575	rs32440683	-0.003690964	0.003596888	-1.026154732	0.310071149	-7.36E-05	0.002966195	-0.024829706	0.98029592	-0.027867529	135.1137317
rs36585195	19896613	rs31840438	-0.003691455	0.003597367	-1.026154732	0.310071149	-7.36E-05	0.002966195	-0.024829706	0.98029592	-0.027867529	135.1137317
rs31450841	19915364	rs32467548	-0.003701456	0.003607113	-1.026154732	0.310071149	-7.36E-05	0.002966195	-0.024829706	0.98029592	-0.027867529	135.1137317
rs31005244	19921496	rs50508147	-0.003651491	0.003558421	-1.026154732	0.310071149	-7.36E-05	0.002966195	-0.024829706	0.98029592	-0.027867529	135.1137317
rs31349062	19929415	rs31878332	-0.003691455	0.003597367	-1.026154732	0.310071149	-7.36E-05	0.002966195	-0.024829706	0.98029592	-0.027867529	135.1137317
rs32132125	19932548	rs51095716	-0.003651491	0.003558421	-1.026154732	0.310071149	-7.36E-05	0.002966195	-0.024829706	0.98029592	-0.027867529	135.1137317
rs6337594	19935658	rs6402100	-0.003691455	0.003597367	-1.026154732	0.310071149	-7.36E-05	0.002966195	-0.024829706	0.98029592	-0.027867529	135.1137317
rs31706442	19945224	rs13475752	-0.003691455	0.003597367	-1.026154732	0.310071149	-7.36E-05	0.002966195	-0.024829706	0.98029592	-0.027867529	135.1137317
rs36750478	19952006	rs49100590	-0.003691455	0.003597367	-1.026154732	0.310071149	-7.36E-05	0.002966195	-0.024829706	0.98029592	-0.027867529	135.1137317
rs37432684	19952911	rs32292750	-0.004183996	0.003659505	-1.143322921	0.258694836	0.000151342	0.002890348	0.052361113	0.958462879	-0.029094989	135.2409812
rs37793263	19953787	rs31771514	-0.003691455	0.003597367	-1.026154732	0.310071149	-7.36E-05	0.002966195	-0.024829706	0.98029592	-0.027867529	135.1137317
rs32745507	19954917	rs46914281	-0.003701456	0.003607113	-1.026154732	0.310071149	-7.36E-05	0.002966195	-0.024829706	0.98029592	-0.027867529	135.1137317
rs38295308	19959970	rs30867514	nan	nan	nan	nan	nan	nan	nan	nan	nan	nan
rs32121315	19966053	rs45909870	-0.00407588	0.003563324	-1.143842083	0.258481595	0.000370666	0.002910873	0.127338539	0.899215718	-0.02819499	135.2333471
rs32704032	19966081	rs48115964	-0.003691455	0.003597367	-1.026154732	0.310071149	-7.36E-05	0.002966195	-0.024829706	0.98029592	-0.027867529	135.1137317
rs31421768	19969209	rs6154488	-0.003651491	0.003558421	-1.026154732	0.310071149	-7.36E-05	0.002966195	-0.024829706	0.98029592	-0.027867529	135.1137317
rs31532811	19972872	rs30518198	-0.003691455	0.003597367	-1.026154732	0.310071149	-7.36E-05	0.002966195	-0.024829706	0.98029592	-0.027867529	135.1137317
rs32591564	20006572	rs32774610	-0.003835523	0.003967011	-0.966854562	0.338565755	0.000592503	0.002865491	0.206771813	0.837081272	-0.030065274	135.0475989
rs30858048	20006608	rs31956258	-0.003691455	0.003597367	-1.026154732	0.310071149	-7.36E-05	0.002966195	-0.024829706	0.98029592	-0.027867529	135.1137317
rs48744777	20019567	rs46225854	-0.003691455	0.003597367	-1.026154732	0.310071149	-7.36E-05	0.002966195	-0.024829706	0.98029592	-0.027867529	135.1137317
rs32569384	20019717	rs48024765	-0.00407588	0.003563324	-1.143842083	0.258481595	0.000370666	0.002910873	0.127338539	0.899215718	-0.02819499	135.2333471
rs47959012	20025384	rs31887733	-0.003681492	0.003587658	-1.026154732	0.310071149	-7.36E-05	0.002966195	-0.024829706	0.98029592	-0.027867529	135.1137317
rs31820230	20025683	rs32279119	-0.003750789	0.003623604	-1.035098828	0.305919414	-4.84E-05	0.002953065	-0.016403473	0.986981946	-0.027308186	135.1221372
rs31579418	20040550	rs50341646	-0.003711508	0.003616909	-1.026154732	0.310071149	-7.36E-05	0.002966195	-0.024829706	0.98029592	-0.027867529	135.1137317
rs31306232	20056262	rs32512520	-0.003691455	0.003597367	-1.026154732	0.310071149	-7.36E-05	0.002966195	-0.024829706	0.98029592	-0.027867529	135.1137317
rs32387039	20062208	rs50496398	-0.003651491	0.003558421	-1.026154732	0.310071149	-7.36E-05	0.002966195	-0.024829706	0.98029592	-0.027867529	135.1137317
rs32440683	20062229	rs31688389	-0.003691455	0.003597367	-1.026154732	0.310071149	-7.36E-05	0.002966195	-0.024829706	0.98029592	-0.027867529	135.1137317
rs31840438	20064029	rs48070619	-0.003691455	0.003597367	-1.026154732	0.310071149	-7.36E-05	0.002966195	-0.024829706	0.98029592	-0.027867529	135.1137317
rs32467548	20101661	rs50448052	-0.003690964	0.003596888	-1.026154732	0.310071149	-7.36E-05	0.002966195	-0.024829706	0.98029592	-0.027867529	135.1137317
rs50508147	20127613	rs32671506	-0.003691455	0.003597367	-1.026154732	0.310071149	-7.36E-05	0.002966195	-0.024829706	0.98029592	-0.027867529	135.1137317
rs31878332	20139768	rs30555673	-0.003690964	0.003596888	-1.026154732	0.310071149	-7.36E-05	0.002966195	-0.024829706	0.98029592	-0.027867529	135.1137317
rs51095716	20148100	rs31938120	-0.003691455	0.003597367	-1.026154732	0.310071149	-7.36E-05	0.002966195	-0.024829706	0.98029592	-0.027867529	135.1137317
rs6402100	20150403	rs31902703	-0.003691455	0.003597367	-1.026154732	0.310071149	-7.36E-05	0.002966195	-0.024829706	0.98029592	-0.027867529	135.1137317
rs13475752	20153984	rs6334092	-0.003691455	0.003597367	-1.026154732	0.310071149	-7.36E-05	0.002966195	-0.024829706	0.98029592	-0.027867529	135.1137317
rs49100590	20174879	rs30890080	-0.003661439	0.003568116	-1.026154732	0.310071149	-7.36E-05	0.002966195	-0.024829706	0.98029592	-0.027867529	135.1137317
rs32292750	20187306	rs32217360	-0.003691455	0.003597367	-1.026154732	0.310071149	-7.36E-05	0.002966195	-0.024829706	0.98029592	-0.027867529	135.1137317
rs31771514	20187752	rs46399811	-0.003691455	0.003597367	-1.026154732	0.310071149	-7.36E-05	0.002966195	-0.024829706	0.98029592	-0.027867529	135.1137317
rs46914281	20191358	rs32521105	-0.002976043	0.00355586	-0.836940196	0.406861689	-0.000289045	0.002961586	-0.097598031	0.922666517	-0.02791121	134.9341579
rs30867514	20191491	rs31887724	-0.003691455	0.003597367	-1.026154732	0.310071149	-7.36E-05	0.002966195	-0.024829706	0.98029592	-0.027867529	135.1137317
rs45909870	20191623	rs32071032	-0.004896105	0.003511776	-1.394196061	0.169814744	0.001252909	0.003066724	0.408549692	0.684725683	-0.032955809	135.5760332
rs48115964	20193479	rs49371213	-0.003691455	0.003597367	-1.026154732	0.310071149	-7.36E-05	0.002966195	-0.024829706	0.98029592	-0.027867529	135.1137317
rs6154488	20207493	rs48940817	-0.003691455	0.003597367	-1.026154732	0.310071149	-7.36E-05	0.002966195	-0.024829706	0.98029592	-0.027867529	135.1137317
rs30518198	20218388	rs32332953	-0.003691455	0.003597367	-1.026154732	0.310071149	-7.36E-05	0.002966195	-0.024829706	0.98029592	-0.027867529	135.1137317
rs32774610	20248048	rs32792186	-0.003691455	0.003597367	-1.026154732	0.310071149	-7.36E-05	0.002966195	-0.024829706	0.98029592	-0.027867529	135.1137317
rs31956258	20257984	rs6273788	-0.003691455	0.003597367	-1.026154732	0.310071149	-7.36E-05	0.002966195	-0.024829706	0.98029592	-0.027867529	135.1137317
rs46225854	20278208	rs32619358	-0.004065026	0.003553835	-1.143842083	0.258481595	0.000370666	0.002910873	0.127338539	0.899215718	-0.02819499	135.2333471
rs48024765	20301155	rs47096821	-0.003690146	0.003596091	-1.026154732	0.310071149	-7.36E-05	0.002966195	-0.024829706	0.98029592	-0.027867529	135.1137317
rs31887733	20315840	rs45697291	-0.003691455	0.003597367	-1.026154732	0.310071149	-7.36E-05	0.002966195	-0.024829706	0.98029592	-0.027867529	135.1137317
rs32279119	20323145	rs31780371	-0.003691455	0.003597367	-1.026154732	0.310071149	-7.36E-05	0.002966195	-0.024829706	0.98029592	-0.027867529	135.1137317
rs50341646	20340752	rs32430166	-0.003691455	0.003597367	-1.026154732	0.310071149	-7.36E-05	0.002966195	-0.024829706	0.98029592	-0.027867529	135.1137317
rs32512520	20341218	rs31011010	-0.003691455	0.003597367	-1.026154732	0.310071149	-7.36E-05	0.002966195	-0.024829706	0.98029592	-0.027867529	135.1137317
rs50496398	20347894	rs33859705	-0.003691455	0.003597367	-1.026154732	0.310071149	-7.36E-05	0.002966195	-0.024829706	0.98029592	-0.027867529	135.1137317
rs31688389	20348954	rs31518017	-0.004074977	0.003562534	-1.143842083	0.258481595	0.000370666	0.002910873	0.127338539	0.899215718	-0.02819499	135.2333471
rs48070619	20382421	rs32264411	-0.003691455	0.003597367	-1.026154732	0.310071149	-7.36E-05	0.002966195	-0.024829706	0.98029592	-0.027867529	135.1137317
rs50448052	20385818	rs32304635	-0.003691455	0.003597367	-1.026154732	0.310071149	-7.36E-05	0.002966195	-0.024829706	0.98029592	-0.027867529	135.1137317
rs32671506	20387706	rs32380583	-0.003691455	0.003597367	-1.026154732	0.310071149	-7.36E-05	0.002966195	-0.024829706	0.98029592	-0.027867529	135.1137317
rs30555673	20430782	rs32666436	-0.003691455	0.003597367	-1.026154732	0.310071149	-7.36E-05	0.002966195	-0.024829706	0.98029592	-0.027867529	135.1137317
rs31938120	20432422	rs31725584	-0.003701456	0.003607113	-1.026154732	0.310071149	-7.36E-05	0.002966195	-0.024829706	0.98029592	-0.027867529	135.1137317
rs31902703	20432732	rs3697056	-0.003691455	0.003597367	-1.026154732	0.310071149	-7.36E-05	0.002966195	-0.024829706	0.98029592	-0.027867529	135.1137317
rs6334092	20499121	rs50119313	-0.003691455	0.003597367	-1.026154732	0.310071149	-7.36E-05	0.002966195	-0.024829706	0.98029592	-0.027867529	135.1137317
rs30890080	20503680	rs46749995	-0.003700792	0.003606466	-1.026154732	0.310071149	-7.36E-05	0.002966195	-0.024829706	0.98029592	-0.027867529	135.1137317
rs32217360	20513060	rs32600399	-0.003691455	0.003597367	-1.026154732	0.310071149	-7.36E-05	0.002966195	-0.024829706	0.98029592	-0.027867529	135.1137317
rs46399811	20513206	rs32811907	-0.003691455	0.003597367	-1.026154732	0.310071149	-7.36E-05	0.002966195	-0.024829706	0.98029592	-0.027867529	135.1137317
rs32521105	20513521	rs30786780	-0.003691455	0.003597367	-1.026154732	0.310071149	-7.36E-05	0.002966195	-0.024829706	0.98029592	-0.027867529	135.1137317
rs31887724	20525880	rs31796713	-0.003701456	0.003607113	-1.026154732	0.310071149	-7.36E-05	0.002966195	-0.024829706	0.98029592	-0.027867529	135.1137317
rs32071032	20528481	rs30599604	-0.003719224	0.003624428	-1.026154732	0.310071149	-7.36E-05	0.002966195	-0.024829706	0.98029592	-0.027867529	135.1137317
rs49371213	20529968	rs30467534	-0.003691455	0.003597367	-1.026154732	0.310071149	-7.36E-05	0.002966195	-0.024829706	0.98029592	-0.027867529	135.1137317
rs48940817	20530233	rs30500260	-0.003685725	0.003591783	-1.026154732	0.310071149	-7.36E-05	0.002966195	-0.024829706	0.98029592	-0.027867529	135.1137317
rs32332953	20532643	rs6279352	-0.003939222	0.003609424	-1.091371302	0.280672836	0.000188476	0.002946618	0.06396364	0.949270454	-0.028127867	135.1755212
rs32792186	20532808	rs6280331	-0.003691455	0.003597367	-1.026154732	0.310071149	-7.36E-05	0.002966195	-0.024829706	0.98029592	-0.027867529	135.1137317
rs6273788	20541966	rs51768366	-0.00435385	0.003602546	-1.208547908	0.232881962	-0.001142698	0.003385033	-0.33757354	0.737187658	-0.019317432	135.3507755
rs32619358	20547082	rs51687710	-0.00361075	0.003518719	-1.026154732	0.310071149	-7.36E-05	0.002966195	-0.024829706	0.98029592	-0.027867529	135.1137317
rs47096821	20561596	rs47769536	-0.003691455	0.003597367	-1.026154732	0.310071149	-7.36E-05	0.002966195	-0.024829706	0.98029592	-0.027867529	135.1137317
rs45697291	20572423	rs32140942	-0.003691455	0.003597367	-1.026154732	0.310071149	-7.36E-05	0.002966195	-0.024829706	0.98029592	-0.027867529	135.1137317
rs31780371	20576114	rs49040282	-0.003691455	0.003597367	-1.026154732	0.310071149	-7.36E-05	0.002966195	-0.024829706	0.98029592	-0.027867529	135.1137317
rs32430166	20603154	rs49829243	-0.003691455	0.003597367	-1.026154732	0.310071149	-7.36E-05	0.002966195	-0.024829706	0.98029592	-0.027867529	135.1137317
rs31011010	20603533	rs49613655	-0.003691455	0.003597367	-1.026154732	0.310071149	-7.36E-05	0.002966195	-0.024829706	0.98029592	-0.027867529	135.1137317
rs33859705	20607750	rs31969643	-0.003078773	0.003521511	-0.874276275	0.386413442	4.20E-05	0.002967165	0.014138845	0.988779058	-0.029825477	134.9519693
rs31518017	20607888	rs31644388	-0.003690146	0.003596091	-1.026154732	0.310071149	-7.36E-05	0.002966195	-0.024829706	0.98029592	-0.027867529	135.1137317
rs32264411	20612076	rs32413807	-0.003691455	0.003597367	-1.026154732	0.310071149	-7.36E-05	0.002966195	-0.024829706	0.98029592	-0.027867529	135.1137317
rs32304635	20613623	rs31772262	-0.003651491	0.003558421	-1.026154732	0.310071149	-7.36E-05	0.002966195	-0.024829706	0.98029592	-0.027867529	135.1137317
rs32380583	20623823	rs3670049	-0.00222416	0.003388033	-0.656475424	0.514719753	-0.00032815	0.002947689	-0.111324571	0.911833033	-0.028370126	134.7878516
rs32666436	20623899	rs3670611	-0.003691455	0.003597367	-1.026154732	0.310071149	-7.36E-05	0.002966195	-0.024829706	0.98029592	-0.027867529	135.1137317
rs31725584	20643144	rs30629668	-0.003701456	0.003607113	-1.026154732	0.310071149	-7.36E-05	0.002966195	-0.024829706	0.98029592	-0.027867529	135.1137317
rs3697056	20644683	rs30769157	-0.003691455	0.003597367	-1.026154732	0.310071149	-7.36E-05	0.002966195	-0.024829706	0.98029592	-0.027867529	135.1137317
rs50119313	20672617	rs31453786	0.003310634	0.002741968	1.207393178	0.23332194	0.003050554	0.002304662	1.323644696	0.192023538	-0.008294206	136.4216637
rs46749995	20735969	rs30567546	0.003310634	0.002741968	1.207393178	0.23332194	0.003050554	0.002304662	1.323644696	0.192023538	-0.008294206	136.4216637
rs32600399	20747946	rs47563411	0.003594168	0.002760554	1.301973267	0.199270505	0.002706019	0.00234355	1.154666589	0.254064142	-0.012680558	136.2240296
rs32811907	20765299	rs36660068	0.003310634	0.002741968	1.207393178	0.23332194	0.003050554	0.002304662	1.323644696	0.192023538	-0.008294206	136.4216637
rs30786780	20770258	rs31869721	0.003310634	0.002741968	1.207393178	0.23332194	0.003050554	0.002304662	1.323644696	0.192023538	-0.008294206	136.4216637
rs31796713	20774974	rs32029103	0.003276194	0.002713445	1.207393178	0.23332194	0.003050554	0.002304662	1.323644696	0.192023538	-0.008294206	136.4216637
rs30599604	20785368	rs32620054	0.003207511	0.002722681	1.1780706	0.244699041	0.003134209	0.002325653	1.347668246	0.184225752	-0.008427777	136.4309291
rs30467534	20791914	rs36591064	0.003310634	0.002741968	1.207393178	0.23332194	0.003050554	0.002304662	1.323644696	0.192023538	-0.008294206	136.4216637
rs30500260	20792790	rs3658473	0.003310634	0.002741968	1.207393178	0.23332194	0.003050554	0.002304662	1.323644696	0.192023538	-0.008294206	136.4216637
rs6279352	20792862	rs39085881	0.003310634	0.002741968	1.207393178	0.23332194	0.003050554	0.002304662	1.323644696	0.192023538	-0.008294206	136.4216637
rs6280331	20793448	rs31417397	0.003310634	0.002741968	1.207393178	0.23332194	0.003050554	0.002304662	1.323644696	0.192023538	-0.008294206	136.4216637
rs51768366	20800182	rs31543018	0.003296374	0.002730158	1.207393178	0.23332194	0.003050554	0.002304662	1.323644696	0.192023538	-0.008294206	136.4216637
rs51687710	20806124	rs32044866	0.002088616	0.002709145	0.770950265	0.444594957	0.003939871	0.002312927	1.703413612	0.095095398	-0.003427613	136.4570457
rs47769536	20861087	rs32775251	0.003288925	0.002723988	1.207393178	0.23332194	0.003050554	0.002304662	1.323644696	0.192023538	-0.008294206	136.4216637
rs32140942	20884697	rs36511689	0.003310634	0.002741968	1.207393178	0.23332194	0.003050554	0.002304662	1.323644696	0.192023538	-0.008294206	136.4216637
rs49040282	20884825	rs32800274	0.003704836	0.002713612	1.365278386	0.178665091	0.002816619	0.00230297	1.223037409	0.227412699	-0.010553449	136.5196115
rs49829243	20884963	rs32172460	0.003310634	0.002741968	1.207393178	0.23332194	0.003050554	0.002304662	1.323644696	0.192023538	-0.008294206	136.4216637
rs49613655	20887622	rs38016505	0.003310634	0.002741968	1.207393178	0.23332194	0.003050554	0.002304662	1.323644696	0.192023538	-0.008294206	136.4216637
rs31969643	20887677	rs38199240	0.00322916	0.002737474	1.179612958	0.244090765	0.003122927	0.002323431	1.344101532	0.185367935	-0.008410374	136.4298791
rs31644388	20887745	rs36696008	0.003310634	0.002741968	1.207393178	0.23332194	0.003050554	0.002304662	1.323644696	0.192023538	-0.008294206	136.4216637
rs32413807	20888162	rs38564739	0.00331336	0.002744226	1.207393178	0.23332194	0.003050554	0.002304662	1.323644696	0.192023538	-0.008294206	136.4216637
rs31772262	20898024	rs36591926	0.003293573	0.002727838	1.207393178	0.23332194	0.003050554	0.002304662	1.323644696	0.192023538	-0.008294206	136.4216637
rs3670049	20902967	rs31898014	-0.000439814	0.004678081	-0.094015807	0.925496261	-0.004636619	0.003427734	-1.352677447	0.182630727	-0.030414584	135.731012
rs3670611	20905451	rs30741589	0.003310634	0.002741968	1.207393178	0.23332194	0.003050554	0.002304662	1.323644696	0.192023538	-0.008294206	136.4216637
rs30629668	20905664	rs31961413	0.003310634	0.002741968	1.207393178	0.23332194	0.003050554	0.002304662	1.323644696	0.192023538	-0.008294206	136.4216637
rs30769157	20942984	rs32656245	0.003310634	0.002741968	1.207393178	0.23332194	0.003050554	0.002304662	1.323644696	0.192023538	-0.008294206	136.4216637
rs31453786	20960046	rs39559753	0.003310634	0.002741968	1.207393178	0.23332194	0.003050554	0.002304662	1.323644696	0.192023538	-0.008294206	136.4216637
rs30567546	20968252	rs38390783	0.003310634	0.002741968	1.207393178	0.23332194	0.003050554	0.002304662	1.323644696	0.192023538	-0.008294206	136.4216637
rs47563411	20968639	rs32418736	0.001619181	0.002869232	0.564325563	0.575215958	0.001144646	0.002390961	0.478738945	0.634344097	-0.02542476	134.8498617
rs36660068	20982506	rs32158927	0.001619181	0.002869232	0.564325563	0.575215958	0.001144646	0.002390961	0.478738945	0.634344097	-0.02542476	134.8498617
rs31869721	20991993	rs31995668	0.001560373	0.002845513	0.548362752	0.586038274	0.001184276	0.002402386	0.492958214	0.624337469	-0.02557236	134.8493633
rs32029103	20996863	rs32332388	0.001619181	0.002869232	0.564325563	0.575215958	0.001144646	0.002390961	0.478738945	0.634344097	-0.02542476	134.8498617
rs32620054	21002464	rs37540148	0.001872155	0.002877753	0.650561423	0.518497433	0.000772725	0.002373827	0.325518613	0.746233385	-0.026970282	134.8394096
rs36591064	21013323	rs31821870	0.001619181	0.002869232	0.564325563	0.575215958	0.001144646	0.002390961	0.478738945	0.634344097	-0.02542476	134.8498617
rs3658473	21013403	rs32166890	0.001619181	0.002869232	0.564325563	0.575215958	0.001144646	0.002390961	0.478738945	0.634344097	-0.02542476	134.8498617
rs39085881	21023663	rs32412655	0.001881694	0.002876045	0.65426438	0.516130369	0.000814847	0.002327687	0.350067298	0.727852149	-0.026955647	134.8492712
rs31417397	21026565	rs39401482	0.001619181	0.002869232	0.564325563	0.575215958	0.001144646	0.002390961	0.478738945	0.634344097	-0.02542476	134.8498617
rs31543018	21026585	rs38226164	0.001619181	0.002869232	0.564325563	0.575215958	0.001144646	0.002390961	0.478738945	0.634344097	-0.02542476	134.8498617
rs32044866	21030476	rs32440133	0.001610579	0.00285399	0.564325563	0.575215958	0.001144646	0.002390961	0.478738945	0.634344097	-0.02542476	134.8498617
rs32775251	21031073	rs31684121	0.001619181	0.002869232	0.564325563	0.575215958	0.001144646	0.002390961	0.478738945	0.634344097	-0.02542476	134.8498617
rs36511689	21031464	rs3704179	0.00160182	0.002838468	0.564325563	0.575215958	0.001144646	0.002390961	0.478738945	0.634344097	-0.02542476	134.8498617
rs32800274	21037446	rs36606350	0.001619181	0.002869232	0.564325563	0.575215958	0.001144646	0.002390961	0.478738945	0.634344097	-0.02542476	134.8498617
rs32172460	21037500	rs37227804	0.00135556	0.002845449	0.476395889	0.6359997	0.001153374	0.002383488	0.483901608	0.630702825	-0.025800049	134.7997332
rs38016505	21051280	rs31438985	0.001619181	0.002869232	0.564325563	0.575215958	0.001144646	0.002390961	0.478738945	0.634344097	-0.02542476	134.8498617
rs38199240	21057443	rs31793064	0.001546353	0.002819945	0.548362752	0.586038274	0.001184276	0.002402386	0.492958214	0.624337469	-0.02557236	134.8493633
rs36696008	21070865	rs31446095	0.001619181	0.002869232	0.564325563	0.575215958	0.001144646	0.002390961	0.478738945	0.634344097	-0.02542476	134.8498617
rs38564739	21085844	rs32662055	0.001577901	0.002869846	0.549820886	0.585045666	0.001177775	0.002400838	0.490568006	0.626014624	-0.02555676	134.8493912
rs36591926	21086164	rs30557518	0.001619181	0.002869232	0.564325563	0.575215958	0.001144646	0.002390961	0.478738945	0.634344097	-0.02542476	134.8498617
rs31898014	21091691	rs36422931	0.001620689	0.002871904	0.564325563	0.575215958	0.001144646	0.002390961	0.478738945	0.634344097	-0.02542476	134.8498617
rs30741589	21117333	rs30474309	0.001619181	0.002869232	0.564325563	0.575215958	0.001144646	0.002390961	0.478738945	0.634344097	-0.02542476	134.8498617
rs31961413	21117824	rs36940952	0.001619181	0.002869232	0.564325563	0.575215958	0.001144646	0.002390961	0.478738945	0.634344097	-0.02542476	134.8498617
rs32656245	21192781	rs49287734	0.001565388	0.002854659	0.548362752	0.586038274	0.001184276	0.002402386	0.492958214	0.624337469	-0.02557236	134.8493633
rs39559753	21222344	rs32687617	0.001619181	0.002869232	0.564325563	0.575215958	0.001144646	0.002390961	0.478738945	0.634344097	-0.02542476	134.8498617
rs38390783	21274401	rs31594627	0.001619181	0.002869232	0.564325563	0.575215958	0.001144646	0.002390961	0.478738945	0.634344097	-0.02542476	134.8498617
rs32418736	21282207	rs30995186	0.001619181	0.002869232	0.564325563	0.575215958	0.001144646	0.002390961	0.478738945	0.634344097	-0.02542476	134.8498617
rs32158927	21282226	rs32152015	0.002495496	0.002868061	0.870098656	0.388668765	0.001863825	0.002350646	0.792898953	0.431821161	-0.021218314	135.3050711
rs31995668	21291922	rs32280547	0.001619181	0.002869232	0.564325563	0.575215958	0.001144646	0.002390961	0.478738945	0.634344097	-0.02542476	134.8498617
rs32332388	21294120	rs48774551	-0.001615413	0.002862555	-0.564325563	0.575215958	-0.001144646	0.002390961	-0.478738945	0.634344097	-0.02542476	134.8498617
rs37540148	21295569	rs51728074	0.001610579	0.00285399	0.564325563	0.575215958	0.001144646	0.002390961	0.478738945	0.634344097	-0.02542476	134.8498617
rs31821870	21306616	rs31972191	0.001557129	0.002839596	0.548362752	0.586038274	0.001184276	0.002402386	0.492958214	0.624337469	-0.02557236	134.8493633
rs32166890	21314321	rs31822358	0.001619181	0.002869232	0.564325563	0.575215958	0.001144646	0.002390961	0.478738945	0.634344097	-0.02542476	134.8498617
rs32412655	21377571	rs31379582	0.001619181	0.002869232	0.564325563	0.575215958	0.001144646	0.002390961	0.478738945	0.634344097	-0.02542476	134.8498617
rs39401482	21378663	rs32255293	0.001619181	0.002869232	0.564325563	0.575215958	0.001144646	0.002390961	0.478738945	0.634344097	-0.02542476	134.8498617
rs38226164	21389892	rs30517883	0.001619181	0.002869232	0.564325563	0.575215958	0.001144646	0.002390961	0.478738945	0.634344097	-0.02542476	134.8498617
rs32440133	21399171	rs32254712	0.001619181	0.002869232	0.564325563	0.575215958	0.001144646	0.002390961	0.478738945	0.634344097	-0.02542476	134.8498617
rs31684121	21403092	rs32254219	0.001619181	0.002869232	0.564325563	0.575215958	0.001144646	0.002390961	0.478738945	0.634344097	-0.02542476	134.8498617
rs3704179	21404757	rs30957015	0.001619181	0.002869232	0.564325563	0.575215958	0.001144646	0.002390961	0.478738945	0.634344097	-0.02542476	134.8498617
rs36606350	21405117	rs30806043	0.001619181	0.002869232	0.564325563	0.575215958	0.001144646	0.002390961	0.478738945	0.634344097	-0.02542476	134.8498617
rs37227804	21405683	rs30744993	0.00160182	0.002838468	0.564325563	0.575215958	0.001144646	0.002390961	0.478738945	0.634344097	-0.02542476	134.8498617
rs31438985	21409856	rs6323028	0.001610579	0.00285399	0.564325563	0.575215958	0.001144646	0.002390961	0.478738945	0.634344097	-0.02542476	134.8498617
rs31793064	21418220	rs31598425	0.001619181	0.002869232	0.564325563	0.575215958	0.001144646	0.002390961	0.478738945	0.634344097	-0.02542476	134.8498617
NA_26	21445311	rs32255254	0.001620689	0.002871904	0.564325563	0.575215958	0.001144646	0.002390961	0.478738945	0.634344097	-0.02542476	134.8498617
rs31446095	21476911	rs32258123	0.001620689	0.002871904	0.564325563	0.575215958	0.001144646	0.002390961	0.478738945	0.634344097	-0.02542476	134.8498617
rs32662055	21501492	rs32259596	0.001619181	0.002869232	0.564325563	0.575215958	0.001144646	0.002390961	0.478738945	0.634344097	-0.02542476	134.8498617
rs30557518	21502977	rs32263263	0.001619181	0.002869232	0.564325563	0.575215958	0.001144646	0.002390961	0.478738945	0.634344097	-0.02542476	134.8498617
rs36422931	21503907	rs32262671	0.001617088	0.002865522	0.564325563	0.575215958	0.001144646	0.002390961	0.478738945	0.634344097	-0.02542476	134.8498617
rs30474309	21503978	rs32263544	0.001615509	0.002862726	0.564325563	0.575215958	0.001144646	0.002390961	0.478738945	0.634344097	-0.02542476	134.8498617
rs36940952	21546408	rs32266615	0.001619181	0.002869232	0.564325563	0.575215958	0.001144646	0.002390961	0.478738945	0.634344097	-0.02542476	134.8498617
rs49287734	21547170	rs32267496	0.001614137	0.002860293	0.564325563	0.575215958	0.001144646	0.002390961	0.478738945	0.634344097	-0.02542476	134.8498617
rs32687617	21554982	rs30858695	0.001268295	0.002520872	0.503117678	0.617231282	-0.002866045	0.002682192	-1.06854594	0.290731892	-0.028376223	135.2671221
rs31594627	21586449	rs32266683	0.001596945	0.00282983	0.564325563	0.575215958	0.001144646	0.002390961	0.478738945	0.634344097	-0.02542476	134.8498617
rs30995186	21588845	rs31818377	0.001619181	0.002869232	0.564325563	0.575215958	0.001144646	0.002390961	0.478738945	0.634344097	-0.02542476	134.8498617
rs32152015	21589062	rs32270592	0.000796142	0.002879322	0.276503187	0.783373945	0.001781566	0.002374298	0.750354837	0.45678116	-0.022012714	134.900219
rs32280547	21589215	rs31570494	0.001619181	0.002869232	0.564325563	0.575215958	0.001144646	0.002390961	0.478738945	0.634344097	-0.02542476	134.8498617
rs48774551	21589257	rs31519702	0.001061374	0.002777011	0.382200238	0.704035655	0.001382016	0.002369195	0.583327022	0.562462011	-0.023771614	134.8247591
rs51728074	21589916	rs32267301	0.001620689	0.002871904	0.564325563	0.575215958	0.001144646	0.002390961	0.478738945	0.634344097	-0.02542476	134.8498617
rs31972191	21626017	rs31376056	0.001619181	0.002869232	0.564325563	0.575215958	0.001144646	0.002390961	0.478738945	0.634344097	-0.02542476	134.8498617
rs31822358	21631109	rs31530869	0.001619181	0.002869232	0.564325563	0.575215958	0.001144646	0.002390961	0.478738945	0.634344097	-0.02542476	134.8498617
rs32252255	21631121	rs30473287	nan	nan	nan	nan	nan	nan	nan	nan	nan	nan
rs31379582	21639265	rs32278782	0.000839489	0.002853052	0.294242352	0.769868358	0.002026291	0.002411698	0.84019292	0.405054153	-0.02060567	134.9828784
rs32255293	21640999	rs32279088	0.001619181	0.002869232	0.564325563	0.575215958	0.001144646	0.002390961	0.478738945	0.634344097	-0.02542476	134.8498617
rs30517883	21641153	rs32279996	0.001619181	0.002869232	0.564325563	0.575215958	0.001144646	0.002390961	0.478738945	0.634344097	-0.02542476	134.8498617
rs32254712	21641369	rs32280505	0.001619181	0.002869232	0.564325563	0.575215958	0.001144646	0.002390961	0.478738945	0.634344097	-0.02542476	134.8498617
rs32254219	21641936	rs31423734	0.001619181	0.002869232	0.564325563	0.575215958	0.001144646	0.002390961	0.478738945	0.634344097	-0.02542476	134.8498617
rs30957015	21642125	rs32274890	0.001614137	0.002860293	0.564325563	0.575215958	0.001144646	0.002390961	0.478738945	0.634344097	-0.02542476	134.8498617
rs30806043	21642574	rs32277492	0.001610579	0.00285399	0.564325563	0.575215958	0.001144646	0.002390961	0.478738945	0.634344097	-0.02542476	134.8498617
rs30744993	21646698	rs31051474	0.001806932	0.002826939	0.639183106	0.525806942	0.000817693	0.002377217	0.343970787	0.732402442	-0.02678007	134.8390467
rs6323028	21652241	rs32279439	0.001614137	0.002860293	0.564325563	0.575215958	0.001144646	0.002390961	0.478738945	0.634344097	-0.02542476	134.8498617
rs31598425	21652563	rs32280776	0.001619181	0.002869232	0.564325563	0.575215958	0.001144646	0.002390961	0.478738945	0.634344097	-0.02542476	134.8498617
rs32255254	21654534	rs3661166	0.010388123	0.007958901	1.305220863	0.198171545	0.012964473	0.007651378	1.694397186	0.096807261	-0.07542735	136.2568276
rs32258123	21659199	rs32278404	0.010126157	0.008225242	1.231107425	0.224407829	0.012633569	0.00827144	1.527372354	0.13337085	-0.073144987	135.8887931
rs32259596	21661110	rs30469495	0.010126157	0.008225242	1.231107425	0.224407829	0.012633569	0.00827144	1.527372354	0.13337085	-0.073144987	135.8887931
rs32263263	21661127	rs31944086	0.010411457	0.008456985	1.231107425	0.224407829	0.012633569	0.00827144	1.527372354	0.13337085	-0.073144987	135.8887931
rs32262671	21669582	rs32282154	0.010165357	0.008257083	1.231107425	0.224407829	0.012633569	0.00827144	1.527372354	0.13337085	-0.073144987	135.8887931
rs32263544	21674243	rs32280843	0.010126157	0.008225242	1.231107425	0.224407829	0.012633569	0.00827144	1.527372354	0.13337085	-0.073144987	135.8887931
rs32266615	21676349	rs32287644	0.000979334	0.002896874	0.338065957	0.736818947	0.002321951	0.002500316	0.928662849	0.357808874	-0.021654839	135.0850065
rs32267496	21680250	rs32284690	0.010126157	0.008225242	1.231107425	0.224407829	0.012633569	0.00827144	1.527372354	0.13337085	-0.073144987	135.8887931
rs30858695	21680874	rs31965916	0.001622498	0.00287511	0.564325563	0.575215958	0.001144646	0.002390961	0.478738945	0.634344097	-0.02542476	134.8498617
rs32266683	21680969	rs32287779	0.010126157	0.008225242	1.231107425	0.224407829	0.012633569	0.00827144	1.527372354	0.13337085	-0.073144987	135.8887931
rs31818377	21681135	rs32288511	-0.00099191	0.002934072	-0.338065957	0.736818947	-0.002321951	0.002500316	-0.928662849	0.357808874	-0.021654839	135.0850065
rs32270592	21681210	rs30660582	0.010126157	0.008225242	1.231107425	0.224407829	0.012633569	0.00827144	1.527372354	0.13337085	-0.073144987	135.8887931
rs31570494	21682032	rs32291512	-0.000987803	0.002921923	-0.338065957	0.736818947	-0.002321951	0.002500316	-0.928662849	0.357808874	-0.021654839	135.0850065
rs31519702	21704030	rs31445960	0.001622498	0.00287511	0.564325563	0.575215958	0.001144646	0.002390961	0.478738945	0.634344097	-0.02542476	134.8498617
rs32267301	21704405	rs30556772	-0.00099191	0.002934072	-0.338065957	0.736818947	-0.002321951	0.002500316	-0.928662849	0.357808874	-0.021654839	135.0850065
rs32276505	21706665	rs31388305	nan	nan	nan	nan	nan	nan	nan	nan	nan	nan
rs31376056	21719729	rs32291115	0.000747148	0.003022597	0.247187358	0.805839838	0.002276404	0.0024383	0.933602999	0.355280461	-0.020666185	135.0563046
rs31530869	21720464	rs32292726	-0.001122717	0.002852488	-0.393592283	0.695661997	-0.001959857	0.002501277	-0.78354241	0.437239491	-0.02546269	134.97074
rs30473287	21724793	rs32293056	-0.001330068	0.002887887	-0.460567771	0.647232726	-0.002202945	0.002486773	-0.885864959	0.380200469	-0.023193816	135.1054909
rs32278782	21726024	rs3656825	-0.000987803	0.002921923	-0.338065957	0.736818947	-0.002321951	0.002500316	-0.928662849	0.357808874	-0.021654839	135.0850065
rs32279088	21746634	rs30903262	-0.00099191	0.002934072	-0.338065957	0.736818947	-0.002321951	0.002500316	-0.928662849	0.357808874	-0.021654839	135.0850065
rs32279996	21805865	rs32307010	-0.00099191	0.002934072	-0.338065957	0.736818947	-0.002321951	0.002500316	-0.928662849	0.357808874	-0.021654839	135.0850065
rs32280505	21842394	rs32312902	-0.00099191	0.002934072	-0.338065957	0.736818947	-0.002321951	0.002500316	-0.928662849	0.357808874	-0.021654839	135.0850065
rs31423734	21858067	rs32306904	-0.001196759	0.002923569	-0.409348565	0.684143465	-0.001998186	0.002496213	-0.800486714	0.427456753	-0.023358533	135.0007407
rs32274890	21909834	rs30593403	-0.000987803	0.002921923	-0.338065957	0.736818947	-0.002321951	0.002500316	-0.928662849	0.357808874	-0.021654839	135.0850065
rs32277492	21911999	rs31130534	-0.00099191	0.002934072	-0.338065957	0.736818947	-0.002321951	0.002500316	-0.928662849	0.357808874	-0.021654839	135.0850065
rs31051474	21931307	rs32243139	-0.00099191	0.002934072	-0.338065957	0.736818947	-0.002321951	0.002500316	-0.928662849	0.357808874	-0.021654839	135.0850065
rs32279439	21938440	rs32318936	-0.001125713	0.002844773	-0.395712662	0.694107606	-0.002373839	0.002477888	-0.958009149	0.342960448	-0.021908418	135.1486325
rs32280776	21939000	rs32319785	-0.00099191	0.002934072	-0.338065957	0.736818947	-0.002321951	0.002500316	-0.928662849	0.357808874	-0.021654839	135.0850065
rs3661166	21963879	rs32134714	-0.001441587	0.002886374	-0.499445552	0.619795587	-0.001741041	0.002568712	-0.677787467	0.501229675	-0.026723399	134.9910661
rs32278404	21967101	rs32319083	-0.00099191	0.002934072	-0.338065957	0.736818947	-0.002321951	0.002500316	-0.928662849	0.357808874	-0.021654839	135.0850065
rs30469495	21968995	rs32323772	-0.00099191	0.002934072	-0.338065957	0.736818947	-0.002321951	0.002500316	-0.928662849	0.357808874	-0.021654839	135.0850065
rs31944086	21984734	rs32396827	-0.001181332	0.002885883	-0.409348565	0.684143465	-0.001998186	0.002496213	-0.800486714	0.427456753	-0.023358533	135.0007407
rs32282154	21993644	rs47926533	-0.00099191	0.002934072	-0.338065957	0.736818947	-0.002321951	0.002500316	-0.928662849	0.357808874	-0.021654839	135.0850065
rs32280843	21998215	rs31696968	-0.00099191	0.002934072	-0.338065957	0.736818947	-0.002321951	0.002500316	-0.928662849	0.357808874	-0.021654839	135.0850065
rs32287644	22052212	rs31766107	-0.00099191	0.002934072	-0.338065957	0.736818947	-0.002321951	0.002500316	-0.928662849	0.357808874	-0.021654839	135.0850065
rs32284690	22064920	rs32348423	-0.001191468	0.0029444	-0.404655525	0.687566511	-0.002025131	0.002467432	-0.820744399	0.415935383	-0.023156765	135.0166429
rs31965916	22094567	rs46856073	-0.00099191	0.002934072	-0.338065957	0.736818947	-0.002321951	0.002500316	-0.928662849	0.357808874	-0.021654839	135.0850065
rs32287779	22280415	rs38452061	-0.00099191	0.002934072	-0.338065957	0.736818947	-0.002321951	0.002500316	-0.928662849	0.357808874	-0.021654839	135.0850065
rs32288511	22280489	rs38494985	-0.00099191	0.002934072	-0.338065957	0.736818947	-0.002321951	0.002500316	-0.928662849	0.357808874	-0.021654839	135.0850065
rs30660582	22282350	rs39045969	-0.00099191	0.002934072	-0.338065957	0.736818947	-0.002321951	0.002500316	-0.928662849	0.357808874	-0.021654839	135.0850065
rs32291512	22284553	rs36373926	-0.00099191	0.002934072	-0.338065957	0.736818947	-0.002321951	0.002500316	-0.928662849	0.357808874	-0.021654839	135.0850065
rs31445960	22299360	rs31460977	-0.00099191	0.002934072	-0.338065957	0.736818947	-0.002321951	0.002500316	-0.928662849	0.357808874	-0.021654839	135.0850065
rs30556772	22304700	rs31967317	-0.00099191	0.002934072	-0.338065957	0.736818947	-0.002321951	0.002500316	-0.928662849	0.357808874	-0.021654839	135.0850065
rs31388305	22390246	rs31971789	0.000991876	0.002933971	0.338065957	0.736818947	0.002321951	0.002500316	0.928662849	0.357808874	-0.021654839	135.0850065
rs32291115	22391717	rs36769850	0.000991876	0.002933971	0.338065957	0.736818947	0.002321951	0.002500316	0.928662849	0.357808874	-0.021654839	135.0850065
rs32292726	22392890	rs32054255	-0.000987803	0.002921923	-0.338065957	0.736818947	-0.002321951	0.002500316	-0.928662849	0.357808874	-0.021654839	135.0850065
rs32293056	22393851	rs32266528	-0.000991876	0.002933971	-0.338065957	0.736818947	-0.002321951	0.002500316	-0.928662849	0.357808874	-0.021654839	135.0850065
rs3656825	22396424	rs31284380	0.000991772	0.002933664	0.338065957	0.736818947	0.002321951	0.002500316	0.928662849	0.357808874	-0.021654839	135.0850065
rs30903262	22582317	rs32264248	-0.00099191	0.002934072	-0.338065957	0.736818947	-0.002321951	0.002500316	-0.928662849	0.357808874	-0.021654839	135.0850065
rs32307010	22642241	rs31994722	0.000987803	0.002921923	0.338065957	0.736818947	0.002321951	0.002500316	0.928662849	0.357808874	-0.021654839	135.0850065
rs32312902	22642514	rs31844236	0.000991876	0.002933971	0.338065957	0.736818947	0.002321951	0.002500316	0.928662849	0.357808874	-0.021654839	135.0850065
rs32306904	22647726	rs32243034	0.000987803	0.002921923	0.338065957	0.736818947	0.002321951	0.002500316	0.928662849	0.357808874	-0.021654839	135.0850065
rs30593403	22671028	rs32346508	0.000991605	0.00293317	0.338065957	0.736818947	0.002321951	0.002500316	0.928662849	0.357808874	-0.021654839	135.0850065
rs31130534	22678689	rs31702994	0.000991776	0.002933677	0.338065957	0.736818947	0.002321951	0.002500316	0.928662849	0.357808874	-0.021654839	135.0850065
rs32243139	22680722	rs32340725	0.000991776	0.002933677	0.338065957	0.736818947	0.002321951	0.002500316	0.928662849	0.357808874	-0.021654839	135.0850065
rs32318936	22686344	rs32345959	-0.001451342	0.002928231	-0.495637984	0.622459522	-0.002083376	0.002497111	-0.834314559	0.40832437	-0.023927855	135.0799381
rs32319785	22705572	rs31897327	0.000987803	0.002921923	0.338065957	0.736818947	0.002321951	0.002500316	0.928662849	0.357808874	-0.021654839	135.0850065
rs32134714	22714904	rs30611814	0.000991776	0.002933677	0.338065957	0.736818947	0.002321951	0.002500316	0.928662849	0.357808874	-0.021654839	135.0850065
rs32319083	22718471	rs32152639	0.000991605	0.00293317	0.338065957	0.736818947	0.002321951	0.002500316	0.928662849	0.357808874	-0.021654839	135.0850065
rs32323772	22742110	rs32351727	0.000974971	0.002883967	0.338065957	0.736818947	0.002321951	0.002500316	0.928662849	0.357808874	-0.021654839	135.0850065
rs32396827	22742199	rs32351730	0.000991776	0.002933677	0.338065957	0.736818947	0.002321951	0.002500316	0.928662849	0.357808874	-0.021654839	135.0850065
rs47926533	22744393	rs31654839	0.000991776	0.002933677	0.338065957	0.736818947	0.002321951	0.002500316	0.928662849	0.357808874	-0.021654839	135.0850065
rs31696968	22746434	rs31338154	0.001201369	0.00293483	0.409348565	0.684143465	0.001998186	0.002496213	0.800486714	0.427456753	-0.023358533	135.0007407
rs31766107	22746717	rs31678927	0.001454789	0.002874312	0.506134658	0.615128074	0.001107942	0.00234415	0.47264127	0.638656631	-0.025420441	134.8100857
rs32348423	22772147	rs30667860	0.000991876	0.002933971	0.338065957	0.736818947	0.002321951	0.002500316	0.928662849	0.357808874	-0.021654839	135.0850065
rs46856073	22787836	rs3691092	0.002967667	0.002862548	1.036722345	0.305169896	-0.00184467	0.002503279	-0.736901385	0.464845054	-0.021721517	135.3287941
rs38452061	22788043	rs3706142	0.002967667	0.002862548	1.036722345	0.305169896	-0.00184467	0.002503279	-0.736901385	0.464845054	-0.021721517	135.3287941
rs38494985	22805903	rs32362125	0.002955339	0.002850656	1.036722345	0.305169896	-0.00184467	0.002503279	-0.736901385	0.464845054	-0.021721517	135.3287941
rs39045969	22806554	rs32363703	0.002967667	0.002862548	1.036722345	0.305169896	-0.00184467	0.002503279	-0.736901385	0.464845054	-0.021721517	135.3287941
rs36373926	22806815	rs32365270	0.002967667	0.002862548	1.036722345	0.305169896	-0.00184467	0.002503279	-0.736901385	0.464845054	-0.021721517	135.3287941
rs31460977	22807258	rs32367170	0.002967667	0.002862548	1.036722345	0.305169896	-0.00184467	0.002503279	-0.736901385	0.464845054	-0.021721517	135.3287941
rs31967317	22808464	rs32367229	0.002944423	0.002840127	1.036722345	0.305169896	-0.00184467	0.002503279	-0.736901385	0.464845054	-0.021721517	135.3287941
rs31971789	22816233	rs31825881	-0.001907851	0.002792951	-0.683095144	0.497900333	0.000895743	0.002460271	0.364082938	0.717428919	-0.031434599	134.8313802
rs36769850	22819589	rs32379651	-0.001907851	0.002792951	-0.683095144	0.497900333	0.000895743	0.002460271	0.364082938	0.717428919	-0.031434599	134.8313802
rs32054255	22837643	rs32366480	-0.001151865	0.002778499	-0.414563692	0.68034746	0.000295938	0.002452005	0.120692116	0.904449397	-0.033373981	134.6284994
rs32266528	22984272	rs32386540	-0.001907851	0.002792951	-0.683095144	0.497900333	0.000895743	0.002460271	0.364082938	0.717428919	-0.031434599	134.8313802
rs31284380	23050176	rs32395246	-0.001898883	0.002779823	-0.683095144	0.497900333	0.000895743	0.002460271	0.364082938	0.717428919	-0.031434599	134.8313802
rs32333688	23072700	rs32396600	nan	nan	nan	nan	nan	nan	nan	nan	nan	nan
rs32333603	23152979	rs30854483	nan	nan	nan	nan	nan	nan	nan	nan	nan	nan
rs32264248	23170316	rs3659806	-0.001909575	0.002795475	-0.683095144	0.497900333	0.000895743	0.002460271	0.364082938	0.717428919	-0.031434599	134.8313802
rs31994722	23184838	rs31766106	-0.00190667	0.002791222	-0.683095144	0.497900333	0.000895743	0.002460271	0.364082938	0.717428919	-0.031434599	134.8313802
rs31844236	23196572	rs32408456	-0.001907851	0.002792951	-0.683095144	0.497900333	0.000895743	0.002460271	0.364082938	0.717428919	-0.031434599	134.8313802
rs32243034	23196646	rs32408458	-0.001907851	0.002792951	-0.683095144	0.497900333	0.000895743	0.002460271	0.364082938	0.717428919	-0.031434599	134.8313802
rs32346508	23196784	rs32408463	-0.001907851	0.002792951	-0.683095144	0.497900333	0.000895743	0.002460271	0.364082938	0.717428919	-0.031434599	134.8313802
rs31702994	23196823	rs32409395	-0.001907851	0.002792951	-0.683095144	0.497900333	0.000895743	0.002460271	0.364082938	0.717428919	-0.031434599	134.8313802
rs32340725	23204209	rs47657154	-0.002645987	0.002779285	-0.952038496	0.345948045	0.00155322	0.002437656	0.637177688	0.527100851	-0.029651129	135.1635042
rs32345959	23206388	rs31967092	-0.001907851	0.002792951	-0.683095144	0.497900333	0.000895743	0.002460271	0.364082938	0.717428919	-0.031434599	134.8313802
rs31897327	23208067	rs31805317	-0.001907851	0.002792951	-0.683095144	0.497900333	0.000895743	0.002460271	0.364082938	0.717428919	-0.031434599	134.8313802
rs30611814	23210358	rs30608471	-0.001907851	0.002792951	-0.683095144	0.497900333	0.000895743	0.002460271	0.364082938	0.717428919	-0.031434599	134.8313802
rs32152639	23210556	rs32007704	-0.001889743	0.002766441	-0.683095144	0.497900333	0.000895743	0.002460271	0.364082938	0.717428919	-0.031434599	134.8313802
rs32351727	23210999	rs32748616	-0.001558113	0.002749181	-0.566755525	0.573577102	0.000785048	0.002453251	0.320002973	0.750384347	-0.031746138	134.7435014
rs32351730	23223071	rs31408800	-0.001586399	0.002799089	-0.566755525	0.573577102	0.000785048	0.002453251	0.320002973	0.750384347	-0.031746138	134.7435014
rs31654839	23244080	rs32377927	-0.001907851	0.002792951	-0.683095144	0.497900333	0.000895743	0.002460271	0.364082938	0.717428919	-0.031434599	134.8313802
rs31338154	23264532	rs32791305	-0.001907851	0.002792951	-0.683095144	0.497900333	0.000895743	0.002460271	0.364082938	0.717428919	-0.031434599	134.8313802
rs31678927	23264650	rs31858583	-0.001908764	0.002794288	-0.683095144	0.497900333	0.000895743	0.002460271	0.364082938	0.717428919	-0.031434599	134.8313802
rs30667860	23293039	rs32266637	0.002637576	0.002785613	0.946856605	0.348554793	-0.002102319	0.002524522	-0.832759066	0.409192422	-0.022104516	135.2988799
rs3691092	23298138	rs32575989	0.002200496	0.002768799	0.794747406	0.4307555	-0.001884261	0.002529483	-0.744919375	0.460029328	-0.023231907	135.1003909
rs3706142	23298173	rs32537538	0.0026577	0.002806866	0.946856605	0.348554793	-0.002102319	0.002524522	-0.832759066	0.409192422	-0.022104516	135.2988799
rs32362125	23340676	rs32678702	0.0026577	0.002806866	0.946856605	0.348554793	-0.002102319	0.002524522	-0.832759066	0.409192422	-0.022104516	135.2988799
rs32363703	23341122	rs47712320	0.0026577	0.002806866	0.946856605	0.348554793	-0.002102319	0.002524522	-0.832759066	0.409192422	-0.022104516	135.2988799
rs32365270	23345475	rs31186188	0.0026577	0.002806866	0.946856605	0.348554793	-0.002102319	0.002524522	-0.832759066	0.409192422	-0.022104516	135.2988799
rs32367170	23351208	rs32428577	0.0026577	0.002806866	0.946856605	0.348554793	-0.002102319	0.002524522	-0.832759066	0.409192422	-0.022104516	135.2988799
rs32367229	23354578	rs31598555	0.002707317	0.00278493	0.972131142	0.33596202	-0.002197488	0.002534768	-0.86693841	0.390380335	-0.020648616	135.340649
rs31825881	23361405	rs32722038	0.002658647	0.002807866	0.946856605	0.348554793	-0.002102319	0.002524522	-0.832759066	0.409192422	-0.022104516	135.2988799
rs32379651	23362049	rs31545236	0.0026577	0.002806866	0.946856605	0.348554793	-0.002102319	0.002524522	-0.832759066	0.409192422	-0.022104516	135.2988799
rs32366480	23377683	rs33859541	0.00245165	0.002814473	0.871086763	0.388134581	-0.001801565	0.002529196	-0.712307423	0.4797957	-0.023980802	135.1400879
rs32386540	23386174	rs32332653	-0.003105899	0.004016856	-0.773216274	0.443265958	0.000683763	0.003922022	0.174339298	0.862347623	-0.024795681	135.1535977
rs32395246	23473999	rs32375977	-0.003105899	0.004016856	-0.773216274	0.443265958	0.000683763	0.003922022	0.174339298	0.862347623	-0.024795681	135.1535977
rs32396600	23484110	rs36432511	-0.003105899	0.004016856	-0.773216274	0.443265958	0.000683763	0.003922022	0.174339298	0.862347623	-0.024795681	135.1535977
rs30854483	23486550	rs31603254	-0.003931314	0.002884932	-1.362705937	0.179469248	0.001913409	0.002456225	0.779003921	0.439882196	-0.017962831	135.7124148
rs3659806	23505349	rs32403626	-0.003948748	0.002897726	-1.362705937	0.179469248	0.001913409	0.002456225	0.779003921	0.439882196	-0.017962831	135.7124148
rs31766106	23518405	rs31453636	-0.003948748	0.002897726	-1.362705937	0.179469248	0.001913409	0.002456225	0.779003921	0.439882196	-0.017962831	135.7124148
rs32408456	23557411	rs31880864	-0.003948748	0.002897726	-1.362705937	0.179469248	0.001913409	0.002456225	0.779003921	0.439882196	-0.017962831	135.7124148
rs32408458	23589295	rs31326090	0.001810333	0.002849303	0.635360139	0.528274994	-0.000705959	0.002638871	-0.267523061	0.790236965	-0.026610481	134.7647876
rs32408463	23595283	rs36604390	-0.003948748	0.002897726	-1.362705937	0.179469248	0.001913409	0.002456225	0.779003921	0.439882196	-0.017962831	135.7124148
rs32409395	23596457	rs32505226	-0.004136398	0.00289252	-1.430032488	0.15932214	0.002033062	0.002417764	0.8408853	0.404670039	-0.017661641	135.8392573
rs47657154	23596966	rs31627635	-0.003948748	0.002897726	-1.362705937	0.179469248	0.001913409	0.002456225	0.779003921	0.439882196	-0.017962831	135.7124148
rs31967092	23597193	rs30795963	-0.003913534	0.002871884	-1.362705937	0.179469248	0.001913409	0.002456225	0.779003921	0.439882196	-0.017962831	135.7124148
rs31805317	23599177	rs36916866	-0.003948748	0.002897726	-1.362705937	0.179469248	0.001913409	0.002456225	0.779003921	0.439882196	-0.017962831	135.7124148
rs30608471	23633646	rs36985812	-0.004507017	0.002838285	-1.587937002	0.119006044	0.002335152	0.002422768	0.963836564	0.340060985	-0.016343904	136.1308102
rs32007704	23633791	rs36410340	-0.003948748	0.002897726	-1.362705937	0.179469248	0.001913409	0.002456225	0.779003921	0.439882196	-0.017962831	135.7124148
rs32748616	23634000	rs36694685	-0.003948748	0.002897726	-1.362705937	0.179469248	0.001913409	0.002456225	0.779003921	0.439882196	-0.017962831	135.7124148
rs31408800	23639977	rs39546096	-0.003948748	0.002897726	-1.362705937	0.179469248	0.001913409	0.002456225	0.779003921	0.439882196	-0.017962831	135.7124148
rs32377927	23640449	rs36413317	-0.003933448	0.002886498	-1.362705937	0.179469248	0.001913409	0.002456225	0.779003921	0.439882196	-0.017962831	135.7124148
[truncated: 175,931 more rows]
