# Supplementary material for: Modeling epistasis in mice and yeast using the proportion of two or more distinct genetic backgrounds: Evidence for “polygenic epistasis”
Source: PLoS Genet. 2020 Oct 26;16(10):e1009165. doi: 10.1371/journal.pgen.1009165 (PMC7644088; doi:10.1371/journal.pgen.1009165)
Supplement: S8 Table — (CSV) [file pgen.1009165.s009.csv]

SNP_ID	BP	SNP	BETA_SNP	BETA_SD_SNP	F_STAT_SNP	P_VALUE_SNP	BETA_GxA	BETA_SD_GxA	F_STAT_GxA	P_VALUE_GxA	BETA_ANCESTRY	L
rs31192577	3013441	rs31192577	-0.121715237	2.633997175	-0.046209327	0.963302148	1.453296712	2.666380359	0.545044786	0.587812562	6.121487345	-270.6771381
rs32166183	3036178	rs32166183	-0.195361382	2.654959274	-0.07358357	0.941594932	1.165293712	2.652664624	0.43929176	0.6620825	6.731534653	-270.7308874
rs30543887	3036265	rs30543887	-0.338144932	2.673260984	-0.126491552	0.899780323	1.434395299	2.693764235	0.53248732	0.596422703	7.035213636	-270.6798145
rs46229295	3050333	rs46229295	-0.193237636	2.626097593	-0.07358357	0.941594932	1.165293712	2.652664624	0.43929176	0.6620825	6.731534653	-270.7308874
rs30717399	3051362	rs30717399	-0.195361382	2.654959274	-0.07358357	0.941594932	1.165293712	2.652664624	0.43929176	0.6620825	6.731534653	-270.7308874
rs32156135	3051854	rs32156135	1.517028045	2.670765049	0.568012542	0.572218942	-0.08504125	2.685946431	-0.031661558	0.974850655	6.507220175	-270.6630492
rs31606309	3062749	rs31606309	-0.195361382	2.654959274	-0.07358357	0.941594932	1.165293712	2.652664624	0.43929176	0.6620825	6.731534653	-270.7308874
rs30884626	3063538	rs30884626	-0.195361382	2.654959274	-0.07358357	0.941594932	1.165293712	2.652664624	0.43929176	0.6620825	6.731534653	-270.7308874
rs31918559	3091406	rs31918559	-1.160281763	2.644817905	-0.438700056	0.662508759	2.560236221	2.819524605	0.908038262	0.367615582	4.129812166	-270.3649907
rs31797356	3093816	rs31797356	-0.195361382	2.654959274	-0.07358357	0.941594932	1.165293712	2.652664624	0.43929176	0.6620825	6.731534653	-270.7308874
rs49233700	3095935	rs49233700	4.134150465	3.783515244	1.092674457	0.279054592	0.575476145	3.078781057	0.186916879	0.852378106	-0.583691742	-270.0397032
rs30462182	3095984	rs30462182	1.570251619	2.706532609	0.580170959	0.564046575	0.225984849	2.756180596	0.081992033	0.93493535	7.347110705	-270.6449971
rs31923656	3125333	rs31923656	0.693124169	2.641013162	0.262446314	0.793907318	0.50831855	2.643458914	0.192292964	0.848184426	6.734273795	-270.7768364
rs30794250	3125499	rs30794250	3.306182676	3.556745025	0.929552906	0.356455374	-2.884866326	3.979646219	-0.724905222	0.471424664	6.338650791	-269.4041621
rs48310298	3125767	rs48310298	3.689915869	3.609665795	1.022231996	0.31091602	-1.086334852	3.585306865	-0.302996338	0.762976767	1.852656793	-269.7938503
rs51836202	3185730	rs51836202	3.306182676	3.556745025	0.929552906	0.356455374	-2.884866326	3.979646219	-0.724905222	0.471424664	6.338650791	-269.4041621
rs49709742	3196351	rs49709742	3.475126694	3.505108442	0.991446271	0.325586011	-3.916408307	4.274202139	-0.916289913	0.363309089	8.409319975	-268.8786312
rs32466146	3196572	rs32466146	1.517028045	2.670765049	0.568012542	0.572218942	-0.08504125	2.685946431	-0.031661558	0.974850655	6.507220175	-270.6630492
rs48932770	3197419	rs48932770	3.306182676	3.556745025	0.929552906	0.356455374	-2.884866326	3.979646219	-0.724905222	0.471424664	6.338650791	-269.4041621
rs46797402	3199002	rs46797402	3.306182676	3.556745025	0.929552906	0.356455374	-2.884866326	3.979646219	-0.724905222	0.471424664	6.338650791	-269.4041621
rs31744156	3201132	rs31744156	1.184617313	3.095724332	0.382662403	0.703368862	-2.034545167	2.838235034	-0.716834632	0.476352965	10.52435035	-270.5207557
rs32396881	3201163	rs32396881	1.509305428	2.657169191	0.568012542	0.572218942	-0.08504125	2.685946431	-0.031661558	0.974850655	6.507220175	-270.6630492
rs31470959	3209184	rs31470959	1.517028045	2.670765049	0.568012542	0.572218942	-0.08504125	2.685946431	-0.031661558	0.974850655	6.507220175	-270.6630492
rs46100594	3216694	rs46100594	3.306182676	3.556745025	0.929552906	0.356455374	-2.884866326	3.979646219	-0.724905222	0.471424664	6.338650791	-269.4041621
rs46867051	3217112	rs46867051	1.517028045	2.670765049	0.568012542	0.572218942	-0.08504125	2.685946431	-0.031661558	0.974850655	6.507220175	-270.6630492
rs6272026	3218581	rs6272026	1.517028045	2.670765049	0.568012542	0.572218942	-0.08504125	2.685946431	-0.031661558	0.974850655	6.507220175	-270.6630492
rs30597770	3218643	rs30597770	1.517028045	2.670765049	0.568012542	0.572218942	-0.08504125	2.685946431	-0.031661558	0.974850655	6.507220175	-270.6630492
rs31054923	3237354	rs31054923	1.517028045	2.670765049	0.568012542	0.572218942	-0.08504125	2.685946431	-0.031661558	0.974850655	6.507220175	-270.6630492
rs31546802	3239860	rs31546802	1.517028045	2.670765049	0.568012542	0.572218942	-0.08504125	2.685946431	-0.031661558	0.974850655	6.507220175	-270.6630492
rs46337950	3242877	rs46337950	4.085850173	3.588781779	1.138506163	0.259590035	-3.537823243	4.034535987	-0.87688479	0.384166863	5.294658516	-268.7123694
rs32804351	3244365	rs32804351	-0.195361382	2.654959274	-0.07358357	0.941594932	1.165293712	2.652664624	0.43929176	0.6620825	6.731534653	-270.7308874
rs30592230	3244475	rs30592230	1.517028045	2.670765049	0.568012542	0.572218942	-0.08504125	2.685946431	-0.031661558	0.974850655	6.507220175	-270.6630492
rs32482298	3255597	rs32482298	1.517028045	2.670765049	0.568012542	0.572218942	-0.08504125	2.685946431	-0.031661558	0.974850655	6.507220175	-270.6630492
rs31949395	3256689	rs31949395	-0.195361382	2.654959274	-0.07358357	0.941594932	1.165293712	2.652664624	0.43929176	0.6620825	6.731534653	-270.7308874
rs31826043	3286216	rs31826043	-0.277526908	2.676204042	-0.1037017	0.917763832	1.318345714	2.685641445	0.490886718	0.625358832	6.855503623	-270.7040109
rs47462061	3346691	rs47462061	3.306182676	3.556745025	0.929552906	0.356455374	-2.884866326	3.979646219	-0.724905222	0.471424664	6.338650791	-269.4041621
rs47478818	3351159	rs47478818	-0.195361382	2.654959274	-0.07358357	0.941594932	1.165293712	2.652664624	0.43929176	0.6620825	6.731534653	-270.7308874
rs30620291	3352988	rs30620291	-0.195361382	2.654959274	-0.07358357	0.941594932	1.165293712	2.652664624	0.43929176	0.6620825	6.731534653	-270.7308874
rs30989646	3353030	rs30989646	-0.19642267	2.669382171	-0.07358357	0.941594932	1.165293712	2.652664624	0.43929176	0.6620825	6.731534653	-270.7308874
rs31329479	3355345	rs31329479	-0.195361382	2.654959274	-0.07358357	0.941594932	1.165293712	2.652664624	0.43929176	0.6620825	6.731534653	-270.7308874
rs48162129	3355891	rs48162129	0.053152644	2.640463884	0.02013004	0.984008728	1.120830096	2.695368833	0.415835518	0.679064964	6.92323608	-270.7420872
rs31877763	3356666	rs31877763	1.517028045	2.670765049	0.568012542	0.572218942	-0.08504125	2.685946431	-0.031661558	0.974850655	6.507220175	-270.6630492
rs51705539	3357012	rs51705539	3.306182676	3.556745025	0.929552906	0.356455374	-2.884866326	3.979646219	-0.724905222	0.471424664	6.338650791	-269.4041621
rs31432723	3357122	rs31432723	2.628588605	2.648640064	0.992429527	0.325110442	-1.458423672	2.662760228	-0.547711227	0.58599191	7.963471547	-270.1659104
rs31770032	3357964	rs31770032	1.443468568	2.68637035	0.537330442	0.593094992	0.088753702	2.729976642	0.032510792	0.974176332	6.077678089	-270.6804602
rs46812007	3361738	rs46812007	3.306182676	3.556745025	0.929552906	0.356455374	-2.884866326	3.979646219	-0.724905222	0.471424664	6.338650791	-269.4041621
rs32766774	3371818	rs32766774	1.517028045	2.670765049	0.568012542	0.572218942	-0.08504125	2.685946431	-0.031661558	0.974850655	6.507220175	-270.6630492
rs36487789	3379644	rs36487789	1.517028045	2.670765049	0.568012542	0.572218942	-0.08504125	2.685946431	-0.031661558	0.974850655	6.507220175	-270.6630492
rs31164902	3397429	rs31164902	1.517028045	2.670765049	0.568012542	0.572218942	-0.08504125	2.685946431	-0.031661558	0.974850655	6.507220175	-270.6630492
rs37456846	3403831	rs37456846	-0.195890663	2.662152208	-0.07358357	0.941594932	1.165293712	2.652664624	0.43929176	0.6620825	6.731534653	-270.7308874
rs36315773	3423245	rs36315773	3.306182676	3.556745025	0.929552906	0.356455374	-2.884866326	3.979646219	-0.724905222	0.471424664	6.338650791	-269.4041621
rs31926308	3424040	rs31926308	1.517028045	2.670765049	0.568012542	0.572218942	-0.08504125	2.685946431	-0.031661558	0.974850655	6.507220175	-270.6630492
rs32794767	3425269	rs32794767	-0.279138769	2.691266348	-0.103720232	0.917749189	1.31843999	2.685655443	0.490919263	0.625335953	6.855612354	-270.7039928
rs32544716	3428294	rs32544716	-0.34060391	2.651160443	-0.128473518	0.898218705	1.411126379	2.648802682	0.532741223	0.59624803	7.44973893	-270.6799416
rs32681090	3443202	rs32681090	3.318981348	3.570513657	0.929552906	0.356455374	-2.884866326	3.979646219	-0.724905222	0.471424664	6.338650791	-269.4041621
rs31546844	3443445	rs31546844	-0.338249939	2.674091134	-0.126491552	0.899780323	1.434395299	2.693764235	0.53248732	0.596422703	7.035213636	-270.6798145
rs31970149	3444802	rs31970149	-0.195361382	2.654959274	-0.07358357	0.941594932	1.165293712	2.652664624	0.43929176	0.6620825	6.731534653	-270.7308874
rs32457862	3445011	rs32457862	-0.195361382	2.654959274	-0.07358357	0.941594932	1.165293712	2.652664624	0.43929176	0.6620825	6.731534653	-270.7308874
rs32804164	3448226	rs32804164	1.489510464	2.622319673	0.568012542	0.572218942	-0.08504125	2.685946431	-0.031661558	0.974850655	6.507220175	-270.6630492
rs31625903	3456704	rs31625903	1.486825458	2.706003083	0.549454458	0.584803082	0.016804881	2.724060974	0.006169055	0.995099008	6.223675749	-270.674439
rs30566870	3456813	rs30566870	-0.195361382	2.654959274	-0.07358357	0.941594932	1.165293712	2.652664624	0.43929176	0.6620825	6.731534653	-270.7308874
rs31675929	3456880	rs31675929	3.306182676	3.556745025	0.929552906	0.356455374	-2.884866326	3.979646219	-0.724905222	0.471424664	6.338650791	-269.4041621
rs31779333	3458101	rs31779333	0.252107272	2.630841466	0.095827618	0.923987818	0.838988718	2.771959399	0.302669916	0.763224285	6.76215097	-270.7772817
rs30700926	3464370	rs30700926	1.517028045	2.670765049	0.568012542	0.572218942	-0.08504125	2.685946431	-0.031661558	0.974850655	6.507220175	-270.6630492
rs31329254	3465817	rs31329254	3.074926465	3.369720954	0.912516647	0.365274303	-2.476224473	3.988250246	-0.620879915	0.537111031	5.564176765	-269.5973579
rs31668058	3465918	rs31668058	1.517028045	2.670765049	0.568012542	0.572218942	-0.08504125	2.685946431	-0.031661558	0.974850655	6.507220175	-270.6630492
rs31382779	3469348	rs31382779	3.306182676	3.556745025	0.929552906	0.356455374	-2.884866326	3.979646219	-0.724905222	0.471424664	6.338650791	-269.4041621
rs38914860	3471214	rs38914860	1.517028045	2.670765049	0.568012542	0.572218942	-0.08504125	2.685946431	-0.031661558	0.974850655	6.507220175	-270.6630492
rs32106396	3474091	rs32106396	-0.195361382	2.654959274	-0.07358357	0.941594932	1.165293712	2.652664624	0.43929176	0.6620825	6.731534653	-270.7308874
rs6269442	3482276	rs6269442	2.324071049	2.656658741	0.87480978	0.385285661	-1.084990203	2.671932435	-0.406069476	0.686185867	7.500528575	-270.3490556
rs33859819	3483789	rs33859819	1.764410889	2.647645775	0.666407457	0.507792918	-0.254341531	2.874985815	-0.088467056	0.929810227	7.479233636	-270.5990854
rs31845608	3484688	rs31845608	-0.195361382	2.654959274	-0.07358357	0.941594932	1.165293712	2.652664624	0.43929176	0.6620825	6.731534653	-270.7308874
rs3697554	3485003	rs3697554	1.517028045	2.670765049	0.568012542	0.572218942	-0.08504125	2.685946431	-0.031661558	0.974850655	6.507220175	-270.6630492
rs32607983	3485681	rs32607983	-0.278897292	2.683431621	-0.103933072	0.917581022	1.319522767	2.685815531	0.491293148	0.625073143	6.856864617	-270.7037858
rs36549383	3487375	rs36549383	1.078395739	2.670107909	0.403877212	0.687788319	0.721042847	2.788513644	0.258576051	0.796877794	6.019612905	-270.7086833
rs32285189	3501285	rs32285189	-0.19533541	2.654606323	-0.07358357	0.941594932	1.165293712	2.652664624	0.43929176	0.6620825	6.731534653	-270.7308874
rs38794191	3505897	rs38794191	3.35358739	3.607742353	0.929552906	0.356455374	-2.884866326	3.979646219	-0.724905222	0.471424664	6.338650791	-269.4041621
rs37102923	3506643	rs37102923	1.517028045	2.670765049	0.568012542	0.572218942	-0.08504125	2.685946431	-0.031661558	0.974850655	6.507220175	-270.6630492
rs37301730	3507372	rs37301730	1.517028045	2.670765049	0.568012542	0.572218942	-0.08504125	2.685946431	-0.031661558	0.974850655	6.507220175	-270.6630492
rs37129657	3508411	rs37129657	3.306182676	3.556745025	0.929552906	0.356455374	-2.884866326	3.979646219	-0.724905222	0.471424664	6.338650791	-269.4041621
rs31808238	3534900	rs31808238	-0.195361382	2.654959274	-0.07358357	0.941594932	1.165293712	2.652664624	0.43929176	0.6620825	6.731534653	-270.7308874
rs32317357	3568717	rs32317357	-0.195361382	2.654959274	-0.07358357	0.941594932	1.165293712	2.652664624	0.43929176	0.6620825	6.731534653	-270.7308874
rs31520320	3568890	rs31520320	1.202448328	2.66735882	0.450801114	0.653813735	0.476413104	2.77639692	0.171594019	0.864354003	6.27659013	-270.7083284
rs31567815	3572023	rs31567815	-0.195361382	2.654959274	-0.07358357	0.941594932	1.165293712	2.652664624	0.43929176	0.6620825	6.731534653	-270.7308874
rs31482831	3572277	rs31482831	1.515185296	2.667520843	0.568012542	0.572218942	-0.08504125	2.685946431	-0.031661558	0.974850655	6.507220175	-270.6630492
rs38847084	3577632	rs38847084	3.306182676	3.556745025	0.929552906	0.356455374	-2.884866326	3.979646219	-0.724905222	0.471424664	6.338650791	-269.4041621
rs36641565	3578467	rs36641565	1.933153778	2.625949104	0.736173361	0.464592291	-0.446907004	2.807011789	-0.159210947	0.874055799	7.065084187	-270.5418132
rs36328087	3578995	rs36328087	1.445342134	2.689857154	0.537330442	0.593094992	0.088753702	2.729976642	0.032510792	0.974176332	6.077678089	-270.6804602
rs37169957	3579028	rs37169957	1.504201222	2.648183112	0.568012542	0.572218942	-0.08504125	2.685946431	-0.031661558	0.974850655	6.507220175	-270.6630492
rs37247728	3580801	rs37247728	1.517028045	2.670765049	0.568012542	0.572218942	-0.08504125	2.685946431	-0.031661558	0.974850655	6.507220175	-270.6630492
rs36365634	3580952	rs36365634	2.236652318	2.623176439	0.852650353	0.397360578	-0.954232331	2.712128344	-0.351838929	0.726234174	6.626208634	-270.3967218
rs31723275	3596639	rs31723275	-0.195361382	2.654959274	-0.07358357	0.941594932	1.165293712	2.652664624	0.43929176	0.6620825	6.731534653	-270.7308874
rs37803742	3597668	rs37803742	-0.058251183	2.668827346	-0.021826508	0.982661266	1.226590751	2.858121039	0.429159834	0.669396867	6.02292778	-270.7355669
rs37158227	3602093	rs37158227	-0.616346978	2.588787208	-0.238083291	0.812655608	1.942836989	2.746152543	0.70747599	0.482103907	5.473167318	-270.5524651
rs39660893	3602220	rs39660893	-0.195361382	2.654959274	-0.07358357	0.941594932	1.165293712	2.652664624	0.43929176	0.6620825	6.731534653	-270.7308874
rs37966736	3618694	rs37966736	-0.195361382	2.654959274	-0.07358357	0.941594932	1.165293712	2.652664624	0.43929176	0.6620825	6.731534653	-270.7308874
rs30950174	3618721	rs30950174	-0.630527687	2.648349174	-0.238083291	0.812655608	1.942836989	2.746152543	0.70747599	0.482103907	5.473167318	-270.5524651
rs30494877	3619464	rs30494877	-0.195361382	2.654959274	-0.07358357	0.941594932	1.165293712	2.652664624	0.43929176	0.6620825	6.731534653	-270.7308874
rs31417852	3626724	rs31417852	-0.195361382	2.654959274	-0.07358357	0.941594932	1.165293712	2.652664624	0.43929176	0.6620825	6.731534653	-270.7308874
rs31298294	3634820	rs31298294	-2.56431011	2.724009003	-0.941373581	0.350417918	2.019162966	2.64027963	0.764753454	0.447518856	11.79762868	-270.1511271
rs38718616	3644868	rs38718616	-0.195361382	2.654959274	-0.07358357	0.941594932	1.165293712	2.652664624	0.43929176	0.6620825	6.731534653	-270.7308874
rs36815336	3655079	rs36815336	0.654158011	2.653156842	0.246558364	0.806120596	0.168934814	2.655376311	0.063619915	0.949491631	7.460810459	-270.7997169
rs36487985	3655282	rs36487985	-0.195361382	2.654959274	-0.07358357	0.941594932	1.165293712	2.652664624	0.43929176	0.6620825	6.731534653	-270.7308874
rs32413945	3658355	rs32413945	-0.195361382	2.654959274	-0.07358357	0.941594932	1.165293712	2.652664624	0.43929176	0.6620825	6.731534653	-270.7308874
rs30610098	3658405	rs30610098	3.588968098	3.22220104	1.113825008	0.269948872	-3.433810903	2.790894799	-1.230361999	0.223528406	9.053123543	-269.5408094
rs31333803	3666317	rs31333803	-0.195890663	2.662152208	-0.07358357	0.941594932	1.165293712	2.652664624	0.43929176	0.6620825	6.731534653	-270.7308874
rs31087225	3701621	rs31087225	-0.195361382	2.654959274	-0.07358357	0.941594932	1.165293712	2.652664624	0.43929176	0.6620825	6.731534653	-270.7308874
rs32590461	3702609	rs32590461	-0.193772864	2.633371338	-0.07358357	0.941594932	1.165293712	2.652664624	0.43929176	0.6620825	6.731534653	-270.7308874
rs32780479	3720028	rs32780479	1.184617313	3.095724332	0.382662403	0.703368862	-2.034545167	2.838235034	-0.716834632	0.476352965	10.52435035	-270.5207557
rs36572632	3724047	rs36572632	-0.195361382	2.654959274	-0.07358357	0.941594932	1.165293712	2.652664624	0.43929176	0.6620825	6.731534653	-270.7308874
rs31476321	3731515	rs31476321	-0.195361382	2.654959274	-0.07358357	0.941594932	1.165293712	2.652664624	0.43929176	0.6620825	6.731534653	-270.7308874
rs31532162	3750212	rs31532162	-0.193772864	2.633371338	-0.07358357	0.941594932	1.165293712	2.652664624	0.43929176	0.6620825	6.731534653	-270.7308874
rs32430919	3767104	rs32430919	1.098180281	2.630538086	0.417473629	0.677873388	-0.356188767	2.649820692	-0.134419951	0.893535879	7.993789938	-270.736232
rs30543424	3767193	rs30543424	-0.195361382	2.654959274	-0.07358357	0.941594932	1.165293712	2.652664624	0.43929176	0.6620825	6.731534653	-270.7308874
rs31781669	3778621	rs31781669	-0.195361382	2.654959274	-0.07358357	0.941594932	1.165293712	2.652664624	0.43929176	0.6620825	6.731534653	-270.7308874
rs31234378	3786289	rs31234378	0.183843346	2.647860313	0.069430908	0.944885456	0.869766038	2.651656306	0.328008587	0.744086348	6.783664838	-270.7745117
rs36251697	3802346	rs36251697	-0.623549845	2.619040767	-0.238083291	0.812655608	1.942836989	2.746152543	0.70747599	0.482103907	5.473167318	-270.5524651
rs32079132	3802996	rs32079132	-0.195361382	2.654959274	-0.07358357	0.941594932	1.165293712	2.652664624	0.43929176	0.6620825	6.731534653	-270.7308874
rs36887780	3804807	rs36887780	0.183843346	2.647860313	0.069430908	0.944885456	0.869766038	2.651656306	0.328008587	0.744086348	6.783664838	-270.7745117
rs36662850	3825855	rs36662850	-0.139420373	2.683226447	-0.051959973	0.958739132	1.171368108	2.642766609	0.443235549	0.659244299	6.586433213	-270.7300793
rs13475699	3850487	rs13475699	1.486736702	2.596612689	0.572567756	0.569150367	-0.828120006	2.640439516	-0.313629606	0.754927561	8.558129665	-270.617898
rs37484907	3854656	rs37484907	-0.195361382	2.654959274	-0.07358357	0.941594932	1.165293712	2.652664624	0.43929176	0.6620825	6.731534653	-270.7308874
rs36457328	3855435	rs36457328	-0.195361382	2.654959274	-0.07358357	0.941594932	1.165293712	2.652664624	0.43929176	0.6620825	6.731534653	-270.7308874
rs32468517	3889320	rs32468517	-0.195361382	2.654959274	-0.07358357	0.941594932	1.165293712	2.652664624	0.43929176	0.6620825	6.731534653	-270.7308874
rs30981374	3890801	rs30981374	0.646859405	2.623554903	0.246558364	0.806120596	0.168934814	2.655376311	0.063619915	0.949491631	7.460810459	-270.7997169
rs31903165	3901487	rs31903165	1.08985285	2.653958745	0.410651768	0.682841083	-0.335327354	2.650139532	-0.126531962	0.89974848	7.970720069	-270.7400903
rs36729232	3923164	rs36729232	-0.195361382	2.654959274	-0.07358357	0.941594932	1.165293712	2.652664624	0.43929176	0.6620825	6.731534653	-270.7308874
rs36413098	3923248	rs36413098	-0.195361382	2.654959274	-0.07358357	0.941594932	1.165293712	2.652664624	0.43929176	0.6620825	6.731534653	-270.7308874
rs37887740	3941097	rs37887740	-0.193246388	2.626216525	-0.07358357	0.941594932	1.165293712	2.652664624	0.43929176	0.6620825	6.731534653	-270.7308874
rs31533367	3961412	rs31533367	-0.188752282	3.088333796	-0.061117837	0.951475484	-0.733643522	2.829675396	-0.259267732	0.796346697	8.878362832	-270.7946096
rs37842510	3961892	rs37842510	-0.195361382	2.654959274	-0.07358357	0.941594932	1.165293712	2.652664624	0.43929176	0.6620825	6.731534653	-270.7308874
rs37721814	3994694	rs37721814	1.517028045	2.670765049	0.568012542	0.572218942	-0.08504125	2.685946431	-0.031661558	0.974850655	6.507220175	-270.6630492
rs36780507	3994874	rs36780507	1.517028045	2.670765049	0.568012542	0.572218942	-0.08504125	2.685946431	-0.031661558	0.974850655	6.507220175	-270.6630492
rs30805810	4014866	rs30805810	1.184617313	3.095724332	0.382662403	0.703368862	-2.034545167	2.838235034	-0.716834632	0.476352965	10.52435035	-270.5207557
rs36278442	4016145	rs36278442	3.740249056	3.658904311	1.022231996	0.31091602	-1.086334852	3.585306865	-0.302996338	0.762976767	1.852656793	-269.7938503
rs32781442	4018700	rs32781442	1.517028045	2.670765049	0.568012542	0.572218942	-0.08504125	2.685946431	-0.031661558	0.974850655	6.507220175	-270.6630492
rs36923041	4019602	rs36923041	-0.195361382	2.654959274	-0.07358357	0.941594932	1.165293712	2.652664624	0.43929176	0.6620825	6.731534653	-270.7308874
rs31902632	4026552	rs31902632	-0.195361382	2.654959274	-0.07358357	0.941594932	1.165293712	2.652664624	0.43929176	0.6620825	6.731534653	-270.7308874
rs32800276	4048668	rs32800276	-0.993518506	2.611587683	-0.380427015	0.705018182	2.43428827	2.813699674	0.865155685	0.390517748	4.203630135	-270.4027148
rs36997853	4048830	rs36997853	3.306182676	3.556745025	0.929552906	0.356455374	-2.884866326	3.979646219	-0.724905222	0.471424664	6.338650791	-269.4041621
rs37094144	4048884	rs37094144	3.306182676	3.556745025	0.929552906	0.356455374	-2.884866326	3.979646219	-0.724905222	0.471424664	6.338650791	-269.4041621
rs32202207	4067350	rs32202207	-0.19533541	2.654606323	-0.07358357	0.941594932	1.165293712	2.652664624	0.43929176	0.6620825	6.731534653	-270.7308874
rs37462280	4095891	rs37462280	1.517028045	2.670765049	0.568012542	0.572218942	-0.08504125	2.685946431	-0.031661558	0.974850655	6.507220175	-270.6630492
rs30896711	4098371	rs30896711	-0.195361382	2.654959274	-0.07358357	0.941594932	1.165293712	2.652664624	0.43929176	0.6620825	6.731534653	-270.7308874
rs31726561	4098545	rs31726561	1.517028045	2.670765049	0.568012542	0.572218942	-0.08504125	2.685946431	-0.031661558	0.974850655	6.507220175	-270.6630492
rs31295867	4098689	rs31295867	1.517028045	2.670765049	0.568012542	0.572218942	-0.08504125	2.685946431	-0.031661558	0.974850655	6.507220175	-270.6630492
rs32798703	4106998	rs32798703	1.517028045	2.670765049	0.568012542	0.572218942	-0.08504125	2.685946431	-0.031661558	0.974850655	6.507220175	-270.6630492
rs39397930	4112967	rs39397930	3.306182676	3.556745025	0.929552906	0.356455374	-2.884866326	3.979646219	-0.724905222	0.471424664	6.338650791	-269.4041621
rs36256810	4131261	rs36256810	1.520433652	2.676760702	0.568012542	0.572218942	-0.08504125	2.685946431	-0.031661558	0.974850655	6.507220175	-270.6630492
NA_2	4138013	rs38722282	2.085216734	2.554103852	0.816418147	0.417601655	-0.573896338	2.805903797	-0.204531723	0.838654052	8.562562387	-270.4751256
rs38722282	4152504	rs6224561	-0.292839777	2.704262056	-0.108288239	0.914140805	1.44736893	2.687462074	0.538563481	0.592249166	6.735171719	-270.6777412
rs6224561	4154484	rs38570212	-0.195361382	2.654959274	-0.07358357	0.941594932	1.165293712	2.652664624	0.43929176	0.6620825	6.731534653	-270.7308874
rs38570212	4159108	rs32128511	1.184617313	3.095724332	0.382662403	0.703368862	-2.034545167	2.838235034	-0.716834632	0.476352965	10.52435035	-270.5207557
rs32128511	4165034	rs37896886	1.517028045	2.670765049	0.568012542	0.572218942	-0.08504125	2.685946431	-0.031661558	0.974850655	6.507220175	-270.6630492
rs37896886	4201833	rs37656692	-0.195361382	2.654959274	-0.07358357	0.941594932	1.165293712	2.652664624	0.43929176	0.6620825	6.731534653	-270.7308874
rs37656692	4207648	rs31948848	1.517028045	2.670765049	0.568012542	0.572218942	-0.08504125	2.685946431	-0.031661558	0.974850655	6.507220175	-270.6630492
rs31948848	4217061	rs37962628	-0.195361382	2.654959274	-0.07358357	0.941594932	1.165293712	2.652664624	0.43929176	0.6620825	6.731534653	-270.7308874
rs37962628	4235088	rs37226341	3.306182676	3.556745025	0.929552906	0.356455374	-2.884866326	3.979646219	-0.724905222	0.471424664	6.338650791	-269.4041621
rs37226341	4239288	rs37746491	3.306182676	3.556745025	0.929552906	0.356455374	-2.884866326	3.979646219	-0.724905222	0.471424664	6.338650791	-269.4041621
rs37746491	4266557	rs37395614	0.56431776	2.637321634	0.213973811	0.831317936	0.515501823	2.651566792	0.194414044	0.846531058	6.891502445	-270.7892332
rs37395614	4282550	rs37025959	3.306182676	3.556745025	0.929552906	0.356455374	-2.884866326	3.979646219	-0.724905222	0.471424664	6.338650791	-269.4041621
rs37025959	4282829	rs32715040	3.306182676	3.556745025	0.929552906	0.356455374	-2.884866326	3.979646219	-0.724905222	0.471424664	6.338650791	-269.4041621
rs32715040	4282878	rs32790615	1.517028045	2.670765049	0.568012542	0.572218942	-0.08504125	2.685946431	-0.031661558	0.974850655	6.507220175	-270.6630492
rs32790615	4283358	rs32584014	1.517028045	2.670765049	0.568012542	0.572218942	-0.08504125	2.685946431	-0.031661558	0.974850655	6.507220175	-270.6630492
rs32584014	4307606	rs36588779	2.611808733	2.625227074	0.994888693	0.323923053	-1.466172569	2.662543914	-0.550666061	0.583977485	7.973651405	-270.1616907
rs36588779	4318942	rs36919113	3.238968425	3.58179396	0.90428664	0.369584278	-2.513434105	3.990177376	-0.629905357	0.531230294	5.912456356	-269.5948365
rs36919113	4323676	rs3024103	-0.195361382	2.654959274	-0.07358357	0.941594932	1.165293712	2.652664624	0.43929176	0.6620825	6.731534653	-270.7308874
rs3024103	4324708	rs36535811	-0.449956116	2.537039719	-0.177354778	0.859847653	1.479734594	2.660915356	0.556099836	0.580281728	6.068060234	-270.6591106
rs36535811	4337534	rs36858869	-0.195361382	2.654959274	-0.07358357	0.941594932	1.165293712	2.652664624	0.43929176	0.6620825	6.731534653	-270.7308874
NA_3	4338044	rs36385536	-0.195361382	2.654959274	-0.07358357	0.941594932	1.165293712	2.652664624	0.43929176	0.6620825	6.731534653	-270.7308874
rs36858869	4338328	rs38211384	2.39052875	3.246422045	0.736357971	0.464480827	-3.631152219	4.110396997	-0.883406693	0.3806637	11.10413599	-269.5716402
rs36385536	4340886	rs31232625	3.306182676	3.556745025	0.929552906	0.356455374	-2.884866326	3.979646219	-0.724905222	0.471424664	6.338650791	-269.4041621
rs38211384	4342023	rs36749146	3.358226203	3.586087349	0.936459678	0.352919588	-2.785961513	3.975186448	-0.700837948	0.486206394	5.93757633	-269.4355473
rs31232625	4347358	rs32730421	-2.076433046	2.686242418	-0.77298796	0.442668386	1.582741152	2.513695447	0.629647141	0.531398074	9.712566643	-270.3378892
rs36749146	4352721	rs32496181	3.318981348	3.570513657	0.929552906	0.356455374	-2.884866326	3.979646219	-0.724905222	0.471424664	6.338650791	-269.4041621
rs32730421	4379330	rs37275129	1.188170381	3.105009457	0.382662403	0.703368862	-2.034545167	2.838235034	-0.716834632	0.476352965	10.52435035	-270.5207557
rs32496181	4382852	rs31771780	-0.195361382	2.654959274	-0.07358357	0.941594932	1.165293712	2.652664624	0.43929176	0.6620825	6.731534653	-270.7308874
rs37275129	4391468	rs32125965	-0.19533541	2.654606323	-0.07358357	0.941594932	1.165293712	2.652664624	0.43929176	0.6620825	6.731534653	-270.7308874
NA_4	4396567	rs32546302	-0.195361382	2.654959274	-0.07358357	0.941594932	1.165293712	2.652664624	0.43929176	0.6620825	6.731534653	-270.7308874
rs31771780	4401953	rs30748630	-0.367058005	2.651723959	-0.138422404	0.890386072	1.350132179	2.667736723	0.506096485	0.614707233	6.411809619	-270.693295
rs32125965	4402081	rs36486975	0.467707946	2.642858884	0.176970457	0.860148143	0.529566084	2.651994912	0.199685935	0.842424669	6.93069063	-270.7960108
rs32546302	4402543	rs37188841	-0.195361382	2.654959274	-0.07358357	0.941594932	1.165293712	2.652664624	0.43929176	0.6620825	6.731534653	-270.7308874
rs30748630	4403210	rs37368720	-0.193246388	2.626216525	-0.07358357	0.941594932	1.165293712	2.652664624	0.43929176	0.6620825	6.731534653	-270.7308874
rs36486975	4407027	rs32815944	-0.195361382	2.654959274	-0.07358357	0.941594932	1.165293712	2.652664624	0.43929176	0.6620825	6.731534653	-270.7308874
rs37188841	4409216	rs32697833	-0.334464087	2.644161452	-0.126491552	0.899780323	1.434395299	2.693764235	0.53248732	0.596422703	7.035213636	-270.6798145
rs37368720	4417526	rs38441331	-2.520069124	3.075050014	-0.819521345	0.41584401	-4.678229332	2.630210795	-1.778651864	0.080537765	10.88120906	-269.1538313
rs32815944	4445829	rs32000144	-0.195361382	2.654959274	-0.07358357	0.941594932	1.165293712	2.652664624	0.43929176	0.6620825	6.731534653	-270.7308874
rs32697833	4446441	rs32191177	-0.195361382	2.654959274	-0.07358357	0.941594932	1.165293712	2.652664624	0.43929176	0.6620825	6.731534653	-270.7308874
rs38441331	4446686	rs31830365	0.195361382	2.654959274	0.07358357	0.941594932	-1.165293712	2.652664624	-0.43929176	0.6620825	6.731534653	-270.7308874
rs32000144	4460108	rs32576492	-0.058412402	2.676213734	-0.021826508	0.982661266	1.226590751	2.858121039	0.429159834	0.669396867	6.02292778	-270.7355669
rs32191177	4462040	rs38342791	-0.195361382	2.654959274	-0.07358357	0.941594932	1.165293712	2.652664624	0.43929176	0.6620825	6.731534653	-270.7308874
rs31830365	4472579	rs45837613	-0.427909961	2.642642024	-0.161925057	0.871927651	1.061656421	2.619018503	0.405364231	0.686701213	7.06329147	-270.7352329
rs32576492	4488858	rs32760478	0.325808912	2.786796285	0.116911636	0.907333976	1.642511322	2.658998898	0.61771794	0.539179203	6.047497041	-270.6189247
rs38342791	4504040	rs37752380	-0.276376933	2.676517732	-0.103259892	0.91811292	1.316098171	2.685304933	0.490111255	0.625904081	6.8529257	-270.7044397
rs36737982	4508795	rs31879829	nan	nan	nan	nan	nan	nan	nan	nan	nan	nan
rs45837613	4508893	rs32218262	2.429030737	2.351914759	1.032788594	0.30599021	1.369397538	2.915722085	0.46965983	0.640359065	7.419973739	-270.0753182
rs32760478	4528212	rs31986912	-0.195361382	2.654959274	-0.07358357	0.941594932	1.165293712	2.652664624	0.43929176	0.6620825	6.731534653	-270.7308874
rs37752380	4532877	rs32123149	1.517028045	2.670765049	0.568012542	0.572218942	-0.08504125	2.685946431	-0.031661558	0.974850655	6.507220175	-270.6630492
rs31879829	4535450	rs37928754	1.287600715	2.657861982	0.484449803	0.629891149	-0.061839994	2.679594128	-0.02307812	0.981667175	6.54028564	-270.7101355
rs32218262	4540081	rs31684120	1.184617313	3.095724332	0.382662403	0.703368862	-2.034545167	2.838235034	-0.716834632	0.476352965	10.52435035	-270.5207557
rs31986912	4573770	rs31899365	-0.195361382	2.654959274	-0.07358357	0.941594932	1.165293712	2.652664624	0.43929176	0.6620825	6.731534653	-270.7308874
rs32123149	4573944	rs32646485	1.435054961	2.715657604	0.52843737	0.599212107	0.084077134	2.709280734	0.031033009	0.975349758	6.460272032	-270.6858509
rs37928754	4581286	rs31715169	-0.195361382	2.654959274	-0.07358357	0.941594932	1.165293712	2.652664624	0.43929176	0.6620825	6.731534653	-270.7308874
rs31684120	4596153	rs32637984	0.030602784	2.701256192	0.011329094	0.990999764	1.189441418	2.602080956	0.457111611	0.649298385	6.820061505	-270.7237866
rs31899365	4596184	rs31796269	-0.195361382	2.654959274	-0.07358357	0.941594932	1.165293712	2.652664624	0.43929176	0.6620825	6.731534653	-270.7308874
rs32646485	4603772	rs36240684	1.202448328	2.66735882	0.450801114	0.653813735	0.476413104	2.77639692	0.171594019	0.864354003	6.27659013	-270.7083284
rs31715169	4614665	rs36318576	-0.474562647	2.610338548	-0.181801187	0.856372644	1.508592145	2.6955789	0.559654234	0.577870321	6.144838641	-270.6590398
rs32637984	4615977	rs38403443	-2.076433046	2.686242418	-0.77298796	0.442668386	1.582741152	2.513695447	0.629647141	0.531398074	9.712566643	-270.3378892
rs31796269	4618065	rs38313183	-0.195361382	2.654959274	-0.07358357	0.941594932	1.165293712	2.652664624	0.43929176	0.6620825	6.731534653	-270.7308874
rs36240684	4633520	rs38007723	3.306182676	3.556745025	0.929552906	0.356455374	-2.884866326	3.979646219	-0.724905222	0.471424664	6.338650791	-269.4041621
rs36318576	4633711	rs36666630	3.306182676	3.556745025	0.929552906	0.356455374	-2.884866326	3.979646219	-0.724905222	0.471424664	6.338650791	-269.4041621
rs38403443	4633742	rs36692070	3.306182676	3.556745025	0.929552906	0.356455374	-2.884866326	3.979646219	-0.724905222	0.471424664	6.338650791	-269.4041621
rs38313183	4633921	rs37282811	3.306182676	3.556745025	0.929552906	0.356455374	-2.884866326	3.979646219	-0.724905222	0.471424664	6.338650791	-269.4041621
rs38007723	4651221	rs31953142	3.306182676	3.556745025	0.929552906	0.356455374	-2.884866326	3.979646219	-0.724905222	0.471424664	6.338650791	-269.4041621
rs36666630	4667647	rs32532593	3.250915409	3.595857119	0.904072465	0.369696871	-2.510273778	3.990260027	-0.6291003	0.531753484	5.908881885	-269.5963729
rs36692070	4667943	rs32462807	3.35358739	3.607742353	0.929552906	0.356455374	-2.884866326	3.979646219	-0.724905222	0.471424664	6.338650791	-269.4041621
rs37282811	4668579	rs38074046	3.306182676	3.556745025	0.929552906	0.356455374	-2.884866326	3.979646219	-0.724905222	0.471424664	6.338650791	-269.4041621
rs31953142	4679526	rs37762200	-0.195361382	2.654959274	-0.07358357	0.941594932	1.165293712	2.652664624	0.43929176	0.6620825	6.731534653	-270.7308874
rs32532593	4679964	rs36724590	0.862870598	2.705687337	0.318909944	0.750940494	0.200506739	2.688769921	0.074571921	0.940811922	7.231462624	-270.775374
rs32462807	4708148	rs38527594	1.517028045	2.670765049	0.568012542	0.572218942	-0.08504125	2.685946431	-0.031661558	0.974850655	6.507220175	-270.6630492
rs38074046	4708252	rs37134287	-0.195361382	2.654959274	-0.07358357	0.941594932	1.165293712	2.652664624	0.43929176	0.6620825	6.731534653	-270.7308874
rs37762200	4711226	rs49481835	3.318981348	3.570513657	0.929552906	0.356455374	-2.884866326	3.979646219	-0.724905222	0.471424664	6.338650791	-269.4041621
rs36724590	4730953	rs30707362	1.517028045	2.670765049	0.568012542	0.572218942	-0.08504125	2.685946431	-0.031661558	0.974850655	6.507220175	-270.6630492
rs38527594	4764170	rs39491984	3.306182676	3.556745025	0.929552906	0.356455374	-2.884866326	3.979646219	-0.724905222	0.471424664	6.338650791	-269.4041621
rs37134287	4764241	rs37081404	3.35358739	3.607742353	0.929552906	0.356455374	-2.884866326	3.979646219	-0.724905222	0.471424664	6.338650791	-269.4041621
rs49481835	4765150	rs37209259	3.279341787	3.633824365	0.902449171	0.370550955	-2.486313669	3.990882965	-0.622998392	0.535727678	5.881809334	-269.6079758
rs30707362	4766054	rs38674136	2.313275891	2.644318734	0.87480978	0.385285661	-1.084990203	2.671932435	-0.406069476	0.686185867	7.500528575	-270.3490556
rs39491984	4766650	rs36742481	3.306182676	3.556745025	0.929552906	0.356455374	-2.884866326	3.979646219	-0.724905222	0.471424664	6.338650791	-269.4041621
rs37081404	4767107	rs38884209	1.517028045	2.670765049	0.568012542	0.572218942	-0.08504125	2.685946431	-0.031661558	0.974850655	6.507220175	-270.6630492
rs37209259	4767168	rs37610548	3.306182676	3.556745025	0.929552906	0.356455374	-2.884866326	3.979646219	-0.724905222	0.471424664	6.338650791	-269.4041621
rs38674136	4768024	rs31791799	-0.267841378	2.647604712	-0.101163658	0.919769455	1.43190157	2.720397341	0.52635751	0.600646964	6.106311015	-270.6876601
rs36742481	4770341	rs37026126	-1.019945033	2.681053115	-0.380427015	0.705018182	2.43428827	2.813699674	0.865155685	0.390517748	4.203630135	-270.4027148
rs38884209	4770436	rs4222142	0.654158011	2.653156842	0.246558364	0.806120596	0.168934814	2.655376311	0.063619915	0.949491631	7.460810459	-270.7997169
rs37610548	4786095	rs4138600	2.57215661	3.787521674	0.679113371	0.499767202	-1.028649252	3.74961899	-0.27433434	0.784802444	2.638682127	-270.264357
rs31791799	4789098	rs39253486	1.517028045	2.670765049	0.568012542	0.572218942	-0.08504125	2.685946431	-0.031661558	0.974850655	6.507220175	-270.6630492
rs37026126	4794759	rs32164832	-0.338324924	2.67468394	-0.126491552	0.899780323	1.434395299	2.693764235	0.53248732	0.596422703	7.035213636	-270.6798145
rs4222142	4819626	rs36720711	-0.153154385	2.700750895	-0.056708075	0.954972651	1.220413151	2.628106202	0.4643698	0.644121243	6.418188504	-270.7197368
rs4138600	4819640	rs37456315	1.486825458	2.706003083	0.549454458	0.584803082	0.016804881	2.724060974	0.006169055	0.995099008	6.223675749	-270.674439
rs39253486	4836642	rs13470446	1.511243328	2.612096254	0.578555758	0.565128915	-0.097566917	2.650486776	-0.036810943	0.970762154	6.575890247	-270.6565971
rs32164832	4841397	rs36573647	1.834964368	2.705037564	0.67835079	0.500246932	-0.184809141	2.724726789	-0.067826669	0.946156899	5.537902291	-270.5896396
rs36720711	4844800	rs38170045	-0.195361382	2.654959274	-0.07358357	0.941594932	1.165293712	2.652664624	0.43929176	0.6620825	6.731534653	-270.7308874
rs37456315	4851654	rs3674785	-1.461412105	11.50112856	-0.127066844	0.899327002	-1.50812084	7.224390521	-0.208754058	0.83537165	7.138031398	-270.756128
rs13470446	4857224	rs31549642	-0.338144932	2.673260984	-0.126491552	0.899780323	1.434395299	2.693764235	0.53248732	0.596422703	7.035213636	-270.6798145
rs36573647	4857636	rs31854754	3.306182676	3.556745025	0.929552906	0.356455374	-2.884866326	3.979646219	-0.724905222	0.471424664	6.338650791	-269.4041621
rs38170045	4881570	rs37768375	3.368167899	3.5993801	0.935763327	0.353275036	-2.783130223	3.977214468	-0.699768706	0.486869021	5.843728176	-269.4368125
rs3674785	4885531	rs30692470	3.306182676	3.556745025	0.929552906	0.356455374	-2.884866326	3.979646219	-0.724905222	0.471424664	6.338650791	-269.4041621
rs31549642	4889479	rs32677494	-3.181567786	2.688544674	-1.183379178	0.241486666	0.867608235	2.468749074	0.351436379	0.726534507	8.477147998	-270.0538628
rs31854754	4899387	rs36383754	0.803134228	2.660678621	0.301853152	0.763843725	2.019109285	2.627994588	0.768308007	0.445421281	6.486354963	-270.4559147
rs37768375	4899586	rs36244913	0.803134228	2.660678621	0.301853152	0.763843725	2.019109285	2.627994588	0.768308007	0.445421281	6.486354963	-270.4559147
rs30692470	4913437	rs46094724	2.409179645	2.668249842	0.90290632	0.370310302	0.888971612	2.667195263	0.333298287	0.740111037	6.489080336	-270.3280669
rs32677494	4924944	rs38542628	2.807452197	2.689785992	1.043745564	0.300934008	0.615774008	2.641027329	0.233157	0.816460397	5.722591792	-270.221141
rs36383754	4945821	rs32411926	3.35358739	3.607742353	0.929552906	0.356455374	-2.884866326	3.979646219	-0.724905222	0.471424664	6.338650791	-269.4041621
rs36244913	4961274	rs36466223	3.306182676	3.556745025	0.929552906	0.356455374	-2.884866326	3.979646219	-0.724905222	0.471424664	6.338650791	-269.4041621
rs46094724	4978456	rs32557290	3.287010189	3.637667114	0.903603899	0.369943274	-2.64940953	3.948527963	-0.670986645	0.504892488	4.144721596	-269.3854465
rs38542628	4978882	rs30898077	3.306182676	3.556745025	0.929552906	0.356455374	-2.884866326	3.979646219	-0.724905222	0.471424664	6.338650791	-269.4041621
rs32411926	4979479	rs39350044	3.339324788	2.641896444	1.263987768	0.211290849	-0.204884882	2.637667664	-0.077676534	0.938352713	7.56702455	-269.9928471
rs36466223	4980308	rs38192465	3.306182676	3.556745025	0.929552906	0.356455374	-2.884866326	3.979646219	-0.724905222	0.471424664	6.338650791	-269.4041621
rs32557290	4980930	rs36588777	0.803134228	2.660678621	0.301853152	0.763843725	2.019109285	2.627994588	0.768308007	0.445421281	6.486354963	-270.4559147
rs30898077	4999836	rs36854928	0.803134228	2.660678621	0.301853152	0.763843725	2.019109285	2.627994588	0.768308007	0.445421281	6.486354963	-270.4559147
rs39350044	5000551	rs36343390	2.967868063	2.65440737	1.11809065	0.268138053	0.252633564	2.730229475	0.092531989	0.926594255	8.187340584	-270.157395
rs38192465	5000656	rs36656883	0.803134228	2.660678621	0.301853152	0.763843725	2.019109285	2.627994588	0.768308007	0.445421281	6.486354963	-270.4559147
rs36588777	5001131	rs36268900	0.803134228	2.660678621	0.301853152	0.763843725	2.019109285	2.627994588	0.768308007	0.445421281	6.486354963	-270.4559147
rs36854928	5001280	rs36729682	3.306182676	3.556745025	0.929552906	0.356455374	-2.884866326	3.979646219	-0.724905222	0.471424664	6.338650791	-269.4041621
rs36343390	5002966	rs32756761	0.802890183	2.659870132	0.301853152	0.763843725	2.019109285	2.627994588	0.768308007	0.445421281	6.486354963	-270.4559147
rs36656883	5004794	rs36783019	0.803134228	2.660678621	0.301853152	0.763843725	2.019109285	2.627994588	0.768308007	0.445421281	6.486354963	-270.4559147
rs36268900	5024092	rs32111946	2.53233037	2.66346006	0.950767165	0.345667838	0.795194734	2.649139345	0.300170973	0.765119992	6.024679811	-270.3016607
rs36729682	5055312	rs32086150	2.180024821	2.664346695	0.818221152	0.416579891	1.375985691	2.732647533	0.503535737	0.616494817	5.639328937	-270.3181939
rs32756761	5057921	rs31609154	0.803134228	2.660678621	0.301853152	0.763843725	2.019109285	2.627994588	0.768308007	0.445421281	6.486354963	-270.4559147
rs36783019	5060143	rs32155381	2.53233037	2.66346006	0.950767165	0.345667838	0.795194734	2.649139345	0.300170973	0.765119992	6.024679811	-270.3016607
rs32111946	5060800	rs32682024	1.846313551	2.646277059	0.697702285	0.488151034	2.010961416	2.728651822	0.736979852	0.464105457	4.69022116	-270.2641951
rs32086150	5078482	rs32182401	-2.389903058	2.700540142	-0.88497224	0.379825791	-0.246073274	2.531980567	-0.097186083	0.922913682	6.597420473	-270.4084636
rs31609154	5079530	rs31832497	-3.125151971	2.699070151	-1.157862447	0.251666007	0.633091862	2.569494979	0.246387663	0.806252087	10.75482482	-270.1166494
rs32155381	5085767	rs13471444	-0.042780144	2.631327677	-0.016258007	0.987084357	3.45932306	2.704783834	1.278964706	0.206003037	3.140087188	-269.9664179
rs32682024	5109668	rs32494945	1.184617313	3.095724332	0.382662403	0.703368862	-2.034545167	2.838235034	-0.716834632	0.476352965	10.52435035	-270.5207557
rs32182401	5109752	rs31625087	-2.389903058	2.700540142	-0.88497224	0.379825791	-0.246073274	2.531980567	-0.097186083	0.922913682	6.597420473	-270.4084636
rs31832497	5123463	rs31172273	-2.389903058	2.700540142	-0.88497224	0.379825791	-0.246073274	2.531980567	-0.097186083	0.922913682	6.597420473	-270.4084636
rs13471444	5123929	rs30471996	-2.389903058	2.700540142	-0.88497224	0.379825791	-0.246073274	2.531980567	-0.097186083	0.922913682	6.597420473	-270.4084636
rs32494945	5132457	rs6366901	3.835301142	3.183034855	1.204919618	0.233127801	-3.562059181	2.787063017	-1.278069121	0.206316437	11.09746122	-269.3774496
rs31625087	5142168	rs36377365	-2.389903058	2.700540142	-0.88497224	0.379825791	-0.246073274	2.531980567	-0.097186083	0.922913682	6.597420473	-270.4084636
NA_5	5153208	rs31394291	-2.388791122	2.699283678	-0.88497224	0.379825791	-0.246073274	2.531980567	-0.097186083	0.922913682	6.597420473	-270.4084636
rs31172273	5167385	rs32705840	-2.873823004	2.685644713	-1.0700682	0.289021627	0.056763344	2.500853634	0.022697587	0.981969409	6.713645372	-270.222817
rs30471996	5167465	rs32622356	-2.300124095	2.716657602	-0.846674271	0.400656689	-0.415112978	2.558962346	-0.16221926	0.871697022	5.675734398	-270.4271816
NA_6	5172000	rs30689251	4.076349389	3.134396857	1.300521145	0.19856629	-3.909388815	2.748457355	-1.422393841	0.160267975	7.402765693	-269.065749
rs6366901	5172523	rs31782594	-2.370184849	2.678258981	-0.88497224	0.379825791	-0.246073274	2.531980567	-0.097186083	0.922913682	6.597420473	-270.4084636
rs36377365	5172982	rs33859807	-0.042780144	2.631327677	-0.016258007	0.987084357	3.45932306	2.704783834	1.278964706	0.206003037	3.140087188	-269.9664179
rs31394291	5198578	rs30838551	1.188170381	3.105009457	0.382662403	0.703368862	-2.034545167	2.838235034	-0.716834632	0.476352965	10.52435035	-270.5207557
rs32705840	5200288	rs32044970	1.119106023	3.123836238	0.35824734	0.721458842	-1.9265168	2.842621528	-0.677725396	0.500640546	10.01963795	-270.5551873
rs32622356	5200660	rs32073888	0.583814396	2.633037819	0.221726552	0.825305596	1.694632146	2.623936935	0.6458357	0.520932873	3.513224373	-270.5750376
rs30689251	5209044	rs31899838	1.184617313	3.095724332	0.382662403	0.703368862	-2.034545167	2.838235034	-0.716834632	0.476352965	10.52435035	-270.5207557
rs31782594	5217636	rs31811439	-0.17125885	3.059985987	-0.055967201	0.955560292	-0.640051375	2.802517584	-0.228384428	0.8201507	8.572132611	-270.803943
rs33859807	5223481	rs32483113	1.308502709	2.692167667	0.486040571	0.628769729	0.81347997	2.671364585	0.304518512	0.761822869	6.444544676	-270.6413248
rs30838551	5223567	rs30764292	1.184617313	3.095724332	0.382662403	0.703368862	-2.034545167	2.838235034	-0.716834632	0.476352965	10.52435035	-270.5207557
rs32044970	5239802	rs37134718	1.45585574	3.043468711	0.478354101	0.634196439	-2.406036229	2.786461877	-0.863473586	0.391433882	8.873564275	-270.3638257
rs32073888	5246576	rs36950076	-2.285825306	2.69281544	-0.84886074	0.399448791	-0.403867517	2.559646626	-0.157782529	0.875176205	5.728162753	-270.4262545
rs31899838	5263715	rs36984939	0.713821979	2.663135649	0.26803816	0.789620926	1.460525549	2.600170948	0.561703664	0.57648213	3.935842879	-270.619869
rs31811439	5266262	rs13475704	0.713821979	2.663135649	0.26803816	0.789620926	1.460525549	2.600170948	0.561703664	0.57648213	3.935842879	-270.619869
rs32483113	5277066	rs30621397	0.714163558	2.664410013	0.26803816	0.789620926	1.460525549	2.600170948	0.561703664	0.57648213	3.935842879	-270.619869
rs30764292	5291850	rs32086496	0.130992412	2.616038891	0.050072807	0.960236413	3.118470405	2.743112851	1.136836351	0.260281835	5.419051142	-270.1310635
rs37134718	5304252	rs31579228	0.713821979	2.663135649	0.26803816	0.789620926	1.460525549	2.600170948	0.561703664	0.57648213	3.935842879	-270.619869
rs36950076	5305567	rs32434013	3.306182676	3.556745025	0.929552906	0.356455374	-2.884866326	3.979646219	-0.724905222	0.471424664	6.338650791	-269.4041621
rs36984939	5305996	rs38851240	0.999480827	2.684608439	0.372300412	0.711026116	0.95717835	2.616048652	0.36588706	0.715780518	5.435734377	-270.6788361
rs13475704	5306132	rs37503177	0.713821979	2.663135649	0.26803816	0.789620926	1.460525549	2.600170948	0.561703664	0.57648213	3.935842879	-270.619869
rs30621397	5315826	rs32224565	0.042375396	2.68719255	0.015769393	0.987472487	0.749406814	2.61213161	0.286894738	0.775215356	5.539250057	-270.7912701
rs32086496	5315955	rs31091236	0.713821979	2.663135649	0.26803816	0.789620926	1.460525549	2.600170948	0.561703664	0.57648213	3.935842879	-270.619869
rs31579228	5324191	rs37646573	0.714163558	2.664410013	0.26803816	0.789620926	1.460525549	2.600170948	0.561703664	0.57648213	3.935842879	-270.619869
rs32434013	5324809	rs36960591	-0.042780144	2.631327677	-0.016258007	0.987084357	3.45932306	2.704783834	1.278964706	0.206003037	3.140087188	-269.9664179
rs38851240	5325892	rs36558975	3.600255779	3.177365499	1.133094628	0.261836774	-3.236594803	2.772527001	-1.167380805	0.24783352	8.979706003	-269.5697571
rs37503177	5330623	rs36978835	3.835301142	3.183034855	1.204919618	0.233127801	-3.562059181	2.787063017	-1.278069121	0.206316437	11.09746122	-269.3774496
rs32224565	5330938	rs31998640	-2.561278216	2.69547268	-0.950214868	0.345945949	0.434825334	2.524486637	0.172243072	0.863846052	9.17438981	-270.3508907
rs31091236	5371082	rs36961318	-1.635987035	2.695843238	-0.606855403	0.546315184	-0.648982924	2.538963327	-0.255609412	0.799156776	4.697764361	-270.5900466
rs37646573	5373250	rs36871916	3.306182676	3.556745025	0.929552906	0.356455374	-2.884866326	3.979646219	-0.724905222	0.471424664	6.338650791	-269.4041621
rs36960591	5389174	rs37591584	-1.762169743	2.726503195	-0.64631127	0.520627091	-0.474114151	2.513322878	-0.188640368	0.851033206	5.51010518	-270.5861833
rs36558975	5401773	rs36347015	3.306182676	3.556745025	0.929552906	0.356455374	-2.884866326	3.979646219	-0.724905222	0.471424664	6.338650791	-269.4041621
rs36978835	5404603	rs36348361	3.306182676	3.556745025	0.929552906	0.356455374	-2.884866326	3.979646219	-0.724905222	0.471424664	6.338650791	-269.4041621
rs31998640	5405193	rs31422166	0.086555915	2.681595552	0.032277766	0.974361361	1.686455247	2.581023603	0.653405589	0.516076891	2.289017297	-270.6058008
rs36961318	5410424	rs36922444	3.306182676	3.556745025	0.929552906	0.356455374	-2.884866326	3.979646219	-0.724905222	0.471424664	6.338650791	-269.4041621
rs36871916	5427945	rs38591157	1.188170381	3.105009457	0.382662403	0.703368862	-2.034545167	2.838235034	-0.716834632	0.476352965	10.52435035	-270.5207557
rs37591584	5447331	rs36358633	3.306182676	3.556745025	0.929552906	0.356455374	-2.884866326	3.979646219	-0.724905222	0.471424664	6.338650791	-269.4041621
rs36347015	5447532	rs37908187	3.306182676	3.556745025	0.929552906	0.356455374	-2.884866326	3.979646219	-0.724905222	0.471424664	6.338650791	-269.4041621
rs36348361	5447610	rs38828034	3.341496091	3.571339794	0.935642163	0.353336907	-2.785201517	3.977380949	-0.700260184	0.486564382	5.852300263	-269.4362093
rs31422166	5474835	rs36892552	1.184617313	3.095724332	0.382662403	0.703368862	-2.034545167	2.838235034	-0.716834632	0.476352965	10.52435035	-270.5207557
rs36922444	5500583	rs37702231	3.306182676	3.556745025	0.929552906	0.356455374	-2.884866326	3.979646219	-0.724905222	0.471424664	6.338650791	-269.4041621
rs38591157	5537807	rs31662069	3.306182676	3.556745025	0.929552906	0.356455374	-2.884866326	3.979646219	-0.724905222	0.471424664	6.338650791	-269.4041621
rs36358633	5539249	rs32564471	3.306182676	3.556745025	0.929552906	0.356455374	-2.884866326	3.979646219	-0.724905222	0.471424664	6.338650791	-269.4041621
rs37908187	5568201	rs36755443	3.418449331	3.625287979	0.942945595	0.349620047	-2.883127359	3.972060835	-0.725851763	0.470848555	5.575145643	-269.3839364
rs38828034	5568658	rs38895884	3.306182676	3.556745025	0.929552906	0.356455374	-2.884866326	3.979646219	-0.724905222	0.471424664	6.338650791	-269.4041621
rs36892552	5577950	rs8236454	3.306182676	3.556745025	0.929552906	0.356455374	-2.884866326	3.979646219	-0.724905222	0.471424664	6.338650791	-269.4041621
rs37702231	5578286	rs37307073	3.12730716	3.36431325	0.929552906	0.356455374	-2.884866326	3.979646219	-0.724905222	0.471424664	6.338650791	-269.4041621
rs31662069	5581634	rs38453725	-0.73011707	2.624947844	-0.278145363	0.781889953	3.787166151	2.721162594	1.391745631	0.169314015	0.643920173	-269.8051729
rs32564471	5606243	rs32097827	-0.73011707	2.624947844	-0.278145363	0.781889953	3.787166151	2.721162594	1.391745631	0.169314015	0.643920173	-269.8051729
rs36755443	5611335	rs32647247	3.306182676	3.556745025	0.929552906	0.356455374	-2.884866326	3.979646219	-0.724905222	0.471424664	6.338650791	-269.4041621
rs38895884	5631614	rs32140280	-0.73011707	2.624947844	-0.278145363	0.781889953	3.787166151	2.721162594	1.391745631	0.169314015	0.643920173	-269.8051729
rs8236454	5633470	rs31866488	-0.733917072	2.638609774	-0.278145363	0.781889953	3.787166151	2.721162594	1.391745631	0.169314015	0.643920173	-269.8051729
rs37307073	5647346	rs32120262	-2.1773919	2.756895877	-0.789798381	0.432862673	-0.20509457	2.489504312	-0.082383697	0.934625258	5.922091115	-270.4935496
rs38453725	5663066	rs30565146	1.194660862	2.655220831	0.449929003	0.654438785	2.296512437	2.74825901	0.835624455	0.406795449	3.015324244	-270.3426706
rs32097827	5689772	rs36474037	0.678312379	3.145292912	0.215659526	0.830009769	-1.53747686	2.83784	-0.541777148	0.590047366	9.689975485	-270.669382
rs32647247	5689852	rs36499990	1.194660862	2.655220831	0.449929003	0.654438785	2.296512437	2.74825901	0.835624455	0.406795449	3.015324244	-270.3426706
rs32140280	5690067	rs40215940	-0.73011707	2.624947844	-0.278145363	0.781889953	3.787166151	2.721162594	1.391745631	0.169314015	0.643920173	-269.8051729
rs31866488	5693904	rs31726419	1.194660862	2.655220831	0.449929003	0.654438785	2.296512437	2.74825901	0.835624455	0.406795449	3.015324244	-270.3426706
rs32120262	5701910	rs30542063	1.194660862	2.655220831	0.449929003	0.654438785	2.296512437	2.74825901	0.835624455	0.406795449	3.015324244	-270.3426706
rs30565146	5704557	rs37004086	-0.73011707	2.624947844	-0.278145363	0.781889953	3.787166151	2.721162594	1.391745631	0.169314015	0.643920173	-269.8051729
rs36474037	5707309	rs32573912	3.306182676	3.556745025	0.929552906	0.356455374	-2.884866326	3.979646219	-0.724905222	0.471424664	6.338650791	-269.4041621
rs36499990	5713359	rs32623076	-0.393903226	2.655218042	-0.148350614	0.882580644	3.146043026	2.73228502	1.151432959	0.254278674	2.974259111	-270.1343999
rs40215940	5714437	rs36637222	1.191662963	2.648557782	0.449929003	0.654438785	2.296512437	2.74825901	0.835624455	0.406795449	3.015324244	-270.3426706
rs31726419	5715108	rs36633694	-0.890250258	2.608888759	-0.341237339	0.734158061	4.069184779	2.724529386	1.493536755	0.140717235	1.339657319	-269.6471607
rs30542063	5732957	rs37089942	-0.722212779	2.59653	-0.278145363	0.781889953	3.787166151	2.721162594	1.391745631	0.169314015	0.643920173	-269.8051729
rs37004086	5749788	rs37836819	1.194660862	2.655220831	0.449929003	0.654438785	2.296512437	2.74825901	0.835624455	0.406795449	3.015324244	-270.3426706
rs32573912	5749889	rs36416717	1.51038619	2.672195462	0.565222946	0.5741021	1.673052083	2.753070748	0.607703992	0.545755991	4.393608715	-270.4499006
rs32623076	5750720	rs36985620	1.193209695	2.651995507	0.449929003	0.654438785	2.296512437	2.74825901	0.835624455	0.406795449	3.015324244	-270.3426706
rs36637222	5758991	rs38763026	-0.732095136	2.632059469	-0.278145363	0.781889953	3.787166151	2.721162594	1.391745631	0.169314015	0.643920173	-269.8051729
rs36633694	5768602	rs36258424	1.1118719	2.677615558	0.415247027	0.679493239	2.465183753	2.766022283	0.89123785	0.376483981	2.89698275	-270.301731
rs37089942	5771027	rs32431775	-0.73011707	2.624947844	-0.278145363	0.781889953	3.787166151	2.721162594	1.391745631	0.169314015	0.643920173	-269.8051729
rs37836819	5771211	rs37415337	3.306182676	3.556745025	0.929552906	0.356455374	-2.884866326	3.979646219	-0.724905222	0.471424664	6.338650791	-269.4041621
rs36416717	5774510	rs31928340	2.63635982	3.717331081	0.709207698	0.481036849	0.514641475	4.032684631	0.127617585	0.898893057	2.821092323	-270.5209316
rs36985620	5774541	rs31970197	1.194660862	2.655220831	0.449929003	0.654438785	2.296512437	2.74825901	0.835624455	0.406795449	3.015324244	-270.3426706
rs38763026	5775101	rs36781273	-0.732095136	2.632059469	-0.278145363	0.781889953	3.787166151	2.721162594	1.391745631	0.169314015	0.643920173	-269.8051729
rs36258424	5779315	rs37272659	3.306182676	3.556745025	0.929552906	0.356455374	-2.884866326	3.979646219	-0.724905222	0.471424664	6.338650791	-269.4041621
rs32431775	5784334	rs36963036	-1.798896068	2.75381382	-0.653238086	0.516184081	-0.460643879	2.506042037	-0.183813309	0.854801042	5.746179934	-270.5815252
rs37415337	5804671	rs31426706	-0.73011707	2.624947844	-0.278145363	0.781889953	3.787166151	2.721162594	1.391745631	0.169314015	0.643920173	-269.8051729
rs31928340	5820785	rs36967981	-0.577407581	2.58469056	-0.223395245	0.824012866	3.754945643	2.751984699	1.364450044	0.177696805	0.049704274	-269.8543783
rs31970197	5846605	rs37812333	-0.315136126	2.618247675	-0.120361465	0.904612797	3.437788593	2.720293248	1.263756617	0.211373242	1.31206824	-269.9934147
rs36781273	5847961	rs36540635	-0.73011707	2.624947844	-0.278145363	0.781889953	3.787166151	2.721162594	1.391745631	0.169314015	0.643920173	-269.8051729
rs37272659	5849178	rs38044160	1.194660862	2.655220831	0.449929003	0.654438785	2.296512437	2.74825901	0.835624455	0.406795449	3.015324244	-270.3426706
rs36963036	5857037	rs32551214	-0.73011707	2.624947844	-0.278145363	0.781889953	3.787166151	2.721162594	1.391745631	0.169314015	0.643920173	-269.8051729
rs31426706	5857730	rs30823564	1.194660862	2.655220831	0.449929003	0.654438785	2.296512437	2.74825901	0.835624455	0.406795449	3.015324244	-270.3426706
rs36967981	5865462	rs38074774	1.194660862	2.655220831	0.449929003	0.654438785	2.296512437	2.74825901	0.835624455	0.406795449	3.015324244	-270.3426706
rs37812333	5870977	rs36373976	2.162277224	2.587584732	0.835635331	0.406789378	0.80775154	2.791083318	0.289404309	0.773304006	6.010925355	-270.3929315
rs36540635	5890910	rs37963011	-0.73011707	2.624947844	-0.278145363	0.781889953	3.787166151	2.721162594	1.391745631	0.169314015	0.643920173	-269.8051729
rs38044160	5891617	rs36517370	1.194660862	2.655220831	0.449929003	0.654438785	2.296512437	2.74825901	0.835624455	0.406795449	3.015324244	-270.3426706
rs32551214	5891835	rs38212357	-0.73011707	2.624947844	-0.278145363	0.781889953	3.787166151	2.721162594	1.391745631	0.169314015	0.643920173	-269.8051729
rs30823564	5897670	rs32706447	-0.73011707	2.624947844	-0.278145363	0.781889953	3.787166151	2.721162594	1.391745631	0.169314015	0.643920173	-269.8051729
rs38074774	5941436	rs31842226	-0.920365904	2.598948587	-0.354130093	0.72452561	3.354159095	2.69967757	1.242429515	0.219078097	2.010573155	-269.9761982
rs36373976	5948692	rs32359665	-0.717357788	2.672200989	-0.268452033	0.789303932	3.710979097	2.761824766	1.343669281	0.18428865	1.998495117	-269.8790965
rs37963011	5978258	rs32189934	3.306182676	3.556745025	0.929552906	0.356455374	-2.884866326	3.979646219	-0.724905222	0.471424664	6.338650791	-269.4041621
rs36517370	5981513	rs38790978	3.12730716	3.36431325	0.929552906	0.356455374	-2.884866326	3.979646219	-0.724905222	0.471424664	6.338650791	-269.4041621
rs38212357	5981701	rs37169895	3.306182676	3.556745025	0.929552906	0.356455374	-2.884866326	3.979646219	-0.724905222	0.471424664	6.338650791	-269.4041621
rs32706447	5982363	rs37409322	-1.763833626	2.729077623	-0.64631127	0.520627091	-0.474114151	2.513322878	-0.188640368	0.851033206	5.51010518	-270.5861833
rs31842226	5993109	rs37871550	-1.590828409	2.746069814	-0.579310985	0.564622712	-0.559641705	2.50657659	-0.223269342	0.824110386	5.627435306	-270.6212945
rs32359665	5996865	rs38689674	0.086474264	2.679065914	0.032277766	0.974361361	1.686455247	2.581023603	0.653405589	0.516076891	2.289017297	-270.6058008
rs32189934	6014735	rs32690928	-1.763833626	2.729077623	-0.64631127	0.520627091	-0.474114151	2.513322878	-0.188640368	0.851033206	5.51010518	-270.5861833
rs38790978	6026286	rs32779095	-1.566478325	2.745310872	-0.570601435	0.570473971	-0.682203126	2.552657029	-0.267252169	0.790223031	5.089021498	-270.6094745
rs37169895	6026820	rs32552693	-1.763833626	2.729077623	-0.64631127	0.520627091	-0.474114151	2.513322878	-0.188640368	0.851033206	5.51010518	-270.5861833
rs37409322	6026869	rs31387449	-1.269113029	2.696852293	-0.470590485	0.639698175	-0.992600831	2.54410094	-0.390157802	0.697849071	4.121426863	-270.6204928
rs37871550	6055709	rs46204717	3.35358739	3.607742353	0.929552906	0.356455374	-2.884866326	3.979646219	-0.724905222	0.471424664	6.338650791	-269.4041621
rs38689674	6055935	rs46447965	-1.763833626	2.729077623	-0.64631127	0.520627091	-0.474114151	2.513322878	-0.188640368	0.851033206	5.51010518	-270.5861833
rs32690928	6065512	rs30469498	-2.560342941	2.723450924	-0.940109814	0.351060198	0.405067755	2.524285777	0.160468264	0.873069813	9.04954298	-270.3621
rs32779095	6065566	rs31833810	-1.716079823	2.705089177	-0.634389371	0.528321136	-0.677493486	2.507047494	-0.270235601	0.787938271	4.650514969	-270.5693114
rs32552693	6069560	rs30703893	-1.749280885	2.70656101	-0.64631127	0.520627091	-0.474114151	2.513322878	-0.188640368	0.851033206	5.51010518	-270.5861833
rs31387449	6070034	rs31833336	-1.763833626	2.729077623	-0.64631127	0.520627091	-0.474114151	2.513322878	-0.188640368	0.851033206	5.51010518	-270.5861833
rs46204717	6082305	rs32704874	0.086474264	2.679065914	0.032277766	0.974361361	1.686455247	2.581023603	0.653405589	0.516076891	2.289017297	-270.6058008
rs46447965	6084916	rs31833535	0.086474264	2.679065914	0.032277766	0.974361361	1.686455247	2.581023603	0.653405589	0.516076891	2.289017297	-270.6058008
rs30469498	6092965	rs31413827	0.086474264	2.679065914	0.032277766	0.974361361	1.686455247	2.581023603	0.653405589	0.516076891	2.289017297	-270.6058008
rs31833810	6099575	rs31838770	0.086474264	2.679065914	0.032277766	0.974361361	1.686455247	2.581023603	0.653405589	0.516076891	2.289017297	-270.6058008
rs30703893	6107437	rs31834566	-1.763833626	2.729077623	-0.64631127	0.520627091	-0.474114151	2.513322878	-0.188640368	0.851033206	5.51010518	-270.5861833
rs31833336	6133886	rs31842562	0.086474264	2.679065914	0.032277766	0.974361361	1.686455247	2.581023603	0.653405589	0.516076891	2.289017297	-270.6058008
rs32704874	6144269	rs31842211	-0.042527393	2.691874445	-0.015798431	0.98744942	1.926380117	2.603434556	0.739937984	0.462322291	1.906092225	-270.5435431
rs31833535	6144649	rs32731327	0.086474264	2.679065914	0.032277766	0.974361361	1.686455247	2.581023603	0.653405589	0.516076891	2.289017297	-270.6058008
rs31413827	6156244	rs50102066	-1.763833626	2.729077623	-0.64631127	0.520627091	-0.474114151	2.513322878	-0.188640368	0.851033206	5.51010518	-270.5861833
rs31838770	6156261	rs45771313	0.086474264	2.679065914	0.032277766	0.974361361	1.686455247	2.581023603	0.653405589	0.516076891	2.289017297	-270.6058008
rs31834566	6168542	rs32054303	0.086474264	2.679065914	0.032277766	0.974361361	1.686455247	2.581023603	0.653405589	0.516076891	2.289017297	-270.6058008
rs31842562	6173088	rs31836783	0.086474264	2.679065914	0.032277766	0.974361361	1.686455247	2.581023603	0.653405589	0.516076891	2.289017297	-270.6058008
rs31842211	6182785	rs31838716	-2.586596477	2.722117454	-0.950214868	0.345945949	0.434825334	2.524486637	0.172243072	0.863846052	9.17438981	-270.3508907
rs32731327	6183108	rs31838719	0.086474264	2.679065914	0.032277766	0.974361361	1.686455247	2.581023603	0.653405589	0.516076891	2.289017297	-270.6058008
rs50102066	6187444	rs31842093	3.306182676	3.556745025	0.929552906	0.356455374	-2.884866326	3.979646219	-0.724905222	0.471424664	6.338650791	-269.4041621
rs45771313	6220449	rs31769724	3.306182676	3.556745025	0.929552906	0.356455374	-2.884866326	3.979646219	-0.724905222	0.471424664	6.338650791	-269.4041621
rs32054303	6220779	rs31839771	0.086474264	2.679065914	0.032277766	0.974361361	1.686455247	2.581023603	0.653405589	0.516076891	2.289017297	-270.6058008
rs31836783	6220945	rs31840784	-1.635795406	2.726661932	-0.599926007	0.550892303	-0.587606687	2.537381783	-0.231579927	0.817679382	5.454478715	-270.6038892
rs31838716	6223854	rs31843371	3.306182676	3.556745025	0.929552906	0.356455374	-2.884866326	3.979646219	-0.724905222	0.471424664	6.338650791	-269.4041621
rs31838719	6267460	rs31875506	3.306182676	3.556745025	0.929552906	0.356455374	-2.884866326	3.979646219	-0.724905222	0.471424664	6.338650791	-269.4041621
rs31842093	6271118	rs31850910	-1.763833626	2.729077623	-0.64631127	0.520627091	-0.474114151	2.513322878	-0.188640368	0.851033206	5.51010518	-270.5861833
rs31769724	6271601	rs30597365	-1.357337952	2.725491812	-0.498015788	0.620356068	-0.935841724	2.55677107	-0.366024841	0.715678257	4.378120053	-270.619992
rs31839771	6274176	rs31847818	-2.164988358	2.715253812	-0.797342904	0.428504121	-0.013492468	2.576030293	-0.005237698	0.995838915	8.658070352	-270.4952911
rs31840784	6280126	rs31690109	-2.145828962	2.725682639	-0.787262953	0.434333307	-0.044134368	2.575590705	-0.017135629	0.986387226	8.510677987	-270.5028971
rs31843371	6310727	rs31851843	-1.357337952	2.725491812	-0.498015788	0.620356068	-0.935841724	2.55677107	-0.366024841	0.715678257	4.378120053	-270.619992
rs31875506	6315292	rs31472650	-1.357337952	2.725491812	-0.498015788	0.620356068	-0.935841724	2.55677107	-0.366024841	0.715678257	4.378120053	-270.619992
rs31850910	6333004	rs30520251	-1.357337952	2.725491812	-0.498015788	0.620356068	-0.935841724	2.55677107	-0.366024841	0.715678257	4.378120053	-270.619992
rs30597365	6333828	rs31853010	-1.356908127	2.724628738	-0.498015788	0.620356068	-0.935841724	2.55677107	-0.366024841	0.715678257	4.378120053	-270.619992
rs31847818	6338655	rs31848103	1.184617313	3.095724332	0.382662403	0.703368862	-2.034545167	2.838235034	-0.716834632	0.476352965	10.52435035	-270.5207557
rs31690109	6390847	rs46285268	-1.356908127	2.724628738	-0.498015788	0.620356068	-0.935841724	2.55677107	-0.366024841	0.715678257	4.378120053	-270.619992
rs31851843	6392423	rs31788756	-1.357337952	2.725491812	-0.498015788	0.620356068	-0.935841724	2.55677107	-0.366024841	0.715678257	4.378120053	-270.619992
rs31472650	6441424	rs31857281	-1.357337952	2.725491812	-0.498015788	0.620356068	-0.935841724	2.55677107	-0.366024841	0.715678257	4.378120053	-270.619992
rs30520251	6450610	rs30470520	-2.061677139	2.713015059	-0.759921008	0.450379746	-0.189590516	2.587507	-0.073271499	0.941842179	7.546605236	-270.5176674
rs31853010	6456928	rs31852068	-1.357337952	2.725491812	-0.498015788	0.620356068	-0.935841724	2.55677107	-0.366024841	0.715678257	4.378120053	-270.619992
rs31848103	6462392	rs31621913	-1.357337952	2.725491812	-0.498015788	0.620356068	-0.935841724	2.55677107	-0.366024841	0.715678257	4.378120053	-270.619992
rs46285268	6462532	rs30462673	3.306182676	3.556745025	0.929552906	0.356455374	-2.884866326	3.979646219	-0.724905222	0.471424664	6.338650791	-269.4041621
rs31788756	6480232	rs31859259	0.697301491	2.636646368	0.264465307	0.792358928	2.986314214	2.823271789	1.057749461	0.294555334	1.048232497	-270.1832831
rs31857281	6480997	rs31860320	0.696552793	2.633815379	0.264465307	0.792358928	2.986314214	2.823271789	1.057749461	0.294555334	1.048232497	-270.1832831
rs30470520	6487908	rs31860326	0.697301491	2.636646368	0.264465307	0.792358928	2.986314214	2.823271789	1.057749461	0.294555334	1.048232497	-270.1832831
rs31852068	6508596	rs31862767	1.258634908	2.700025448	0.466156683	0.642849389	2.491534162	2.801531312	0.889347248	0.377490382	4.021170632	-270.2412541
rs31621913	6509671	rs31863554	0.456388542	2.642908053	0.17268423	0.863500834	3.27713249	2.873218867	1.140578787	0.258733169	-0.020563275	-270.1016485
rs30462673	6509715	rs31863556	1.48207063	2.623926787	0.564829262	0.574368105	1.887105861	2.863988932	0.658908224	0.512562202	4.44657746	-270.3921742
rs31859259	6514604	rs31864855	0.697301491	2.636646368	0.264465307	0.792358928	2.986314214	2.823271789	1.057749461	0.294555334	1.048232497	-270.1832831
rs31860320	6515824	rs31865763	3.306182676	3.556745025	0.929552906	0.356455374	-2.884866326	3.979646219	-0.724905222	0.471424664	6.338650791	-269.4041621
rs31860326	6516800	rs31867518	-0.089113154	2.624918549	-0.033948922	0.973034447	3.907736547	2.758873651	1.416424614	0.161999814	3.638551871	-269.7255741
rs31862767	6531277	rs31864870	3.306182676	3.556745025	0.929552906	0.356455374	-2.884866326	3.979646219	-0.724905222	0.471424664	6.338650791	-269.4041621
rs31863554	6531990	rs31866594	-1.411024129	2.601649627	-0.542357478	0.589650173	4.77058886	2.795660402	1.706426452	0.093278304	-3.877747934	-269.2680885
rs31863556	6533169	rs31866600	-1.411024129	2.601649627	-0.542357478	0.589650173	4.77058886	2.795660402	1.706426452	0.093278304	-3.877747934	-269.2680885
rs31864855	6534114	rs31868882	3.306182676	3.556745025	0.929552906	0.356455374	-2.884866326	3.979646219	-0.724905222	0.471424664	6.338650791	-269.4041621
rs31865763	6534162	rs31869755	0.697301491	2.636646368	0.264465307	0.792358928	2.986314214	2.823271789	1.057749461	0.294555334	1.048232497	-270.1832831
rs31867518	6534922	rs31864149	0.698916405	2.642752704	0.264465307	0.792358928	2.986314214	2.823271789	1.057749461	0.294555334	1.048232497	-270.1832831
rs31864870	6565492	rs31864053	3.689915869	3.609665795	1.022231996	0.31091602	-1.086334852	3.585306865	-0.302996338	0.762976767	1.852656793	-269.7938503
rs31866594	6579006	rs31621254	3.306182676	3.556745025	0.929552906	0.356455374	-2.884866326	3.979646219	-0.724905222	0.471424664	6.338650791	-269.4041621
rs31866600	6579682	rs32008837	3.306182676	3.556745025	0.929552906	0.356455374	-2.884866326	3.979646219	-0.724905222	0.471424664	6.338650791	-269.4041621
rs31868882	6580655	rs31869473	-1.411024129	2.601649627	-0.542357478	0.589650173	4.77058886	2.795660402	1.706426452	0.093278304	-3.877747934	-269.2680885
rs31869755	6588865	rs31866325	3.306182676	3.556745025	0.929552906	0.356455374	-2.884866326	3.979646219	-0.724905222	0.471424664	6.338650791	-269.4041621
rs31864149	6590272	rs31869566	3.306182676	3.556745025	0.929552906	0.356455374	-2.884866326	3.979646219	-0.724905222	0.471424664	6.338650791	-269.4041621
rs31864053	6591173	rs31870394	2.481955366	3.298681231	0.752408369	0.454848398	-3.040993268	3.47621099	-0.87480112	0.385290334	7.408916095	-269.5018983
rs31621254	6592524	rs31864939	0.697301491	2.636646368	0.264465307	0.792358928	2.986314214	2.823271789	1.057749461	0.294555334	1.048232497	-270.1832831
rs32008837	6593000	rs31707212	0.697301491	2.636646368	0.264465307	0.792358928	2.986314214	2.823271789	1.057749461	0.294555334	1.048232497	-270.1832831
rs31869473	6593351	rs31866592	3.835301142	3.183034855	1.204919618	0.233127801	-3.562059181	2.787063017	-1.278069121	0.206316437	11.09746122	-269.3774496
rs31866325	6595933	rs31866298	-1.560709263	2.59915338	-0.60046832	0.550533389	5.02485142	2.781350092	1.806623134	0.076009486	-2.857793395	-269.0770683
rs31869566	6596214	rs31866301	-1.411024129	2.601649627	-0.542357478	0.589650173	4.77058886	2.795660402	1.706426452	0.093278304	-3.877747934	-269.2680885
rs31870394	6605380	rs31868667	-1.411024129	2.601649627	-0.542357478	0.589650173	4.77058886	2.795660402	1.706426452	0.093278304	-3.877747934	-269.2680885
rs31864939	6625302	rs6256163	-1.414932374	2.608855657	-0.542357478	0.589650173	4.77058886	2.795660402	1.706426452	0.093278304	-3.877747934	-269.2680885
rs31707212	6626088	rs31793022	-1.411024129	2.601649627	-0.542357478	0.589650173	4.77058886	2.795660402	1.706426452	0.093278304	-3.877747934	-269.2680885
rs31866592	6645362	rs32284536	-1.411024129	2.601649627	-0.542357478	0.589650173	4.77058886	2.795660402	1.706426452	0.093278304	-3.877747934	-269.2680885
rs31866298	6651240	rs31878057	0.697301491	2.636646368	0.264465307	0.792358928	2.986314214	2.823271789	1.057749461	0.294555334	1.048232497	-270.1832831
rs31866301	6656771	rs31879712	3.12730716	3.36431325	0.929552906	0.356455374	-2.884866326	3.979646219	-0.724905222	0.471424664	6.338650791	-269.4041621
rs31868667	6656802	rs31880685	-1.03549127	2.760698133	-0.37508312	0.708966784	2.483085931	2.718682431	0.913341662	0.364844033	3.751632831	-270.3807889
rs6256163	6656929	rs31880688	-1.411024129	2.601649627	-0.542357478	0.589650173	4.77058886	2.795660402	1.706426452	0.093278304	-3.877747934	-269.2680885
rs31793022	6658718	rs31879501	0.905393602	2.652555434	0.341328814	0.734089564	2.914516579	2.861661679	1.018470003	0.312684305	0.49694752	-270.1752957
rs32284536	6658827	rs31345059	-1.411088033	2.601767453	-0.542357478	0.589650173	4.77058886	2.795660402	1.706426452	0.093278304	-3.877747934	-269.2680885
rs31878057	6664601	rs49888188	0.697301491	2.636646368	0.264465307	0.792358928	2.986314214	2.823271789	1.057749461	0.294555334	1.048232497	-270.1832831
rs31879712	6664638	rs48798439	0.707426979	2.67493301	0.264465307	0.792358928	2.986314214	2.823271789	1.057749461	0.294555334	1.048232497	-270.1832831
rs31880685	6664683	rs45749126	1.49376656	2.644633805	0.564829262	0.574368105	1.887105861	2.863988932	0.658908224	0.512562202	4.44657746	-270.3921742
rs31880688	6664775	rs51058172	-1.411024129	2.601649627	-0.542357478	0.589650173	4.77058886	2.795660402	1.706426452	0.093278304	-3.877747934	-269.2680885
rs31879501	6665594	rs50825658	1.184617313	3.095724332	0.382662403	0.703368862	-2.034545167	2.838235034	-0.716834632	0.476352965	10.52435035	-270.5207557
rs31345059	6692773	rs31420987	0.603255855	2.646608521	0.227935432	0.82049809	3.169697145	2.833802319	1.118531495	0.267951398	0.964050325	-270.1209267
rs49888188	6700974	rs36454145	-1.411024129	2.601649627	-0.542357478	0.589650173	4.77058886	2.795660402	1.706426452	0.093278304	-3.877747934	-269.2680885
rs48798439	6701418	rs36611999	-1.411088033	2.601767453	-0.542357478	0.589650173	4.77058886	2.795660402	1.706426452	0.093278304	-3.877747934	-269.2680885
rs45749126	6724601	rs37299004	-1.411024129	2.601649627	-0.542357478	0.589650173	4.77058886	2.795660402	1.706426452	0.093278304	-3.877747934	-269.2680885
rs51058172	6728865	rs31493166	-1.411024129	2.601649627	-0.542357478	0.589650173	4.77058886	2.795660402	1.706426452	0.093278304	-3.877747934	-269.2680885
rs50825658	6730901	rs37343864	-1.411024129	2.601649627	-0.542357478	0.589650173	4.77058886	2.795660402	1.706426452	0.093278304	-3.877747934	-269.2680885
rs31420987	6731166	rs37666552	-1.357337952	2.725491812	-0.498015788	0.620356068	-0.935841724	2.55677107	-0.366024841	0.715678257	4.378120053	-270.619992
rs36454145	6731472	rs36992760	-1.411024129	2.601649627	-0.542357478	0.589650173	4.77058886	2.795660402	1.706426452	0.093278304	-3.877747934	-269.2680885
rs36611999	6736604	rs36777305	-1.411024129	2.601649627	-0.542357478	0.589650173	4.77058886	2.795660402	1.706426452	0.093278304	-3.877747934	-269.2680885
rs37299004	6737051	rs36756610	3.306182676	3.556745025	0.929552906	0.356455374	-2.884866326	3.979646219	-0.724905222	0.471424664	6.338650791	-269.4041621
rs31493166	6737521	rs31190522	0.693498367	2.62226594	0.264465307	0.792358928	2.986314214	2.823271789	1.057749461	0.294555334	1.048232497	-270.1832831
rs37343864	6739041	rs36333592	2.202299253	3.562015045	0.618273428	0.538815575	-0.96677357	3.504228441	-0.275887713	0.783614937	1.977012675	-270.3901222
rs37666552	6739674	rs37720638	0.697301491	2.636646368	0.264465307	0.792358928	2.986314214	2.823271789	1.057749461	0.294555334	1.048232497	-270.1832831
rs36992760	6741729	rs31269336	3.306182676	3.556745025	0.929552906	0.356455374	-2.884866326	3.979646219	-0.724905222	0.471424664	6.338650791	-269.4041621
rs36777305	6741789	rs32481333	3.306182676	3.556745025	0.929552906	0.356455374	-2.884866326	3.979646219	-0.724905222	0.471424664	6.338650791	-269.4041621
rs36756610	6742080	rs39283163	3.306182676	3.556745025	0.929552906	0.356455374	-2.884866326	3.979646219	-0.724905222	0.471424664	6.338650791	-269.4041621
rs31190522	6745700	rs32366717	0.697301491	2.636646368	0.264465307	0.792358928	2.986314214	2.823271789	1.057749461	0.294555334	1.048232497	-270.1832831
rs36333592	6753446	rs32077891	3.306182676	3.556745025	0.929552906	0.356455374	-2.884866326	3.979646219	-0.724905222	0.471424664	6.338650791	-269.4041621
rs37720638	6771482	rs31462616	3.306182676	3.556745025	0.929552906	0.356455374	-2.884866326	3.979646219	-0.724905222	0.471424664	6.338650791	-269.4041621
rs31269336	6778858	rs32591194	-1.560709263	2.59915338	-0.60046832	0.550533389	5.02485142	2.781350092	1.806623134	0.076009486	-2.857793395	-269.0770683
rs32481333	6778881	rs31473301	-1.411024129	2.601649627	-0.542357478	0.589650173	4.77058886	2.795660402	1.706426452	0.093278304	-3.877747934	-269.2680885
rs39283163	6793683	rs38239624	-1.411024129	2.601649627	-0.542357478	0.589650173	4.77058886	2.795660402	1.706426452	0.093278304	-3.877747934	-269.2680885
rs32366717	6805506	rs32479178	0.696552793	2.633815379	0.264465307	0.792358928	2.986314214	2.823271789	1.057749461	0.294555334	1.048232497	-270.1832831
rs32077891	6810995	rs37682686	0.697301491	2.636646368	0.264465307	0.792358928	2.986314214	2.823271789	1.057749461	0.294555334	1.048232497	-270.1832831
rs31462616	6811074	rs39365310	1.184617313	3.095724332	0.382662403	0.703368862	-2.034545167	2.838235034	-0.716834632	0.476352965	10.52435035	-270.5207557
rs32591194	6813685	rs39769671	0.698916405	2.642752704	0.264465307	0.792358928	2.986314214	2.823271789	1.057749461	0.294555334	1.048232497	-270.1832831
rs31473301	6826921	rs32800705	0.697301491	2.636646368	0.264465307	0.792358928	2.986314214	2.823271789	1.057749461	0.294555334	1.048232497	-270.1832831
rs38239624	6830254	rs31331658	0.697301491	2.636646368	0.264465307	0.792358928	2.986314214	2.823271789	1.057749461	0.294555334	1.048232497	-270.1832831
rs32479178	6831180	rs32052699	-1.601511503	2.758592988	-0.58055375	0.563790218	-0.554920939	2.590353825	-0.214225923	0.831122258	5.468629281	-270.6161742
rs37682686	6834260	rs31441118	-1.414932374	2.608855657	-0.542357478	0.589650173	4.77058886	2.795660402	1.706426452	0.093278304	-3.877747934	-269.2680885
rs39365310	6846419	rs36241712	-0.593782665	2.644868106	-0.224503696	0.823154424	3.710566519	2.869452175	1.293127152	0.201094118	-0.877538568	-269.9544343
rs39769671	6853919	rs37821666	3.306182676	3.556745025	0.929552906	0.356455374	-2.884866326	3.979646219	-0.724905222	0.471424664	6.338650791	-269.4041621
rs32800705	6872465	rs33860288	-1.411024129	2.601649627	-0.542357478	0.589650173	4.77058886	2.795660402	1.706426452	0.093278304	-3.877747934	-269.2680885
rs31331658	6897211	rs36779224	-1.411024129	2.601649627	-0.542357478	0.589650173	4.77058886	2.795660402	1.706426452	0.093278304	-3.877747934	-269.2680885
rs32052699	6898010	rs32298234	0.570258853	2.638733022	0.216110856	0.829659605	3.230833561	2.818540939	1.146278742	0.256387066	1.099475987	-270.0922925
rs31441118	6898060	rs32575230	-1.411024129	2.601649627	-0.542357478	0.589650173	4.77058886	2.795660402	1.706426452	0.093278304	-3.877747934	-269.2680885
rs36241712	6899303	rs31988022	-0.145593932	2.624998506	-0.055464387	0.955959124	3.882065108	2.835825327	1.368936609	0.176297556	-1.961684977	-269.8434239
rs37821666	6919380	rs30514083	0.697301491	2.636646368	0.264465307	0.792358928	2.986314214	2.823271789	1.057749461	0.294555334	1.048232497	-270.1832831
rs33860288	6921207	rs36351583	2.299784142	2.71181226	0.84806171	0.399889948	1.771824714	2.98787773	0.593004425	0.555483506	3.637815822	-270.3163014
rs36779224	6925321	rs32244519	3.306182676	3.556745025	0.929552906	0.356455374	-2.884866326	3.979646219	-0.724905222	0.471424664	6.338650791	-269.4041621
rs32298234	6933802	rs38408807	3.306182676	3.556745025	0.929552906	0.356455374	-2.884866326	3.979646219	-0.724905222	0.471424664	6.338650791	-269.4041621
rs32575230	6954050	rs32483214	3.306182676	3.556745025	0.929552906	0.356455374	-2.884866326	3.979646219	-0.724905222	0.471424664	6.338650791	-269.4041621
rs31988022	6970059	rs39719383	3.306182676	3.556745025	0.929552906	0.356455374	-2.884866326	3.979646219	-0.724905222	0.471424664	6.338650791	-269.4041621
rs30514083	7024676	rs31922459	3.318981348	3.570513657	0.929552906	0.356455374	-2.884866326	3.979646219	-0.724905222	0.471424664	6.338650791	-269.4041621
rs36351583	7038264	rs36563708	0.697301491	2.636646368	0.264465307	0.792358928	2.986314214	2.823271789	1.057749461	0.294555334	1.048232497	-270.1832831
rs32244519	7049750	rs32099652	3.441963263	3.686939615	0.933555638	0.354403472	-3.073729863	3.967956171	-0.774638058	0.441700132	5.6361405	-269.322567
rs38408807	7049818	rs32007025	0.568894378	2.632419247	0.216110856	0.829659605	3.230833561	2.818540939	1.146278742	0.256387066	1.099475987	-270.0922925
rs32483214	7066222	rs31154785	-1.411088033	2.601767453	-0.542357478	0.589650173	4.77058886	2.795660402	1.706426452	0.093278304	-3.877747934	-269.2680885
rs39719383	7217499	rs30912535	-1.398773102	2.579061155	-0.542357478	0.589650173	4.77058886	2.795660402	1.706426452	0.093278304	-3.877747934	-269.2680885
rs31922459	7279294	rs36935430	-1.372097645	2.630875191	-0.521536578	0.603978947	4.75934407	2.785821896	1.708416492	0.092906229	-4.375846677	-269.2705088
rs36563708	7554603	rs32666168	-1.411024129	2.601649627	-0.542357478	0.589650173	4.77058886	2.795660402	1.706426452	0.093278304	-3.877747934	-269.2680885
rs32099652	7556575	rs31456911	1.184617313	3.095724332	0.382662403	0.703368862	-2.034545167	2.838235034	-0.716834632	0.476352965	10.52435035	-270.5207557
rs32007025	7556720	rs32079111	-1.411024129	2.601649627	-0.542357478	0.589650173	4.77058886	2.795660402	1.706426452	0.093278304	-3.877747934	-269.2680885
rs31154785	7557291	rs36993114	-0.843479681	2.64309496	-0.319125757	0.750777682	4.338025896	2.799549929	1.549544036	0.126690792	-2.706015503	-269.5728573
rs30912535	7568253	rs31790463	-0.34427006	3.036439636	-0.113379517	0.910121219	-0.966401269	2.74842847	-0.351619582	0.726397818	9.082225811	-270.7544393
rs36935430	7584395	rs30936831	3.306182676	3.556745025	0.929552906	0.356455374	-2.884866326	3.979646219	-0.724905222	0.471424664	6.338650791	-269.4041621
rs32666168	7589902	rs31649978	1.184617313	3.095724332	0.382662403	0.703368862	-2.034545167	2.838235034	-0.716834632	0.476352965	10.52435035	-270.5207557
rs31456911	7591173	rs47926225	1.184617313	3.095724332	0.382662403	0.703368862	-2.034545167	2.838235034	-0.716834632	0.476352965	10.52435035	-270.5207557
rs32079111	7603893	rs51413320	-0.363376539	3.073338944	-0.118235101	0.906289911	-0.467282138	2.807448412	-0.166443713	0.868386666	8.48344815	-270.8103047
rs36993114	7604103	rs49321491	3.306182676	3.556745025	0.929552906	0.356455374	-2.884866326	3.979646219	-0.724905222	0.471424664	6.338650791	-269.4041621
rs31790463	7621919	rs6367205	-1.411024129	2.601649627	-0.542357478	0.589650173	4.77058886	2.795660402	1.706426452	0.093278304	-3.877747934	-269.2680885
rs30936831	7659266	rs48525162	-1.357337952	2.725491812	-0.498015788	0.620356068	-0.935841724	2.55677107	-0.366024841	0.715678257	4.378120053	-270.619992
rs31649978	7659389	rs51338946	1.219808757	3.083540995	0.395587008	0.693861072	-2.061507922	2.814868205	-0.732363923	0.466895777	9.250781257	-270.5026789
rs47926225	7659673	rs51468564	-1.411024129	2.601649627	-0.542357478	0.589650173	4.77058886	2.795660402	1.706426452	0.093278304	-3.877747934	-269.2680885
rs51413320	7667594	rs32406358	1.184617313	3.095724332	0.382662403	0.703368862	-2.034545167	2.838235034	-0.716834632	0.476352965	10.52435035	-270.5207557
rs49321491	7667893	rs31648352	1.65164344	3.046636851	0.54212022	0.589812543	-2.685444714	2.789677312	-0.962636324	0.339726424	10.1707916	-270.2494328
rs6367205	7673261	rs36658799	1.96036468	3.046791903	0.643419289	0.522488036	-2.453086103	2.818843073	-0.870245714	0.387753681	10.98004129	-270.2871074
rs48525162	7673741	rs32609584	1.184617313	3.095724332	0.382662403	0.703368862	-2.034545167	2.838235034	-0.716834632	0.476352965	10.52435035	-270.5207557
rs51338946	7674444	rs3707314	1.188170381	3.105009457	0.382662403	0.703368862	-2.034545167	2.838235034	-0.716834632	0.476352965	10.52435035	-270.5207557
rs51468564	7688129	rs38627240	1.184617313	3.095724332	0.382662403	0.703368862	-2.034545167	2.838235034	-0.716834632	0.476352965	10.52435035	-270.5207557
rs32406358	7758060	rs31714077	1.671551792	3.130526449	0.533952298	0.595415196	-1.585142964	2.842317617	-0.557693818	0.579199726	9.421851925	-270.5585059
rs31648352	7761613	rs36576935	1.185625423	3.098358794	0.382662403	0.703368862	-2.034545167	2.838235034	-0.716834632	0.476352965	10.52435035	-270.5207557
rs36658799	7772088	rs31410033	-0.171386621	3.062268934	-0.055967201	0.955560292	-0.640051375	2.802517584	-0.228384428	0.8201507	8.572132611	-270.803943
rs32609584	7800627	rs32536560	-1.411024129	2.601649627	-0.542357478	0.589650173	4.77058886	2.795660402	1.706426452	0.093278304	-3.877747934	-269.2680885
rs3707314	7808513	rs31374374	1.184617313	3.095724332	0.382662403	0.703368862	-2.034545167	2.838235034	-0.716834632	0.476352965	10.52435035	-270.5207557
rs38627240	7813094	rs32457176	0.760290821	3.016057787	0.252080986	0.80186961	-2.007675902	2.793314021	-0.718743359	0.475184793	10.62730941	-270.5509459
rs31714077	7816744	rs31335578	-1.395150286	2.572381397	-0.542357478	0.589650173	4.77058886	2.795660402	1.706426452	0.093278304	-3.877747934	-269.2680885
rs36576935	7816852	rs32502656	3.835301142	3.183034855	1.204919618	0.233127801	-3.562059181	2.787063017	-1.278069121	0.206316437	11.09746122	-269.3774496
rs31410033	7833180	rs37799926	1.184617313	3.095724332	0.382662403	0.703368862	-2.034545167	2.838235034	-0.716834632	0.476352965	10.52435035	-270.5207557
rs32536560	7861748	rs3687191	1.184617313	3.095724332	0.382662403	0.703368862	-2.034545167	2.838235034	-0.716834632	0.476352965	10.52435035	-270.5207557
rs31374374	7894786	rs6153906	-1.357337952	2.725491812	-0.498015788	0.620356068	-0.935841724	2.55677107	-0.366024841	0.715678257	4.378120053	-270.619992
rs32457176	7930589	rs38007977	-0.317641758	2.671837301	-0.118885142	0.905777162	2.201153017	2.61829333	0.840682361	0.403978397	-0.192708577	-270.4577625
rs31335578	7930797	rs37118436	1.11397299	3.105185309	0.358746058	0.721087678	-1.928765323	2.842779576	-0.678478676	0.500166463	10.02831177	-270.5545559
rs32502656	7944334	rs32328179	0.958847096	3.078963794	0.311418763	0.756598919	-1.712639027	2.807637278	-0.609992979	0.544249077	9.34336765	-270.6082475
rs37799926	7944366	rs30645365	-1.395150286	2.572381397	-0.542357478	0.589650173	4.77058886	2.795660402	1.706426452	0.093278304	-3.877747934	-269.2680885
rs3687191	7956500	rs31561597	3.835301142	3.183034855	1.204919618	0.233127801	-3.562059181	2.787063017	-1.278069121	0.206316437	11.09746122	-269.3774496
rs6153906	7967017	rs32048100	3.833505169	3.181544321	1.204919618	0.233127801	-3.562059181	2.787063017	-1.278069121	0.206316437	11.09746122	-269.3774496
rs38007977	7998834	rs31819474	2.891228757	3.352969015	0.862289137	0.392079779	-1.435347052	2.698716921	-0.531862768	0.596852468	10.23085161	-270.3136255
rs37118436	8001812	rs30642706	2.984166504	3.160747476	0.944133161	0.349018087	-2.94813576	2.78748959	-1.057631128	0.294608841	5.989862215	-269.8700425
rs32328179	8013424	rs31981624	3.835301142	3.183034855	1.204919618	0.233127801	-3.562059181	2.787063017	-1.278069121	0.206316437	11.09746122	-269.3774496
rs30645365	8013449	rs31654586	-1.411024129	2.601649627	-0.542357478	0.589650173	4.77058886	2.795660402	1.706426452	0.093278304	-3.877747934	-269.2680885
rs31561597	8016080	rs37876427	3.59826139	3.175605373	1.133094628	0.261836774	-3.236594803	2.772527001	-1.167380805	0.24783352	8.979706003	-269.5697571
rs32048100	8016533	rs37766636	3.835301142	3.183034855	1.204919618	0.233127801	-3.562059181	2.787063017	-1.278069121	0.206316437	11.09746122	-269.3774496
rs31819474	8025368	rs32678813	0.59437844	3.131655669	0.189796869	0.850130995	-1.46776774	2.840329684	-0.516759638	0.607288902	9.7390304	-270.6862256
rs30642706	8041207	rs31440053	1.184617313	3.095724332	0.382662403	0.703368862	-2.034545167	2.838235034	-0.716834632	0.476352965	10.52435035	-270.5207557
rs31981624	8045875	rs31668627	1.184617313	3.095724332	0.382662403	0.703368862	-2.034545167	2.838235034	-0.716834632	0.476352965	10.52435035	-270.5207557
rs31654586	8046925	rs36315370	-1.357650621	2.726119643	-0.498015788	0.620356068	-0.935841724	2.55677107	-0.366024841	0.715678257	4.378120053	-270.619992
rs37876427	8049809	rs31781535	-1.411024129	2.601649627	-0.542357478	0.589650173	4.77058886	2.795660402	1.706426452	0.093278304	-3.877747934	-269.2680885
rs37766636	8051496	rs32199883	-1.707014859	2.7390052	-0.623224395	0.535580208	-0.36204599	2.556733039	-0.141604925	0.887882791	6.388227733	-270.6096814
rs32678813	8072763	rs36336346	1.285792409	3.108044629	0.413698181	0.68062092	-2.119032675	2.834595356	-0.747560907	0.457745307	10.41449708	-270.4892324
rs31440053	8072873	rs31840776	1.184617313	3.095724332	0.382662403	0.703368862	-2.034545167	2.838235034	-0.716834632	0.476352965	10.52435035	-270.5207557
rs31668627	8073696	rs3685470	3.833505169	3.181544321	1.204919618	0.233127801	-3.562059181	2.787063017	-1.278069121	0.206316437	11.09746122	-269.3774496
rs36315370	8073858	rs36381057	-1.411024129	2.601649627	-0.542357478	0.589650173	4.77058886	2.795660402	1.706426452	0.093278304	-3.877747934	-269.2680885
rs31781535	8073935	rs32609272	-1.357337952	2.725491812	-0.498015788	0.620356068	-0.935841724	2.55677107	-0.366024841	0.715678257	4.378120053	-270.619992
rs32199883	8073993	rs37172829	1.184617313	3.095724332	0.382662403	0.703368862	-2.034545167	2.838235034	-0.716834632	0.476352965	10.52435035	-270.5207557
rs36336346	8100807	rs49082177	-1.411024129	2.601649627	-0.542357478	0.589650173	4.77058886	2.795660402	1.706426452	0.093278304	-3.877747934	-269.2680885
rs31840776	8101222	rs48900772	-1.568758876	2.723255109	-0.576060198	0.566803192	-0.573334642	2.59187679	-0.221204435	0.825710178	5.427048645	-270.6170019
rs3685470	8101340	rs32806389	3.835301142	3.183034855	1.204919618	0.233127801	-3.562059181	2.787063017	-1.278069121	0.206316437	11.09746122	-269.3774496
rs36381057	8136365	rs32564536	3.306182676	3.556745025	0.929552906	0.356455374	-2.884866326	3.979646219	-0.724905222	0.471424664	6.338650791	-269.4041621
rs32609272	8145232	rs49148171	3.835301142	3.183034855	1.204919618	0.233127801	-3.562059181	2.787063017	-1.278069121	0.206316437	11.09746122	-269.3774496
rs37172829	8145282	rs47573620	3.306182676	3.556745025	0.929552906	0.356455374	-2.884866326	3.979646219	-0.724905222	0.471424664	6.338650791	-269.4041621
NA_7053	8168049	rs52104119	3.306182676	3.556745025	0.929552906	0.356455374	-2.884866326	3.979646219	-0.724905222	0.471424664	6.338650791	-269.4041621
rs49082177	8174778	rs51488234	3.306182676	3.556745025	0.929552906	0.356455374	-2.884866326	3.979646219	-0.724905222	0.471424664	6.338650791	-269.4041621
rs48900772	8199175	rs47839996	-1.357337952	2.725491812	-0.498015788	0.620356068	-0.935841724	2.55677107	-0.366024841	0.715678257	4.378120053	-270.619992
rs32806389	8236949	rs51405698	-1.345233359	2.701186171	-0.498015788	0.620356068	-0.935841724	2.55677107	-0.366024841	0.715678257	4.378120053	-270.619992
rs46882004	8238478	rs49533784	nan	nan	nan	nan	nan	nan	nan	nan	nan	nan
rs32564536	8249885	rs50974781	2.826980569	3.195180141	0.884764065	0.379937143	-2.995017503	2.681918431	-1.116744442	0.268708608	7.397628246	-269.839926
rs49148171	8253765	rs46244828	0.268650346	2.571673221	0.104465195	0.917160603	3.007884977	2.792647273	1.077073	0.285907246	1.934856121	-270.2053131
rs47573620	8253969	rs45936410	0.893916148	2.646536387	0.33776832	0.73675726	1.965925206	2.834260154	0.69362906	0.490683535	4.6155884	-270.4681479
rs52104119	8253994	rs47818310	3.689915869	3.609665795	1.022231996	0.31091602	-1.086334852	3.585306865	-0.302996338	0.762976767	1.852656793	-269.7938503
rs51488234	8255279	rs30472357	3.306182676	3.556745025	0.929552906	0.356455374	-2.884866326	3.979646219	-0.724905222	0.471424664	6.338650791	-269.4041621
rs47839996	8255388	rs32780963	1.168910503	3.054678204	0.382662403	0.703368862	-2.034545167	2.838235034	-0.716834632	0.476352965	10.52435035	-270.5207557
rs51405698	8256126	rs47311224	3.43459263	3.283491964	1.046018284	0.29989243	-1.758829473	2.668570501	-0.659090502	0.512445995	10.50300842	-270.0220146
rs49533784	8256154	rs49515493	-2.671936028	2.839031239	-0.941143581	0.350534753	0.050899383	2.447669436	0.02079504	0.98348053	7.342400435	-270.3610539
rs50974781	8259219	rs32280937	-1.357337952	2.725491812	-0.498015788	0.620356068	-0.935841724	2.55677107	-0.366024841	0.715678257	4.378120053	-270.619992
rs46244828	8279205	rs32787439	-1.352078439	2.714930876	-0.498015788	0.620356068	-0.935841724	2.55677107	-0.366024841	0.715678257	4.378120053	-270.619992
rs45936410	8351029	rs30896898	3.855162398	3.199518325	1.204919618	0.233127801	-3.562059181	2.787063017	-1.278069121	0.206316437	11.09746122	-269.3774496
rs47818310	8351058	rs32309048	-1.357337952	2.725491812	-0.498015788	0.620356068	-0.935841724	2.55677107	-0.366024841	0.715678257	4.378120053	-270.619992
rs30472357	8351185	rs31747012	1.188170381	3.105009457	0.382662403	0.703368862	-2.034545167	2.838235034	-0.716834632	0.476352965	10.52435035	-270.5207557
rs32780963	8351260	rs32764407	-1.357337952	2.725491812	-0.498015788	0.620356068	-0.935841724	2.55677107	-0.366024841	0.715678257	4.378120053	-270.619992
rs47311224	8353109	rs52185346	-1.604228378	2.755653947	-0.582158866	0.562715893	-0.548400485	2.589730905	-0.21175964	0.833036928	5.482995048	-270.6158634
rs49515493	8414726	rs31354861	-1.357337952	2.725491812	-0.498015788	0.620356068	-0.935841724	2.55677107	-0.366024841	0.715678257	4.378120053	-270.619992
rs32280937	8424489	rs31498763	-1.357337952	2.725491812	-0.498015788	0.620356068	-0.935841724	2.55677107	-0.366024841	0.715678257	4.378120053	-270.619992
rs32787439	8433985	rs31135822	1.184617313	3.095724332	0.382662403	0.703368862	-2.034545167	2.838235034	-0.716834632	0.476352965	10.52435035	-270.5207557
rs30896898	8438505	rs32790717	-0.170433625	3.008685685	-0.056647202	0.955020933	-0.810499002	2.795556435	-0.289924035	0.772908346	8.861647713	-270.7862059
rs32309048	8438624	rs32517281	1.188170381	3.105009457	0.382662403	0.703368862	-2.034545167	2.838235034	-0.716834632	0.476352965	10.52435035	-270.5207557
rs31747012	8462973	rs32434311	-1.357337952	2.725491812	-0.498015788	0.620356068	-0.935841724	2.55677107	-0.366024841	0.715678257	4.378120053	-270.619992
rs32764407	8464125	rs31907802	-1.357337952	2.725491812	-0.498015788	0.620356068	-0.935841724	2.55677107	-0.366024841	0.715678257	4.378120053	-270.619992
rs52185346	8477830	rs31086508	1.184617313	3.095724332	0.382662403	0.703368862	-2.034545167	2.838235034	-0.716834632	0.476352965	10.52435035	-270.5207557
rs31354861	8484901	rs3679592	0.697301491	2.636646368	0.264465307	0.792358928	2.986314214	2.823271789	1.057749461	0.294555334	1.048232497	-270.1832831
rs31498763	8485494	rs32478407	1.184617313	3.095724332	0.382662403	0.703368862	-2.034545167	2.838235034	-0.716834632	0.476352965	10.52435035	-270.5207557
rs31135822	8494933	rs30764977	1.184617313	3.095724332	0.382662403	0.703368862	-2.034545167	2.838235034	-0.716834632	0.476352965	10.52435035	-270.5207557
rs32790717	8495734	rs30616405	0.697301491	2.636646368	0.264465307	0.792358928	2.986314214	2.823271789	1.057749461	0.294555334	1.048232497	-270.1832831
rs32517281	8520542	rs32519990	-1.357337952	2.725491812	-0.498015788	0.620356068	-0.935841724	2.55677107	-0.366024841	0.715678257	4.378120053	-270.619992
rs32434311	8520588	rs32205910	-1.356908127	2.724628738	-0.498015788	0.620356068	-0.935841724	2.55677107	-0.366024841	0.715678257	4.378120053	-270.619992
rs31907802	8525975	rs31562756	0.262392187	2.62763415	0.099858722	0.920800853	2.219103734	2.940004698	0.754795982	0.453425432	3.035434693	-270.5113607
rs31086508	8536504	rs51774282	-1.357337952	2.725491812	-0.498015788	0.620356068	-0.935841724	2.55677107	-0.366024841	0.715678257	4.378120053	-270.619992
rs3679592	8545436	rs31333203	-1.357337952	2.725491812	-0.498015788	0.620356068	-0.935841724	2.55677107	-0.366024841	0.715678257	4.378120053	-270.619992
rs32478407	8556253	rs31246218	-0.31539935	2.65297533	-0.118885142	0.905777162	2.201153017	2.61829333	0.840682361	0.403978397	-0.192708577	-270.4577625
rs30764977	8557203	rs31385419	0.439978809	2.688136026	0.16367431	0.870556556	1.304584482	2.653316955	0.491680604	0.624800846	3.598294448	-270.6842677
rs30616405	8565142	rs32602552	-1.357337952	2.725491812	-0.498015788	0.620356068	-0.935841724	2.55677107	-0.366024841	0.715678257	4.378120053	-270.619992
rs32519990	8592121	rs31662729	-1.357337952	2.725491812	-0.498015788	0.620356068	-0.935841724	2.55677107	-0.366024841	0.715678257	4.378120053	-270.619992
rs32205910	8597291	rs45705863	-1.357337952	2.725491812	-0.498015788	0.620356068	-0.935841724	2.55677107	-0.366024841	0.715678257	4.378120053	-270.619992
rs31562756	8614523	rs30563337	-1.351345058	2.713458271	-0.498015788	0.620356068	-0.935841724	2.55677107	-0.366024841	0.715678257	4.378120053	-270.619992
rs51774282	8614655	rs51800981	3.306182676	3.556745025	0.929552906	0.356455374	-2.884866326	3.979646219	-0.724905222	0.471424664	6.338650791	-269.4041621
rs31333203	8641402	rs49795195	-1.547966683	2.687161324	-0.576060198	0.566803192	-0.573334642	2.59187679	-0.221204435	0.825710178	5.427048645	-270.6170019
rs31246218	8642488	rs30561957	-1.357337952	2.725491812	-0.498015788	0.620356068	-0.935841724	2.55677107	-0.366024841	0.715678257	4.378120053	-270.619992
rs31385419	8642830	rs48500370	-1.346154184	2.703035159	-0.498015788	0.620356068	-0.935841724	2.55677107	-0.366024841	0.715678257	4.378120053	-270.619992
rs32602552	8646468	rs52379448	-0.317641758	2.671837301	-0.118885142	0.905777162	2.201153017	2.61829333	0.840682361	0.403978397	-0.192708577	-270.4577625
rs31662729	8653257	rs31475831	-1.357337952	2.725491812	-0.498015788	0.620356068	-0.935841724	2.55677107	-0.366024841	0.715678257	4.378120053	-270.619992
rs45705863	8670611	rs48442848	-0.317641758	2.671837301	-0.118885142	0.905777162	2.201153017	2.61829333	0.840682361	0.403978397	-0.192708577	-270.4577625
rs30563337	8673761	rs49592329	-1.239342074	2.733629807	-0.453368657	0.651974999	-1.147390922	2.569906734	-0.446471814	0.656919029	3.517598437	-270.6023872
rs51800981	8674832	rs51422756	-1.357337952	2.725491812	-0.498015788	0.620356068	-0.935841724	2.55677107	-0.366024841	0.715678257	4.378120053	-270.619992
rs49795195	8675372	rs48953498	3.306182676	3.556745025	0.929552906	0.356455374	-2.884866326	3.979646219	-0.724905222	0.471424664	6.338650791	-269.4041621
rs30561957	8726125	rs47355358	-0.317641758	2.671837301	-0.118885142	0.905777162	2.201153017	2.61829333	0.840682361	0.403978397	-0.192708577	-270.4577625
rs48500370	8726253	rs51624564	-1.357337952	2.725491812	-0.498015788	0.620356068	-0.935841724	2.55677107	-0.366024841	0.715678257	4.378120053	-270.619992
rs52379448	8726285	rs48172932	3.306182676	3.556745025	0.929552906	0.356455374	-2.884866326	3.979646219	-0.724905222	0.471424664	6.338650791	-269.4041621
rs31475831	8769435	rs3691419	-0.317641758	2.671837301	-0.118885142	0.905777162	2.201153017	2.61829333	0.840682361	0.403978397	-0.192708577	-270.4577625
rs48442848	8771046	rs49490110	3.306182676	3.556745025	0.929552906	0.356455374	-2.884866326	3.979646219	-0.724905222	0.471424664	6.338650791	-269.4041621
rs49592329	8776486	rs6396119	1.184617313	3.095724332	0.382662403	0.703368862	-2.034545167	2.838235034	-0.716834632	0.476352965	10.52435035	-270.5207557
rs51422756	8802109	rs49006759	1.184617313	3.095724332	0.382662403	0.703368862	-2.034545167	2.838235034	-0.716834632	0.476352965	10.52435035	-270.5207557
rs48953498	8802188	rs48457469	1.184617313	3.095724332	0.382662403	0.703368862	-2.034545167	2.838235034	-0.716834632	0.476352965	10.52435035	-270.5207557
rs47355358	8805355	rs32348529	1.188170381	3.105009457	0.382662403	0.703368862	-2.034545167	2.838235034	-0.716834632	0.476352965	10.52435035	-270.5207557
rs51624564	8809710	rs32191354	1.188170381	3.105009457	0.382662403	0.703368862	-2.034545167	2.838235034	-0.716834632	0.476352965	10.52435035	-270.5207557
rs48172932	8830099	rs46964897	1.185625423	3.098358794	0.382662403	0.703368862	-2.034545167	2.838235034	-0.716834632	0.476352965	10.52435035	-270.5207557
rs3691419	8830133	rs46641682	3.306182676	3.556745025	0.929552906	0.356455374	-2.884866326	3.979646219	-0.724905222	0.471424664	6.338650791	-269.4041621
rs49490110	8839026	rs31910761	0.691205327	2.613595466	0.264465307	0.792358928	2.986314214	2.823271789	1.057749461	0.294555334	1.048232497	-270.1832831
rs6396119	8854096	rs31797592	-1.357337952	2.725491812	-0.498015788	0.620356068	-0.935841724	2.55677107	-0.366024841	0.715678257	4.378120053	-270.619992
rs49006759	8894635	rs36780762	0.690505995	2.610951143	0.264465307	0.792358928	2.986314214	2.823271789	1.057749461	0.294555334	1.048232497	-270.1832831
rs48457469	8898232	rs37558159	1.259094384	2.589403253	0.486248862	0.628622958	2.107145045	2.929588057	0.719263256	0.474866888	3.864966095	-270.3728671
rs32348529	8901262	rs32665694	0.456388542	2.642908053	0.17268423	0.863500834	3.27713249	2.873218867	1.140578787	0.258733169	-0.020563275	-270.1016485
rs32191354	8910303	rs36631964	1.159832756	2.636921208	0.439843539	0.661685103	2.354703062	2.907592236	0.809846385	0.421338682	3.47568561	-270.3203988
rs46964897	8910502	rs36254890	1.387579765	3.038337771	0.456690424	0.649599348	-2.088348805	2.786705992	-0.74939689	0.45664685	10.08706328	-270.467876
rs46641682	8914681	rs30803558	1.184617313	3.095724332	0.382662403	0.703368862	-2.034545167	2.838235034	-0.716834632	0.476352965	10.52435035	-270.5207557
rs31910761	8916100	rs32752687	1.363649546	3.096117155	0.440438613	0.661256635	-2.190715341	2.846588749	-0.769593199	0.444664296	11.0822599	-270.4709964
rs31797592	8916225	rs36361165	1.184617313	3.095724332	0.382662403	0.703368862	-2.034545167	2.838235034	-0.716834632	0.476352965	10.52435035	-270.5207557
rs36780762	8917073	rs37774472	0.697301491	2.636646368	0.264465307	0.792358928	2.986314214	2.823271789	1.057749461	0.294555334	1.048232497	-270.1832831
rs37558159	8919055	rs37264905	1.184617313	3.095724332	0.382662403	0.703368862	-2.034545167	2.838235034	-0.716834632	0.476352965	10.52435035	-270.5207557
rs32665694	8940238	rs32609763	1.184617313	3.095724332	0.382662403	0.703368862	-2.034545167	2.838235034	-0.716834632	0.476352965	10.52435035	-270.5207557
rs36631964	8940297	rs31220744	1.184617313	3.095724332	0.382662403	0.703368862	-2.034545167	2.838235034	-0.716834632	0.476352965	10.52435035	-270.5207557
rs36254890	8940589	rs30512685	1.184617313	3.095724332	0.382662403	0.703368862	-2.034545167	2.838235034	-0.716834632	0.476352965	10.52435035	-270.5207557
rs30803558	8948244	rs37874309	-1.707014859	2.7390052	-0.623224395	0.535580208	-0.36204599	2.556733039	-0.141604925	0.887882791	6.388227733	-270.6096814
rs32752687	8954734	rs38516851	-1.356908127	2.724628738	-0.498015788	0.620356068	-0.935841724	2.55677107	-0.366024841	0.715678257	4.378120053	-270.619992
rs36361165	8969732	rs36917135	3.306182676	3.556745025	0.929552906	0.356455374	-2.884866326	3.979646219	-0.724905222	0.471424664	6.338650791	-269.4041621
rs37774472	8972082	rs31557043	3.35358739	3.607742353	0.929552906	0.356455374	-2.884866326	3.979646219	-0.724905222	0.471424664	6.338650791	-269.4041621
rs37264905	8974997	rs36714281	1.756287949	2.652847888	0.662038693	0.51056841	1.768249236	2.826080974	0.625689516	0.533973049	5.464423249	-270.3413394
rs32609763	8988568	rs32598499	-1.411024129	2.601649627	-0.542357478	0.589650173	4.77058886	2.795660402	1.706426452	0.093278304	-3.877747934	-269.2680885
rs31220744	9014245	rs31052225	0.697301491	2.636646368	0.264465307	0.792358928	2.986314214	2.823271789	1.057749461	0.294555334	1.048232497	-270.1832831
rs30512685	9014434	rs31666082	-1.411024129	2.601649627	-0.542357478	0.589650173	4.77058886	2.795660402	1.706426452	0.093278304	-3.877747934	-269.2680885
rs37874309	9018634	rs37335807	1.48207063	2.623926787	0.564829262	0.574368105	1.887105861	2.863988932	0.658908224	0.512562202	4.44657746	-270.3921742
rs38516851	9025890	rs32724519	1.031891606	2.654868833	0.388678941	0.698936854	2.302221171	2.817909881	0.816996025	0.417274006	3.240781807	-270.3726449
rs36917135	9027437	rs38973696	0.697301491	2.636646368	0.264465307	0.792358928	2.986314214	2.823271789	1.057749461	0.294555334	1.048232497	-270.1832831
rs31557043	9041661	rs36461130	0.691205327	2.613595466	0.264465307	0.792358928	2.986314214	2.823271789	1.057749461	0.294555334	1.048232497	-270.1832831
rs36714281	9041750	rs36292241	0.697301491	2.636646368	0.264465307	0.792358928	2.986314214	2.823271789	1.057749461	0.294555334	1.048232497	-270.1832831
rs32598499	9042470	rs39435754	0.697301491	2.636646368	0.264465307	0.792358928	2.986314214	2.823271789	1.057749461	0.294555334	1.048232497	-270.1832831
rs31052225	9075670	rs32125987	0.39354481	2.64681493	0.148686183	0.882317024	3.374468036	2.883676492	1.170196465	0.246707892	-0.379571159	-270.0714268
rs31666082	9078728	rs36486436	0.697301491	2.636646368	0.264465307	0.792358928	2.986314214	2.823271789	1.057749461	0.294555334	1.048232497	-270.1832831
rs37335807	9092193	rs31664952	0.345199602	2.635953407	0.130958158	0.896261595	3.481780345	2.886726564	1.206134446	0.232662731	-0.749441864	-270.0346912
rs32724519	9093800	rs36966892	1.184617313	3.095724332	0.382662403	0.703368862	-2.034545167	2.838235034	-0.716834632	0.476352965	10.52435035	-270.5207557
rs38973696	9093856	rs36722403	-1.202449581	2.689174958	-0.447144422	0.656436184	-0.908368333	2.546322975	-0.35673728	0.722583093	4.658238261	-270.6502519
rs36461130	9098328	rs37743878	-1.357650621	2.726119643	-0.498015788	0.620356068	-0.935841724	2.55677107	-0.366024841	0.715678257	4.378120053	-270.619992
rs36292241	9098381	rs37018446	-1.356369448	2.723547088	-0.498015788	0.620356068	-0.935841724	2.55677107	-0.366024841	0.715678257	4.378120053	-270.619992
rs39435754	9098655	rs36350195	1.184617313	3.095724332	0.382662403	0.703368862	-2.034545167	2.838235034	-0.716834632	0.476352965	10.52435035	-270.5207557
rs32125987	9115933	rs36359415	1.184617313	3.095724332	0.382662403	0.703368862	-2.034545167	2.838235034	-0.716834632	0.476352965	10.52435035	-270.5207557
rs36486436	9116376	rs37094714	-1.357337952	2.725491812	-0.498015788	0.620356068	-0.935841724	2.55677107	-0.366024841	0.715678257	4.378120053	-270.619992
rs31664952	9116936	rs36426825	3.835301142	3.183034855	1.204919618	0.233127801	-3.562059181	2.787063017	-1.278069121	0.206316437	11.09746122	-269.3774496
rs36966892	9118453	rs38028556	3.306182676	3.556745025	0.929552906	0.356455374	-2.884866326	3.979646219	-0.724905222	0.471424664	6.338650791	-269.4041621
rs36722403	9141883	rs31769498	3.316668099	3.577878421	0.926992957	0.357771689	-3.153753825	3.97014933	-0.79436655	0.430220456	6.20899782	-269.2965774
rs37743878	9147855	rs36583496	1.18651422	3.10068146	0.382662403	0.703368862	-2.034545167	2.838235034	-0.716834632	0.476352965	10.52435035	-270.5207557
rs37018446	9147991	rs38023961	1.18651422	3.10068146	0.382662403	0.703368862	-2.034545167	2.838235034	-0.716834632	0.476352965	10.52435035	-270.5207557
rs36350195	9148905	rs30752454	1.184617313	3.095724332	0.382662403	0.703368862	-2.034545167	2.838235034	-0.716834632	0.476352965	10.52435035	-270.5207557
rs36359415	9150700	rs32757198	2.77508178	3.688825761	0.752294079	0.454916577	1.265070522	3.68723969	0.343094192	0.732768075	1.463978748	-270.5315859
rs37094714	9150833	rs32207243	3.306182676	3.556745025	0.929552906	0.356455374	-2.884866326	3.979646219	-0.724905222	0.471424664	6.338650791	-269.4041621
rs36426825	9160283	rs31998858	3.306182676	3.556745025	0.929552906	0.356455374	-2.884866326	3.979646219	-0.724905222	0.471424664	6.338650791	-269.4041621
rs38028556	9160380	rs30746640	3.306182676	3.556745025	0.929552906	0.356455374	-2.884866326	3.979646219	-0.724905222	0.471424664	6.338650791	-269.4041621
rs31769498	9198251	rs36280098	-1.357337952	2.725491812	-0.498015788	0.620356068	-0.935841724	2.55677107	-0.366024841	0.715678257	4.378120053	-270.619992
rs36583496	9204817	rs37383510	0.697301491	2.636646368	0.264465307	0.792358928	2.986314214	2.823271789	1.057749461	0.294555334	1.048232497	-270.1832831
rs38023961	9215157	rs31870160	3.306182676	3.556745025	0.929552906	0.356455374	-2.884866326	3.979646219	-0.724905222	0.471424664	6.338650791	-269.4041621
rs30752454	9238061	rs31013771	-1.357337952	2.725491812	-0.498015788	0.620356068	-0.935841724	2.55677107	-0.366024841	0.715678257	4.378120053	-270.619992
rs32757198	9239466	rs30764299	1.775278328	3.095171951	0.573563717	0.568480524	-2.421205929	2.81713102	-0.859458049	0.393626299	10.84612376	-270.3349535
rs32207243	9269152	rs36733370	-1.356908127	2.724628738	-0.498015788	0.620356068	-0.935841724	2.55677107	-0.366024841	0.715678257	4.378120053	-270.619992
rs31998858	9269551	rs6410064	-1.357337952	2.725491812	-0.498015788	0.620356068	-0.935841724	2.55677107	-0.366024841	0.715678257	4.378120053	-270.619992
rs30746640	9269641	rs6410217	1.184617313	3.095724332	0.382662403	0.703368862	-2.034545167	2.838235034	-0.716834632	0.476352965	10.52435035	-270.5207557
rs36280098	9272489	rs6339264	1.184617313	3.095724332	0.382662403	0.703368862	-2.034545167	2.838235034	-0.716834632	0.476352965	10.52435035	-270.5207557
rs37383510	9285077	rs32090574	3.833505169	3.181544321	1.204919618	0.233127801	-3.562059181	2.787063017	-1.278069121	0.206316437	11.09746122	-269.3774496
rs31870160	9286356	rs3654094	3.845211769	3.19125999	1.204919618	0.233127801	-3.562059181	2.787063017	-1.278069121	0.206316437	11.09746122	-269.3774496
rs31013771	9310352	rs30613614	3.835301142	3.183034855	1.204919618	0.233127801	-3.562059181	2.787063017	-1.278069121	0.206316437	11.09746122	-269.3774496
rs30764299	9311072	rs37388657	3.835301142	3.183034855	1.204919618	0.233127801	-3.562059181	2.787063017	-1.278069121	0.206316437	11.09746122	-269.3774496
rs36733370	9311107	rs36624618	3.833505169	3.181544321	1.204919618	0.233127801	-3.562059181	2.787063017	-1.278069121	0.206316437	11.09746122	-269.3774496
rs6410064	9311895	rs32355560	3.835301142	3.183034855	1.204919618	0.233127801	-3.562059181	2.787063017	-1.278069121	0.206316437	11.09746122	-269.3774496
rs6410217	9313043	rs36722291	3.833505169	3.181544321	1.204919618	0.233127801	-3.562059181	2.787063017	-1.278069121	0.206316437	11.09746122	-269.3774496
rs6339264	9347139	rs32107407	3.831381569	3.17978188	1.204919618	0.233127801	-3.562059181	2.787063017	-1.278069121	0.206316437	11.09746122	-269.3774496
rs32090574	9387276	rs32223043	3.835301142	3.183034855	1.204919618	0.233127801	-3.562059181	2.787063017	-1.278069121	0.206316437	11.09746122	-269.3774496
rs3654094	9387295	rs31499405	3.835301142	3.183034855	1.204919618	0.233127801	-3.562059181	2.787063017	-1.278069121	0.206316437	11.09746122	-269.3774496
rs30613614	9413467	rs32329078	-1.099876886	2.59481293	-0.423875214	0.673224767	4.441241063	2.911237491	1.52555093	0.132556659	-2.521978855	-269.6126436
rs37388657	9419201	rs32093280	-1.357337952	2.725491812	-0.498015788	0.620356068	-0.935841724	2.55677107	-0.366024841	0.715678257	4.378120053	-270.619992
rs36624618	9505508	rs36509452	-1.411024129	2.601649627	-0.542357478	0.589650173	4.77058886	2.795660402	1.706426452	0.093278304	-3.877747934	-269.2680885
rs32355560	9509121	rs37013435	-1.378962965	2.542535177	-0.542357478	0.589650173	4.77058886	2.795660402	1.706426452	0.093278304	-3.877747934	-269.2680885
rs36722291	9515717	rs32587619	-1.411024129	2.601649627	-0.542357478	0.589650173	4.77058886	2.795660402	1.706426452	0.093278304	-3.877747934	-269.2680885
NA_12	9544054	rs32104829	-1.411024129	2.601649627	-0.542357478	0.589650173	4.77058886	2.795660402	1.706426452	0.093278304	-3.877747934	-269.2680885
rs32107407	9547058	rs37432940	-1.414932374	2.608855657	-0.542357478	0.589650173	4.77058886	2.795660402	1.706426452	0.093278304	-3.877747934	-269.2680885
rs32223043	9549865	rs31613641	-1.364457698	2.717821376	-0.502040977	0.617539347	-0.825733673	2.545958208	-0.324331197	0.746854113	4.940223477	-270.6270252
rs31499405	9550177	rs37074266	-1.411024129	2.601649627	-0.542357478	0.589650173	4.77058886	2.795660402	1.706426452	0.093278304	-3.877747934	-269.2680885
rs32329078	9554208	rs38194559	-1.411024129	2.601649627	-0.542357478	0.589650173	4.77058886	2.795660402	1.706426452	0.093278304	-3.877747934	-269.2680885
rs32093280	9556288	rs31328565	1.184617313	3.095724332	0.382662403	0.703368862	-2.034545167	2.838235034	-0.716834632	0.476352965	10.52435035	-270.5207557
rs36509452	9556566	rs31383741	-1.396080734	2.637868955	-0.529245674	0.598654903	4.71430351	2.785740318	1.692298266	0.095955233	-1.067202783	-269.303862
rs37013435	9558242	rs38122149	-1.411024129	2.601649627	-0.542357478	0.589650173	4.77058886	2.795660402	1.706426452	0.093278304	-3.877747934	-269.2680885
rs32587619	9558650	rs37474856	-1.411024129	2.601649627	-0.542357478	0.589650173	4.77058886	2.795660402	1.706426452	0.093278304	-3.877747934	-269.2680885
rs32104829	9580881	rs30607287	3.341496091	3.571339794	0.935642163	0.353336907	-2.785201517	3.977380949	-0.700260184	0.486564382	5.852300263	-269.4362093
rs37432940	9584528	rs36777940	3.285365195	3.610672546	0.909903945	0.366639048	-2.408436455	3.988536491	-0.603839644	0.548304825	5.443944161	-269.6267118
rs31613641	9584587	rs32134622	3.306182676	3.556745025	0.929552906	0.356455374	-2.884866326	3.979646219	-0.724905222	0.471424664	6.338650791	-269.4041621
rs37074266	9608011	rs30814580	3.306182676	3.556745025	0.929552906	0.356455374	-2.884866326	3.979646219	-0.724905222	0.471424664	6.338650791	-269.4041621
rs38194559	9611932	rs36408428	3.306182676	3.556745025	0.929552906	0.356455374	-2.884866326	3.979646219	-0.724905222	0.471424664	6.338650791	-269.4041621
rs31328565	9612587	rs38737885	3.331928951	3.584442508	0.929552906	0.356455374	-2.884866326	3.979646219	-0.724905222	0.471424664	6.338650791	-269.4041621
rs31383741	9617648	rs6194994	-1.411024129	2.601649627	-0.542357478	0.589650173	4.77058886	2.795660402	1.706426452	0.093278304	-3.877747934	-269.2680885
rs38122149	9621138	rs36558216	3.306182676	3.556745025	0.929552906	0.356455374	-2.884866326	3.979646219	-0.724905222	0.471424664	6.338650791	-269.4041621
rs37474856	9623268	rs36892735	3.306182676	3.556745025	0.929552906	0.356455374	-2.884866326	3.979646219	-0.724905222	0.471424664	6.338650791	-269.4041621
rs30607287	9632634	rs30591297	3.306182676	3.556745025	0.929552906	0.356455374	-2.884866326	3.979646219	-0.724905222	0.471424664	6.338650791	-269.4041621
rs38524056	9632928	rs31141032	nan	nan	nan	nan	nan	nan	nan	nan	nan	nan
rs36777940	9633282	rs37833108	3.306182676	3.556745025	0.929552906	0.356455374	-2.884866326	3.979646219	-0.724905222	0.471424664	6.338650791	-269.4041621
rs32134622	9633325	rs36347641	3.306182676	3.556745025	0.929552906	0.356455374	-2.884866326	3.979646219	-0.724905222	0.471424664	6.338650791	-269.4041621
rs30814580	9640193	rs36244633	3.306182676	3.556745025	0.929552906	0.356455374	-2.884866326	3.979646219	-0.724905222	0.471424664	6.338650791	-269.4041621
rs36408428	9651828	rs38377194	-1.303015449	2.622187244	-0.4969193	0.621124355	4.845018766	2.762118689	1.754095066	0.084696522	-1.435425621	-269.209917
rs38737885	9663014	rs37640420	-0.57986569	2.582878145	-0.224503696	0.823154424	3.710566519	2.869452175	1.293127152	0.201094118	-0.877538568	-269.9544343
rs6194994	9663682	rs38137796	-1.411024129	2.601649627	-0.542357478	0.589650173	4.77058886	2.795660402	1.706426452	0.093278304	-3.877747934	-269.2680885
rs36558216	9671108	rs37416436	-1.411024129	2.601649627	-0.542357478	0.589650173	4.77058886	2.795660402	1.706426452	0.093278304	-3.877747934	-269.2680885
rs36892735	9673824	rs37935602	-1.560638583	2.599035672	-0.60046832	0.550533389	5.02485142	2.781350092	1.806623134	0.076009486	-2.857793395	-269.0770683
rs30591297	9699145	rs37127516	1.853638053	2.635975679	0.70320757	0.484739685	1.168905273	2.84399687	0.411007932	0.682581372	6.325092856	-270.4472197
rs31141032	9699881	rs32427956	4.311508894	3.443278478	1.25215225	0.215540262	-1.937793053	3.758026211	-0.515641175	0.608065087	2.661953523	-269.1937073
rs37833108	9701404	rs32460855	3.318981348	3.570513657	0.929552906	0.356455374	-2.884866326	3.979646219	-0.724905222	0.471424664	6.338650791	-269.4041621
rs36347641	9701601	rs32359664	4.613578369	3.561558895	1.295381743	0.200320788	-1.272644537	3.694582223	-0.344462367	0.731744474	-2.661596263	-269.0822711
rs36244633	9707840	rs38173841	3.306182676	3.556745025	0.929552906	0.356455374	-2.884866326	3.979646219	-0.724905222	0.471424664	6.338650791	-269.4041621
rs38377194	9711515	rs30802325	3.306182676	3.556745025	0.929552906	0.356455374	-2.884866326	3.979646219	-0.724905222	0.471424664	6.338650791	-269.4041621
rs37640420	9712468	rs31960923	3.29128628	3.647989531	0.902219223	0.370672042	-2.482918564	3.990970709	-0.622133998	0.536291899	5.877977109	-269.6096135
rs38137796	9713103	rs32596394	3.35358739	3.607742353	0.929552906	0.356455374	-2.884866326	3.979646219	-0.724905222	0.471424664	6.338650791	-269.4041621
rs37416436	9716383	rs31780353	3.306182676	3.556745025	0.929552906	0.356455374	-2.884866326	3.979646219	-0.724905222	0.471424664	6.338650791	-269.4041621
rs37935602	9716422	rs31791158	0.946647377	3.209470919	0.29495434	0.769081991	-2.954016047	3.053362684	-0.967463204	0.337329533	6.027140916	-270.1083128
rs37127516	9736675	rs31460178	-1.351345058	2.713458271	-0.498015788	0.620356068	-0.935841724	2.55677107	-0.366024841	0.715678257	4.378120053	-270.619992
rs32427956	9739417	rs31793020	3.338511607	3.152921971	1.058862743	0.294052261	-3.088964358	2.760307593	-1.119065269	0.26772552	8.609550796	-269.6942362
rs32460855	9740340	rs37013685	3.835301142	3.183034855	1.204919618	0.233127801	-3.562059181	2.787063017	-1.278069121	0.206316437	11.09746122	-269.3774496
rs32359664	9740562	rs36556446	3.833505169	3.181544321	1.204919618	0.233127801	-3.562059181	2.787063017	-1.278069121	0.206316437	11.09746122	-269.3774496
rs38173841	9758243	rs30705658	-2.056752196	2.79290202	-0.736421178	0.464442667	-0.191111276	2.57005451	-0.074360787	0.940979186	6.285669474	-270.5327781
rs30802325	9766085	rs36346304	-1.357337952	2.725491812	-0.498015788	0.620356068	-0.935841724	2.55677107	-0.366024841	0.715678257	4.378120053	-270.619992
rs31960923	9767164	rs38892347	-1.357337952	2.725491812	-0.498015788	0.620356068	-0.935841724	2.55677107	-0.366024841	0.715678257	4.378120053	-270.619992
rs32596394	9771745	rs32632661	-1.357337952	2.725491812	-0.498015788	0.620356068	-0.935841724	2.55677107	-0.366024841	0.715678257	4.378120053	-270.619992
rs31780353	9792708	rs3680898	3.835301142	3.183034855	1.204919618	0.233127801	-3.562059181	2.787063017	-1.278069121	0.206316437	11.09746122	-269.3774496
rs31791158	9792874	rs3682092	3.835301142	3.183034855	1.204919618	0.233127801	-3.562059181	2.787063017	-1.278069121	0.206316437	11.09746122	-269.3774496
rs31460178	9825887	rs31158527	3.835301142	3.183034855	1.204919618	0.233127801	-3.562059181	2.787063017	-1.278069121	0.206316437	11.09746122	-269.3774496
rs31793020	9825915	rs31673865	-1.411024129	2.601649627	-0.542357478	0.589650173	4.77058886	2.795660402	1.706426452	0.093278304	-3.877747934	-269.2680885
rs37013685	9837557	rs31611272	-0.317641758	2.671837301	-0.118885142	0.905777162	2.201153017	2.61829333	0.840682361	0.403978397	-0.192708577	-270.4577625
rs36556446	9874001	rs39056130	-0.445655635	2.679613164	-0.166313422	0.868488729	2.445023919	2.630399746	0.929525606	0.356469395	-0.543613725	-270.3722939
rs30705658	9883287	rs32732922	1.184617313	3.095724332	0.382662403	0.703368862	-2.034545167	2.838235034	-0.716834632	0.476352965	10.52435035	-270.5207557
rs36346304	9887705	rs38995578	3.306182676	3.556745025	0.929552906	0.356455374	-2.884866326	3.979646219	-0.724905222	0.471424664	6.338650791	-269.4041621
rs38892347	9890177	rs39624579	-0.317641758	2.671837301	-0.118885142	0.905777162	2.201153017	2.61829333	0.840682361	0.403978397	-0.192708577	-270.4577625
rs32632661	9918980	rs31770860	-0.317641758	2.671837301	-0.118885142	0.905777162	2.201153017	2.61829333	0.840682361	0.403978397	-0.192708577	-270.4577625
rs3680898	9926935	rs30702833	1.134166292	3.107487622	0.364978539	0.716454951	-2.027516858	2.830102768	-0.716411037	0.476612431	10.76718729	-270.5261763
rs3682092	9929688	rs30869689	-0.317641758	2.671837301	-0.118885142	0.905777162	2.201153017	2.61829333	0.840682361	0.403978397	-0.192708577	-270.4577625
rs31158527	9930467	rs31970151	-0.317641758	2.671837301	-0.118885142	0.905777162	2.201153017	2.61829333	0.840682361	0.403978397	-0.192708577	-270.4577625
rs31673865	9931074	rs3702980	-0.317641758	2.671837301	-0.118885142	0.905777162	2.201153017	2.61829333	0.840682361	0.403978397	-0.192708577	-270.4577625
rs31611272	9931148	rs3703103	-0.447583634	2.658182042	-0.168379602	0.866870457	2.456137715	2.628596131	0.934391436	0.353975989	-0.535694004	-270.3673039
rs39056130	9952426	rs32327760	-1.357337952	2.725491812	-0.498015788	0.620356068	-0.935841724	2.55677107	-0.366024841	0.715678257	4.378120053	-270.619992
rs32732922	9952456	rs32570405	-1.357337952	2.725491812	-0.498015788	0.620356068	-0.935841724	2.55677107	-0.366024841	0.715678257	4.378120053	-270.619992
rs38995578	9962982	rs32803228	-1.346154184	2.703035159	-0.498015788	0.620356068	-0.935841724	2.55677107	-0.366024841	0.715678257	4.378120053	-270.619992
rs39624579	9979644	rs36390277	-1.357337952	2.725491812	-0.498015788	0.620356068	-0.935841724	2.55677107	-0.366024841	0.715678257	4.378120053	-270.619992
rs31770860	9990238	rs31147284	-0.612013381	2.760033343	-0.2217413	0.825294169	-0.459055531	2.550903609	-0.179958008	0.857812804	6.080671021	-270.7903893
rs30702833	9990266	rs31895602	-1.240808922	2.734992889	-0.45367903	0.651752873	-1.145754812	2.570154242	-0.445792238	0.657407025	3.523314862	-270.6025611
rs30869689	9993566	rs38996744	-1.357337952	2.725491812	-0.498015788	0.620356068	-0.935841724	2.55677107	-0.366024841	0.715678257	4.378120053	-270.619992
rs31970151	9994516	rs32046109	-1.604724132	2.720769798	-0.589805184	0.557612077	-0.826635205	2.551433625	-0.32398852	0.747112199	4.392141999	-270.5734056
rs3702980	9994565	rs31266725	-1.734072766	2.743983465	-0.631954525	0.529899793	-0.639265326	2.534517651	-0.252223663	0.801759865	5.315006629	-270.5752209
rs3703103	9995926	rs6241531	-1.977761046	2.746125631	-0.720200497	0.474294088	-0.237905017	2.572856728	-0.092467262	0.926645454	6.206339132	-270.5423979
rs32327760	9996566	rs32591895	1.231355876	3.036308417	0.405543742	0.686570024	-2.010166942	2.796263055	-0.718876194	0.475103556	8.914730894	-270.5051752
rs32570405	10008239	rs32666901	0.698916405	2.642752704	0.264465307	0.792358928	2.986314214	2.823271789	1.057749461	0.294555334	1.048232497	-270.1832831
rs32803228	10010246	rs37328558	-1.411024129	2.601649627	-0.542357478	0.589650173	4.77058886	2.795660402	1.706426452	0.093278304	-3.877747934	-269.2680885
rs36390277	10010985	rs31090460	4.626084682	3.213356823	1.439642385	0.15534435	-4.002286714	2.766672966	-1.446606362	0.153390175	10.78158574	-268.9079859
rs31147284	10018897	rs30704246	-0.746174062	2.621369401	-0.284650482	0.77692582	4.326714592	2.940242925	1.471550039	0.146547764	-4.009379408	-269.6968188
rs31895602	10019112	rs3698285	-1.123536887	2.673615049	-0.42023136	0.675869258	4.407269717	2.968009335	1.484924479	0.142978898	-4.305387178	-269.6765159
rs38996744	10023502	rs31884175	3.306182676	3.556745025	0.929552906	0.356455374	-2.884866326	3.979646219	-0.724905222	0.471424664	6.338650791	-269.4041621
rs32046109	10026501	rs32013168	-1.411024129	2.601649627	-0.542357478	0.589650173	4.77058886	2.795660402	1.706426452	0.093278304	-3.877747934	-269.2680885
rs31266725	10027630	rs31575489	-1.411024129	2.601649627	-0.542357478	0.589650173	4.77058886	2.795660402	1.706426452	0.093278304	-3.877747934	-269.2680885
rs6241531	10070467	rs37417846	-1.534378239	2.612422501	-0.587339237	0.559255536	4.976350151	2.804024188	1.77471727	0.081192423	-3.611829094	-269.1411253
rs32591895	10102980	rs52186039	-0.186295861	3.048142235	-0.061117837	0.951475484	-0.733643522	2.829675396	-0.259267732	0.796346697	8.878362832	-270.7946096
rs32666901	10103195	rs47052811	3.835301142	3.183034855	1.204919618	0.233127801	-3.562059181	2.787063017	-1.278069121	0.206316437	11.09746122	-269.3774496
rs37328558	10103309	rs32680315	4.169168784	3.154919894	1.321481661	0.191530037	-3.044186411	2.87365807	-1.059341904	0.293835918	9.002977079	-269.4069309
rs31090460	10126025	rs48701342	3.835301142	3.183034855	1.204919618	0.233127801	-3.562059181	2.787063017	-1.278069121	0.206316437	11.09746122	-269.3774496
rs30704246	10127829	rs51351792	0.479045239	3.202980212	0.149562347	0.88162878	-1.761953728	2.795839943	-0.630205507	0.531035302	10.19386137	-270.6238869
rs3698285	10130220	rs48124020	3.835301142	3.183034855	1.204919618	0.233127801	-3.562059181	2.787063017	-1.278069121	0.206316437	11.09746122	-269.3774496
rs31884175	10143552	rs49395183	3.835301142	3.183034855	1.204919618	0.233127801	-3.562059181	2.787063017	-1.278069121	0.206316437	11.09746122	-269.3774496
rs32013168	10143629	rs47351031	2.402369775	3.229623067	0.743854538	0.459967433	-2.220320243	2.817460885	-0.788057167	0.433872318	8.648831954	-270.2712118
rs31575489	10149749	rs50045048	3.835301142	3.183034855	1.204919618	0.233127801	-3.562059181	2.787063017	-1.278069121	0.206316437	11.09746122	-269.3774496
rs37417846	10153073	rs32186775	3.306182676	3.556745025	0.929552906	0.356455374	-2.884866326	3.979646219	-0.724905222	0.471424664	6.338650791	-269.4041621
rs52186039	10169543	rs32074627	2.845918925	3.782987269	0.752294079	0.454916577	1.265070522	3.68723969	0.343094192	0.732768075	1.463978748	-270.5315859
rs47052811	10171868	rs50548130	3.306182676	3.556745025	0.929552906	0.356455374	-2.884866326	3.979646219	-0.724905222	0.471424664	6.338650791	-269.4041621
rs32680315	10195551	rs49124005	3.835301142	3.183034855	1.204919618	0.233127801	-3.562059181	2.787063017	-1.278069121	0.206316437	11.09746122	-269.3774496
rs48701342	10200983	rs50198068	3.306182676	3.556745025	0.929552906	0.356455374	-2.884866326	3.979646219	-0.724905222	0.471424664	6.338650791	-269.4041621
rs51351792	10203449	rs49438856	3.306182676	3.556745025	0.929552906	0.356455374	-2.884866326	3.979646219	-0.724905222	0.471424664	6.338650791	-269.4041621
rs48124020	10209065	rs50207059	3.306182676	3.556745025	0.929552906	0.356455374	-2.884866326	3.979646219	-0.724905222	0.471424664	6.338650791	-269.4041621
rs49395183	10247169	rs31048766	3.306182676	3.556745025	0.929552906	0.356455374	-2.884866326	3.979646219	-0.724905222	0.471424664	6.338650791	-269.4041621
rs47351031	10249909	rs31869174	3.318981348	3.570513657	0.929552906	0.356455374	-2.884866326	3.979646219	-0.724905222	0.471424664	6.338650791	-269.4041621
rs50045048	10250003	rs31688830	3.306182676	3.556745025	0.929552906	0.356455374	-2.884866326	3.979646219	-0.724905222	0.471424664	6.338650791	-269.4041621
rs32186775	10252259	rs50238983	-1.430396575	2.637368588	-0.542357478	0.589650173	4.77058886	2.795660402	1.706426452	0.093278304	-3.877747934	-269.2680885
rs32074627	10254656	rs47106410	-1.356424719	2.723658069	-0.498015788	0.620356068	-0.935841724	2.55677107	-0.366024841	0.715678257	4.378120053	-270.619992
rs50548130	10254931	rs50351896	3.306182676	3.556745025	0.929552906	0.356455374	-2.884866326	3.979646219	-0.724905222	0.471424664	6.338650791	-269.4041621
rs49124005	10255000	rs48131556	3.691538402	3.409845218	1.082611722	0.283461223	-2.627126453	3.308548908	-0.794041898	0.430407916	-1.24053809	-269.029032
rs50198068	10266814	rs50575980	3.306182676	3.556745025	0.929552906	0.356455374	-2.884866326	3.979646219	-0.724905222	0.471424664	6.338650791	-269.4041621
rs49438856	10269784	rs48433803	3.35358739	3.607742353	0.929552906	0.356455374	-2.884866326	3.979646219	-0.724905222	0.471424664	6.338650791	-269.4041621
rs50207059	10304139	rs31490739	3.306182676	3.556745025	0.929552906	0.356455374	-2.884866326	3.979646219	-0.724905222	0.471424664	6.338650791	-269.4041621
rs31048766	10317104	rs31964121	3.399332807	3.656954633	0.929552906	0.356455374	-2.884866326	3.979646219	-0.724905222	0.471424664	6.338650791	-269.4041621
rs31869174	10318665	rs31046093	3.306182676	3.556745025	0.929552906	0.356455374	-2.884866326	3.979646219	-0.724905222	0.471424664	6.338650791	-269.4041621
rs31688830	10322880	rs52148801	3.466652476	3.635351269	0.953594913	0.344246206	-1.260583544	3.682644532	-0.342303889	0.733359563	2.643268153	-269.8681944
rs50238983	10323722	rs46913433	3.345028376	3.598534686	0.929552906	0.356455374	-2.884866326	3.979646219	-0.724905222	0.471424664	6.338650791	-269.4041621
rs47106410	10327804	rs47725735	3.273751228	3.65468493	0.895768388	0.374079216	-2.830207078	3.981818557	-0.710782533	0.480067602	6.439865632	-269.4865971
rs50351896	10343089	rs50143976	3.306182676	3.556745025	0.929552906	0.356455374	-2.884866326	3.979646219	-0.724905222	0.471424664	6.338650791	-269.4041621
rs48131556	10385668	rs52132929	3.306182676	3.556745025	0.929552906	0.356455374	-2.884866326	3.979646219	-0.724905222	0.471424664	6.338650791	-269.4041621
rs50575980	10386154	rs48910952	3.306182676	3.556745025	0.929552906	0.356455374	-2.884866326	3.979646219	-0.724905222	0.471424664	6.338650791	-269.4041621
rs48433803	10389789	rs45933882	3.306182676	3.556745025	0.929552906	0.356455374	-2.884866326	3.979646219	-0.724905222	0.471424664	6.338650791	-269.4041621
rs31490739	10461142	rs31879648	3.306182676	3.556745025	0.929552906	0.356455374	-2.884866326	3.979646219	-0.724905222	0.471424664	6.338650791	-269.4041621
rs31964121	10489247	rs31883625	3.354752568	3.585278191	0.935702166	0.353306267	-2.784176091	3.97729893	-0.700016805	0.486715225	5.848051409	-269.4365081
rs31046093	10497747	rs31884877	3.306182676	3.556745025	0.929552906	0.356455374	-2.884866326	3.979646219	-0.724905222	0.471424664	6.338650791	-269.4041621
rs52148801	10512996	rs31650192	3.12730716	3.36431325	0.929552906	0.356455374	-2.884866326	3.979646219	-0.724905222	0.471424664	6.338650791	-269.4041621
rs46913433	10513127	rs31884542	3.306182676	3.556745025	0.929552906	0.356455374	-2.884866326	3.979646219	-0.724905222	0.471424664	6.338650791	-269.4041621
rs47725735	10534417	rs31889258	3.306182676	3.556745025	0.929552906	0.356455374	-2.884866326	3.979646219	-0.724905222	0.471424664	6.338650791	-269.4041621
rs50143976	10545481	rs31887403	3.35358739	3.607742353	0.929552906	0.356455374	-2.884866326	3.979646219	-0.724905222	0.471424664	6.338650791	-269.4041621
rs52132929	10551353	rs31882626	3.51905719	3.785752447	0.929552906	0.356455374	-2.884866326	3.979646219	-0.724905222	0.471424664	6.338650791	-269.4041621
rs48910952	10567941	rs30590310	3.306182676	3.556745025	0.929552906	0.356455374	-2.884866326	3.979646219	-0.724905222	0.471424664	6.338650791	-269.4041621
rs45933882	10577182	rs31888648	3.306182676	3.556745025	0.929552906	0.356455374	-2.884866326	3.979646219	-0.724905222	0.471424664	6.338650791	-269.4041621
rs31879648	10583054	rs31890871	3.12730716	3.36431325	0.929552906	0.356455374	-2.884866326	3.979646219	-0.724905222	0.471424664	6.338650791	-269.4041621
rs31879975	10584379	rs31884110	nan	nan	nan	nan	nan	nan	nan	nan	nan	nan
rs31883625	10588916	rs31883842	-1.426531751	2.630242618	-0.542357478	0.589650173	4.77058886	2.795660402	1.706426452	0.093278304	-3.877747934	-269.2680885
rs31884877	10590223	rs31888137	3.306182676	3.556745025	0.929552906	0.356455374	-2.884866326	3.979646219	-0.724905222	0.471424664	6.338650791	-269.4041621
rs31650192	10606537	rs30935259	-1.235559871	2.712753206	-0.455463427	0.650476444	-1.136414925	2.571441904	-0.441936846	0.660178375	3.556276055	-270.6035404
rs31884542	10612482	rs31892101	3.59136278	3.631758075	0.988877206	0.326830775	-0.818325041	3.596245706	-0.227549814	0.820796473	1.761581468	-269.9329597
rs31889258	10612508	rs31892964	3.306182676	3.556745025	0.929552906	0.356455374	-2.884866326	3.979646219	-0.724905222	0.471424664	6.338650791	-269.4041621
rs31887403	10621740	rs31890900	3.306182676	3.556745025	0.929552906	0.356455374	-2.884866326	3.979646219	-0.724905222	0.471424664	6.338650791	-269.4041621
rs31882626	10628082	rs31894465	3.306182676	3.556745025	0.929552906	0.356455374	-2.884866326	3.979646219	-0.724905222	0.471424664	6.338650791	-269.4041621
rs30590310	10634759	rs32080451	-1.005082237	2.671363048	-0.376243221	0.7081089	4.227715792	2.950038757	1.433105169	0.157196365	-3.361112521	-269.7558667
rs31888648	10634794	rs32793994	3.306182676	3.556745025	0.929552906	0.356455374	-2.884866326	3.979646219	-0.724905222	0.471424664	6.338650791	-269.4041621
rs31890871	10656402	rs31894222	3.306182676	3.556745025	0.929552906	0.356455374	-2.884866326	3.979646219	-0.724905222	0.471424664	6.338650791	-269.4041621
rs31884110	10668399	rs31895570	3.306182676	3.556745025	0.929552906	0.356455374	-2.884866326	3.979646219	-0.724905222	0.471424664	6.338650791	-269.4041621
rs31883842	10694854	rs32495170	3.306182676	3.556745025	0.929552906	0.356455374	-2.884866326	3.979646219	-0.724905222	0.471424664	6.338650791	-269.4041621
rs31888137	10706436	rs31901089	3.306182676	3.556745025	0.929552906	0.356455374	-2.884866326	3.979646219	-0.724905222	0.471424664	6.338650791	-269.4041621
rs30935259	10716199	rs6228586	-3.144869523	2.706690339	-1.161887445	0.250040231	-1.137548685	2.53394394	-0.448924172	0.655159266	7.288491032	-269.9770376
rs31892101	10716294	rs6229141	0.95812884	3.076657396	0.311418763	0.756598919	-1.712639027	2.807637278	-0.609992979	0.544249077	9.34336765	-270.6082475
rs31892964	10730427	rs31902760	1.184617313	3.095724332	0.382662403	0.703368862	-2.034545167	2.838235034	-0.716834632	0.476352965	10.52435035	-270.5207557
rs31890900	10733633	rs31894510	1.184617313	3.095724332	0.382662403	0.703368862	-2.034545167	2.838235034	-0.716834632	0.476352965	10.52435035	-270.5207557
rs31894465	10733791	rs31895876	0.600864677	3.112873485	0.19302573	0.847613162	-1.477255892	2.840370527	-0.52009267	0.604978558	9.751330049	-270.6840522
rs32080451	10763382	rs31898818	1.184617313	3.095724332	0.382662403	0.703368862	-2.034545167	2.838235034	-0.716834632	0.476352965	10.52435035	-270.5207557
rs32793994	10765183	rs48419892	1.189132073	3.107522617	0.382662403	0.703368862	-2.034545167	2.838235034	-0.716834632	0.476352965	10.52435035	-270.5207557
rs31894222	10784778	rs31898660	0.95812884	3.076657396	0.311418763	0.756598919	-1.712639027	2.807637278	-0.609992979	0.544249077	9.34336765	-270.6082475
rs31895570	10784964	rs31898662	-0.363376539	3.073338944	-0.118235101	0.906289911	-0.467282138	2.807448412	-0.166443713	0.868386666	8.48344815	-270.8103047
rs32495170	10785016	rs31899644	1.184617313	3.095724332	0.382662403	0.703368862	-2.034545167	2.838235034	-0.716834632	0.476352965	10.52435035	-270.5207557
rs31901089	10803628	rs31902442	1.184617313	3.095724332	0.382662403	0.703368862	-2.034545167	2.838235034	-0.716834632	0.476352965	10.52435035	-270.5207557
rs6228586	10804368	rs31903355	1.184617313	3.095724332	0.382662403	0.703368862	-2.034545167	2.838235034	-0.716834632	0.476352965	10.52435035	-270.5207557
rs6229141	10824760	rs31910934	1.184617313	3.095724332	0.382662403	0.703368862	-2.034545167	2.838235034	-0.716834632	0.476352965	10.52435035	-270.5207557
rs31902760	10828106	rs31904942	1.184617313	3.095724332	0.382662403	0.703368862	-2.034545167	2.838235034	-0.716834632	0.476352965	10.52435035	-270.5207557
rs31894510	10836144	rs31910662	1.184617313	3.095724332	0.382662403	0.703368862	-2.034545167	2.838235034	-0.716834632	0.476352965	10.52435035	-270.5207557
rs31895876	10838421	rs31907478	1.185625423	3.098358794	0.382662403	0.703368862	-2.034545167	2.838235034	-0.716834632	0.476352965	10.52435035	-270.5207557
rs31898818	10845190	rs31906451	3.306182676	3.556745025	0.929552906	0.356455374	-2.884866326	3.979646219	-0.724905222	0.471424664	6.338650791	-269.4041621
rs48419892	10864232	rs31908079	3.368786557	3.566558732	0.944548179	0.34880788	-2.846246029	3.974855043	-0.71606285	0.476825766	6.441807093	-269.394241
rs31898660	10864571	rs31908082	3.76892474	3.686956343	1.022231996	0.31091602	-1.086334852	3.585306865	-0.302996338	0.762976767	1.852656793	-269.7938503
rs31898662	10865227	rs31908711	3.306182676	3.556745025	0.929552906	0.356455374	-2.884866326	3.979646219	-0.724905222	0.471424664	6.338650791	-269.4041621
rs31899644	10928821	rs31914200	3.306182676	3.556745025	0.929552906	0.356455374	-2.884866326	3.979646219	-0.724905222	0.471424664	6.338650791	-269.4041621
rs31902442	10929061	rs31915069	3.306182676	3.556745025	0.929552906	0.356455374	-2.884866326	3.979646219	-0.724905222	0.471424664	6.338650791	-269.4041621
rs31903355	10931448	rs31911083	3.306182676	3.556745025	0.929552906	0.356455374	-2.884866326	3.979646219	-0.724905222	0.471424664	6.338650791	-269.4041621
rs31910934	10931750	rs31911900	3.39594928	3.594391695	0.944791099	0.348684878	-2.845715853	3.974767044	-0.715945317	0.476897791	6.44376584	-269.3940836
rs31904942	10945149	rs6304641	3.306182676	3.556745025	0.929552906	0.356455374	-2.884866326	3.979646219	-0.724905222	0.471424664	6.338650791	-269.4041621
rs31910662	10955557	rs31920733	3.306182676	3.556745025	0.929552906	0.356455374	-2.884866326	3.979646219	-0.724905222	0.471424664	6.338650791	-269.4041621
rs31907478	10957905	rs6314376	3.306182676	3.556745025	0.929552906	0.356455374	-2.884866326	3.979646219	-0.724905222	0.471424664	6.338650791	-269.4041621
rs31906451	10959308	rs31918441	3.306182676	3.556745025	0.929552906	0.356455374	-2.884866326	3.979646219	-0.724905222	0.471424664	6.338650791	-269.4041621
rs31908079	10989999	rs31674208	3.306182676	3.556745025	0.929552906	0.356455374	-2.884866326	3.979646219	-0.724905222	0.471424664	6.338650791	-269.4041621
rs31908082	10990144	rs31914004	3.306182676	3.556745025	0.929552906	0.356455374	-2.884866326	3.979646219	-0.724905222	0.471424664	6.338650791	-269.4041621
rs31908711	11016456	rs31430530	3.306182676	3.556745025	0.929552906	0.356455374	-2.884866326	3.979646219	-0.724905222	0.471424664	6.338650791	-269.4041621
rs31914200	11019173	rs31921961	3.306182676	3.556745025	0.929552906	0.356455374	-2.884866326	3.979646219	-0.724905222	0.471424664	6.338650791	-269.4041621
rs31915069	11019286	rs30807317	3.306182676	3.556745025	0.929552906	0.356455374	-2.884866326	3.979646219	-0.724905222	0.471424664	6.338650791	-269.4041621
rs31911083	11025860	rs31921651	3.306182676	3.556745025	0.929552906	0.356455374	-2.884866326	3.979646219	-0.724905222	0.471424664	6.338650791	-269.4041621
rs31911900	11028144	rs31920413	3.35358739	3.607742353	0.929552906	0.356455374	-2.884866326	3.979646219	-0.724905222	0.471424664	6.338650791	-269.4041621
rs6304641	11043919	rs31917779	3.306182676	3.556745025	0.929552906	0.356455374	-2.884866326	3.979646219	-0.724905222	0.471424664	6.338650791	-269.4041621
rs31920733	11044250	rs31918674	1.184617313	3.095724332	0.382662403	0.703368862	-2.034545167	2.838235034	-0.716834632	0.476352965	10.52435035	-270.5207557
rs6314376	11045249	rs3679024	0.959469149	3.080961276	0.311418763	0.756598919	-1.712639027	2.807637278	-0.609992979	0.544249077	9.34336765	-270.6082475
rs31918441	11048190	rs31721125	-1.350244241	2.711247864	-0.498015788	0.620356068	-0.935841724	2.55677107	-0.366024841	0.715678257	4.378120053	-270.619992
rs31674208	11049008	rs30768053	1.184617313	3.095724332	0.382662403	0.703368862	-2.034545167	2.838235034	-0.716834632	0.476352965	10.52435035	-270.5207557
rs31914004	11068173	rs31622769	1.184617313	3.095724332	0.382662403	0.703368862	-2.034545167	2.838235034	-0.716834632	0.476352965	10.52435035	-270.5207557
rs31430530	11073906	rs6360236	1.184617313	3.095724332	0.382662403	0.703368862	-2.034545167	2.838235034	-0.716834632	0.476352965	10.52435035	-270.5207557
rs31921961	11074559	rs31921820	-1.426531751	2.630242618	-0.542357478	0.589650173	4.77058886	2.795660402	1.706426452	0.093278304	-3.877747934	-269.2680885
rs30807317	11074576	rs31921823	0.318328552	2.677614253	0.118885142	0.905777162	-2.201153017	2.61829333	-0.840682361	0.403978397	-0.192708577	-270.4577625
rs31921651	11074623	rs31922565	3.788829299	3.706428008	1.022231996	0.31091602	-1.086334852	3.585306865	-0.302996338	0.762976767	1.852656793	-269.7938503
rs31920413	11089621	rs31925762	-1.426531751	2.630242618	-0.542357478	0.589650173	4.77058886	2.795660402	1.706426452	0.093278304	-3.877747934	-269.2680885
rs31917779	11095711	rs31930091	-0.318028262	2.675088372	-0.118885142	0.905777162	2.201153017	2.61829333	0.840682361	0.403978397	-0.192708577	-270.4577625
rs31918674	11100537	rs31927541	1.188170381	3.105009457	0.382662403	0.703368862	-2.034545167	2.838235034	-0.716834632	0.476352965	10.52435035	-270.5207557
rs3679024	11104850	rs31926519	0.777517603	3.147458956	0.24703026	0.805757127	-1.697343329	2.85107501	-0.595334505	0.553935786	9.435072997	-270.6335828
rs31721125	11106368	rs31929353	1.184617313	3.095724332	0.382662403	0.703368862	-2.034545167	2.838235034	-0.716834632	0.476352965	10.52435035	-270.5207557
rs30768053	11106898	rs31930132	-1.426531751	2.630242618	-0.542357478	0.589650173	4.77058886	2.795660402	1.706426452	0.093278304	-3.877747934	-269.2680885
rs31622769	11108269	rs31926529	1.184617313	3.095724332	0.382662403	0.703368862	-2.034545167	2.838235034	-0.716834632	0.476352965	10.52435035	-270.5207557
rs6360236	11114913	rs31095066	-0.316878105	2.665413845	-0.118885142	0.905777162	2.201153017	2.61829333	0.840682361	0.403978397	-0.192708577	-270.4577625
rs31921820	11123948	rs31931971	-1.552402563	2.64094916	-0.587819935	0.558934981	4.978446777	2.803895564	1.775546436	0.081054095	-3.603091345	-269.1395303
rs31921823	11124271	rs31932903	-1.426531751	2.630242618	-0.542357478	0.589650173	4.77058886	2.795660402	1.706426452	0.093278304	-3.877747934	-269.2680885
rs31922565	11125015	rs31934447	-0.316878105	2.665413845	-0.118885142	0.905777162	2.201153017	2.61829333	0.840682361	0.403978397	-0.192708577	-270.4577625
rs31925762	11126376	rs31934804	-0.009507252	2.679787483	-0.003547764	0.997181475	1.726205636	2.670122629	0.646489272	0.520512664	2.673360686	-270.6099201
rs31930091	11128265	rs31933905	1.184617313	3.095724332	0.382662403	0.703368862	-2.034545167	2.838235034	-0.716834632	0.476352965	10.52435035	-270.5207557
rs31927541	11129733	rs31934544	1.184617313	3.095724332	0.382662403	0.703368862	-2.034545167	2.838235034	-0.716834632	0.476352965	10.52435035	-270.5207557
rs31926519	11131507	rs31936740	1.776609155	3.097492228	0.573563717	0.568480524	-2.421205929	2.81713102	-0.859458049	0.393626299	10.84612376	-270.3349535
rs31929353	11135587	rs30608843	1.184617313	3.095724332	0.382662403	0.703368862	-2.034545167	2.838235034	-0.716834632	0.476352965	10.52435035	-270.5207557
rs31930132	11139960	rs13475723	-0.318028262	2.675088372	-0.118885142	0.905777162	2.201153017	2.61829333	0.840682361	0.403978397	-0.192708577	-270.4577625
rs31926529	11156521	rs30798904	0.436297166	2.665642312	0.16367431	0.870556556	1.304584482	2.653316955	0.491680604	0.624800846	3.598294448	-270.6842677
rs31095066	11170614	rs31936335	-0.40061236	2.668950895	-0.150101061	0.881205656	1.570094741	2.686263689	0.584490178	0.561157324	2.920386107	-270.64623
rs31931971	11174557	rs31939539	3.4388264	3.573317942	0.962362279	0.339862842	-2.987403335	3.9737278	-0.751788619	0.455218177	6.229553598	-269.3129918
rs31932903	11176854	rs31939568	4.305087831	3.184292614	1.351976201	0.181631668	-3.655933264	2.747541113	-1.330620039	0.188521935	8.914120382	-269.1505155
rs31934447	11176872	rs3681510	3.497214012	3.421154911	1.022231996	0.31091602	-1.086334852	3.585306865	-0.302996338	0.762976767	1.852656793	-269.7938503
rs31934804	11176948	rs3682122	-1.509488444	2.625439021	-0.574947059	0.567550785	4.748103718	2.760204324	1.720200087	0.090728041	-3.280394967	-269.2431895
rs31933905	11185683	rs32273835	4.057527601	3.455856614	1.174101837	0.245152715	-3.257761902	4.064420831	-0.801531642	0.426095592	5.540053038	-268.6865026
rs31934544	11186410	rs31937906	0.277284097	2.654320377	0.104465195	0.917160603	3.007884977	2.792647273	1.077073	0.285907246	1.934856121	-270.2053131
rs31936740	11187803	rs31941801	-1.430396575	2.637368588	-0.542357478	0.589650173	4.77058886	2.795660402	1.706426452	0.093278304	-3.877747934	-269.2680885
rs30608843	11189760	rs47433096	-0.317831371	2.673432231	-0.118885142	0.905777162	2.201153017	2.61829333	0.840682361	0.403978397	-0.192708577	-270.4577625
rs13475723	11190241	rs31871852	1.184617313	3.095724332	0.382662403	0.703368862	-2.034545167	2.838235034	-0.716834632	0.476352965	10.52435035	-270.5207557
rs30798904	11192838	rs31944422	1.184617313	3.095724332	0.382662403	0.703368862	-2.034545167	2.838235034	-0.716834632	0.476352965	10.52435035	-270.5207557
rs31936335	11193343	rs31937935	3.306182676	3.556745025	0.929552906	0.356455374	-2.884866326	3.979646219	-0.724905222	0.471424664	6.338650791	-269.4041621
rs31939539	11193817	rs31938850	3.306182676	3.556745025	0.929552906	0.356455374	-2.884866326	3.979646219	-0.724905222	0.471424664	6.338650791	-269.4041621
rs31939568	11194459	rs31940593	3.306182676	3.556745025	0.929552906	0.356455374	-2.884866326	3.979646219	-0.724905222	0.471424664	6.338650791	-269.4041621
rs3681510	11203856	rs31944737	1.184617313	3.095724332	0.382662403	0.703368862	-2.034545167	2.838235034	-0.716834632	0.476352965	10.52435035	-270.5207557
rs3682122	11208328	rs31944262	3.835301142	3.183034855	1.204919618	0.233127801	-3.562059181	2.787063017	-1.278069121	0.206316437	11.09746122	-269.3774496
rs32273835	11215189	rs31688153	1.652881585	3.048920744	0.54212022	0.589812543	-2.685444714	2.789677312	-0.962636324	0.339726424	10.1707916	-270.2494328
rs31937906	11220500	rs31947733	3.590426549	3.168690822	1.133094628	0.261836774	-3.236594803	2.772527001	-1.167380805	0.24783352	8.979706003	-269.5697571
rs31941801	11220784	rs31948635	3.306182676	3.556745025	0.929552906	0.356455374	-2.884866326	3.979646219	-0.724905222	0.471424664	6.338650791	-269.4041621
NA_7054	11232302	rs30468596	3.306182676	3.556745025	0.929552906	0.356455374	-2.884866326	3.979646219	-0.724905222	0.471424664	6.338650791	-269.4041621
rs47433096	11238162	rs52607983	2.697224581	2.9313055	0.920144482	0.361308554	-7.876735022	5.91896107	-1.330763107	0.188475127	22.77869539	-269.3782209
rs31871852	11243229	rs31235430	-1.426531751	2.630242618	-0.542357478	0.589650173	4.77058886	2.795660402	1.706426452	0.093278304	-3.877747934	-269.2680885
rs31944422	11262636	rs3710796	3.306182676	3.556745025	0.929552906	0.356455374	-2.884866326	3.979646219	-0.724905222	0.471424664	6.338650791	-269.4041621
rs31937935	11264232	rs32775882	-0.188752282	3.088333796	-0.061117837	0.951475484	-0.733643522	2.829675396	-0.259267732	0.796346697	8.878362832	-270.7946096
rs31938850	11264325	rs32537814	0.95812884	3.076657396	0.311418763	0.756598919	-1.712639027	2.807637278	-0.609992979	0.544249077	9.34336765	-270.6082475
rs31940593	11264691	rs31732113	1.184617313	3.095724332	0.382662403	0.703368862	-2.034545167	2.838235034	-0.716834632	0.476352965	10.52435035	-270.5207557
rs31944737	11266694	rs51228812	2.189643666	4.678287996	0.468043795	0.641507361	-0.072053427	3.800336558	-0.018959749	0.984938289	0.551300751	-270.5572435
rs31944262	11269489	rs31569476	-0.593865183	2.645235662	-0.224503696	0.823154424	3.710566519	2.869452175	1.293127152	0.201094118	-0.877538568	-269.9544343
rs31688153	11278653	rs48682386	0.094433933	2.570724809	0.036734361	0.970822953	2.841064725	2.868629878	0.99039083	0.32609701	2.604908651	-270.294392
rs31947733	11279659	rs48236510	0.70249253	2.656274798	0.264465307	0.792358928	2.986314214	2.823271789	1.057749461	0.294555334	1.048232497	-270.1832831
rs31948635	11287148	rs3024181	1.036648404	2.667107206	0.388678941	0.698936854	2.302221171	2.817909881	0.816996025	0.417274006	3.240781807	-270.3726449
rs30468596	11294523	rs30811807	0.70249253	2.656274798	0.264465307	0.792358928	2.986314214	2.823271789	1.057749461	0.294555334	1.048232497	-270.1832831
rs52607983	11294568	rs31724026	-1.426531751	2.630242618	-0.542357478	0.589650173	4.77058886	2.795660402	1.706426452	0.093278304	-3.877747934	-269.2680885
rs31235430	11295958	rs50552194	0.70249253	2.656274798	0.264465307	0.792358928	2.986314214	2.823271789	1.057749461	0.294555334	1.048232497	-270.1832831
rs3710796	11301556	rs51663520	0.70249253	2.656274798	0.264465307	0.792358928	2.986314214	2.823271789	1.057749461	0.294555334	1.048232497	-270.1832831
rs32775882	11303392	rs46019601	0.70249253	2.656274798	0.264465307	0.792358928	2.986314214	2.823271789	1.057749461	0.294555334	1.048232497	-270.1832831
rs32537814	11308801	rs46881170	1.184617313	3.095724332	0.382662403	0.703368862	-2.034545167	2.838235034	-0.716834632	0.476352965	10.52435035	-270.5207557
rs31732113	11314241	rs46665223	-1.426531751	2.630242618	-0.542357478	0.589650173	4.77058886	2.795660402	1.706426452	0.093278304	-3.877747934	-269.2680885
rs51228812	11320647	rs32611925	1.604877583	2.634302682	0.609222924	0.544755792	-2.158042146	2.703954676	-0.798105887	0.4280648	7.465457894	-270.32731
rs31569476	11328226	rs49451272	-1.426531751	2.630242618	-0.542357478	0.589650173	4.77058886	2.795660402	1.706426452	0.093278304	-3.877747934	-269.2680885
rs48682386	11335140	rs30713139	3.306182676	3.556745025	0.929552906	0.356455374	-2.884866326	3.979646219	-0.724905222	0.471424664	6.338650791	-269.4041621
rs48236510	11335175	rs32209599	1.21543877	3.529329059	0.344382388	0.731804297	-3.60713128	2.973645983	-1.213033192	0.2300345	10.85081093	-270.0586538
rs3024181	11345302	rs31875641	-1.438185652	2.651730107	-0.542357478	0.589650173	4.77058886	2.795660402	1.706426452	0.093278304	-3.877747934	-269.2680885
rs30811807	11347261	rs46856985	0.70249253	2.656274798	0.264465307	0.792358928	2.986314214	2.823271789	1.057749461	0.294555334	1.048232497	-270.1832831
rs31724026	11347574	rs48481212	-1.426531751	2.630242618	-0.542357478	0.589650173	4.77058886	2.795660402	1.706426452	0.093278304	-3.877747934	-269.2680885
rs50552194	11347628	rs49906525	3.306182676	3.556745025	0.929552906	0.356455374	-2.884866326	3.979646219	-0.724905222	0.471424664	6.338650791	-269.4041621
rs51663520	11347709	rs51475228	-0.872386142	2.704190789	-0.322605249	0.748154297	4.319395144	2.775217471	1.556416818	0.125049271	-5.204796437	-269.5557043
rs46019601	11351526	rs50949484	-1.426342108	2.629892952	-0.542357478	0.589650173	4.77058886	2.795660402	1.706426452	0.093278304	-3.877747934	-269.2680885
rs46881170	11361666	rs30804624	-1.426342108	2.629892952	-0.542357478	0.589650173	4.77058886	2.795660402	1.706426452	0.093278304	-3.877747934	-269.2680885
rs46665223	11370097	rs37095366	-1.509488444	2.625439021	-0.574947059	0.567550785	4.748103718	2.760204324	1.720200087	0.090728041	-3.280394967	-269.2431895
rs32611925	11370155	rs37402913	-1.864228927	2.639298387	-0.706335038	0.482807668	5.330976105	2.850773297	1.870010537	0.066532023	-6.703262529	-268.9542692
rs49451272	11370393	rs36744339	-1.426531751	2.630242618	-0.542357478	0.589650173	4.77058886	2.795660402	1.706426452	0.093278304	-3.877747934	-269.2680885
rs30713139	11370444	rs36638999	-1.426531751	2.630242618	-0.542357478	0.589650173	4.77058886	2.795660402	1.706426452	0.093278304	-3.877747934	-269.2680885
rs32209599	11385900	rs37102919	0.70249253	2.656274798	0.264465307	0.792358928	2.986314214	2.823271789	1.057749461	0.294555334	1.048232497	-270.1832831
rs31875641	11402253	rs32500306	0.70249253	2.656274798	0.264465307	0.792358928	2.986314214	2.823271789	1.057749461	0.294555334	1.048232497	-270.1832831
rs46856985	11408547	rs37821519	3.12730716	3.36431325	0.929552906	0.356455374	-2.884866326	3.979646219	-0.724905222	0.471424664	6.338650791	-269.4041621
rs48481212	11412066	rs36288573	-1.426531751	2.630242618	-0.542357478	0.589650173	4.77058886	2.795660402	1.706426452	0.093278304	-3.877747934	-269.2680885
rs49906525	11413335	rs38430709	0.90235719	2.683850262	0.336217412	0.737920296	2.67065288	2.812787714	0.949468339	0.346322099	2.016850005	-270.2674264
rs51475228	11425979	rs36253809	0.931371971	2.613467663	0.356374018	0.722853636	3.100233742	2.804032629	1.105633975	0.273450158	0.404482172	-270.0879462
rs50949484	11426240	rs30566471	0.70249253	2.656274798	0.264465307	0.792358928	2.986314214	2.823271789	1.057749461	0.294555334	1.048232497	-270.1832831
rs30804624	11426326	rs38718238	0.70249253	2.656274798	0.264465307	0.792358928	2.986314214	2.823271789	1.057749461	0.294555334	1.048232497	-270.1832831
rs37095366	11441469	rs31384567	0.70249253	2.656274798	0.264465307	0.792358928	2.986314214	2.823271789	1.057749461	0.294555334	1.048232497	-270.1832831
rs37402913	11442212	rs36641026	3.306182676	3.556745025	0.929552906	0.356455374	-2.884866326	3.979646219	-0.724905222	0.471424664	6.338650791	-269.4041621
rs36744339	11454579	rs3687812	0.70249253	2.656274798	0.264465307	0.792358928	2.986314214	2.823271789	1.057749461	0.294555334	1.048232497	-270.1832831
rs36638999	11455043	rs36705520	-1.426531751	2.630242618	-0.542357478	0.589650173	4.77058886	2.795660402	1.706426452	0.093278304	-3.877747934	-269.2680885
NA_15	11455415	rs36259224	0.70249253	2.656274798	0.264465307	0.792358928	2.986314214	2.823271789	1.057749461	0.294555334	1.048232497	-270.1832831
rs37102919	11478316	rs37660920	0.70249253	2.656274798	0.264465307	0.792358928	2.986314214	2.823271789	1.057749461	0.294555334	1.048232497	-270.1832831
rs32500306	11490657	rs30809897	0.70249253	2.656274798	0.264465307	0.792358928	2.986314214	2.823271789	1.057749461	0.294555334	1.048232497	-270.1832831
rs37821519	11494928	rs36452835	-1.426531751	2.630242618	-0.542357478	0.589650173	4.77058886	2.795660402	1.706426452	0.093278304	-3.877747934	-269.2680885
rs36288573	11505420	rs32682031	3.331928951	3.584442508	0.929552906	0.356455374	-2.884866326	3.979646219	-0.724905222	0.471424664	6.338650791	-269.4041621
rs38430709	11506825	rs37047798	3.306182676	3.556745025	0.929552906	0.356455374	-2.884866326	3.979646219	-0.724905222	0.471424664	6.338650791	-269.4041621
rs36253809	11506857	rs37799970	3.12730716	3.36431325	0.929552906	0.356455374	-2.884866326	3.979646219	-0.724905222	0.471424664	6.338650791	-269.4041621
rs30566471	11507077	rs38712745	1.103166223	2.714522707	0.406394178	0.685948646	2.266216103	2.842093427	0.797375653	0.428485258	3.680730592	-270.366144
rs38718238	11513041	rs37481569	-1.426531751	2.630242618	-0.542357478	0.589650173	4.77058886	2.795660402	1.706426452	0.093278304	-3.877747934	-269.2680885
rs31384567	11543004	rs36486373	-1.426531751	2.630242618	-0.542357478	0.589650173	4.77058886	2.795660402	1.706426452	0.093278304	-3.877747934	-269.2680885
rs36641026	11546002	rs37400618	3.354301017	3.256438278	1.030052079	0.307261969	-1.162848151	3.585271828	-0.324340303	0.746847256	1.578644866	-269.7578043
rs3687812	11551222	rs32358803	3.341496091	3.571339794	0.935642163	0.353336907	-2.785201517	3.977380949	-0.700260184	0.486564382	5.852300263	-269.4362093
rs36705520	11561667	rs3694210	3.306182676	3.556745025	0.929552906	0.356455374	-2.884866326	3.979646219	-0.724905222	0.471424664	6.338650791	-269.4041621
rs36259224	11586129	rs37386381	3.272990481	3.596439327	0.910064145	0.366555274	-2.412627791	3.988527274	-0.604891887	0.547610192	5.451316795	-269.6249166
rs37660920	11586183	rs37720634	4.134150465	3.783515244	1.092674457	0.279054592	0.575476145	3.078781057	0.186916879	0.852378106	-0.583691742	-270.0397032
rs30809897	11596581	rs32197361	-1.426531751	2.630242618	-0.542357478	0.589650173	4.77058886	2.795660402	1.706426452	0.093278304	-3.877747934	-269.2680885
rs36452835	11623234	rs36860061	0.574423033	2.658001746	0.216110856	0.829659605	3.230833561	2.818540939	1.146278742	0.256387066	1.099475987	-270.0922925
rs32682031	11623675	rs37382434	0.70249253	2.656274798	0.264465307	0.792358928	2.986314214	2.823271789	1.057749461	0.294555334	1.048232497	-270.1832831
rs37047798	11643087	rs36753755	0.650078272	2.667028545	0.243746275	0.808287445	2.96403209	2.814798067	1.053017666	0.296700153	0.728537741	-270.1972054
rs37799970	11660848	rs36735147	0.70249253	2.656274798	0.264465307	0.792358928	2.986314214	2.823271789	1.057749461	0.294555334	1.048232497	-270.1832831
rs38712745	11663283	rs36381656	3.306182676	3.556745025	0.929552906	0.356455374	-2.884866326	3.979646219	-0.724905222	0.471424664	6.338650791	-269.4041621
rs37481569	11682468	rs38055293	0.70249253	2.656274798	0.264465307	0.792358928	2.986314214	2.823271789	1.057749461	0.294555334	1.048232497	-270.1832831
rs36486373	11682670	rs36898566	3.306182676	3.556745025	0.929552906	0.356455374	-2.884866326	3.979646219	-0.724905222	0.471424664	6.338650791	-269.4041621
rs37400618	11683216	rs36353540	3.306182676	3.556745025	0.929552906	0.356455374	-2.884866326	3.979646219	-0.724905222	0.471424664	6.338650791	-269.4041621
rs32358803	11686363	rs38886486	3.306182676	3.556745025	0.929552906	0.356455374	-2.884866326	3.979646219	-0.724905222	0.471424664	6.338650791	-269.4041621
rs3694210	11689296	rs36568249	3.306182676	3.556745025	0.929552906	0.356455374	-2.884866326	3.979646219	-0.724905222	0.471424664	6.338650791	-269.4041621
rs37386381	11689414	rs32295880	3.341496091	3.571339794	0.935642163	0.353336907	-2.785201517	3.977380949	-0.700260184	0.486564382	5.852300263	-269.4362093
rs37720634	11690053	rs38411260	3.306182676	3.556745025	0.929552906	0.356455374	-2.884866326	3.979646219	-0.724905222	0.471424664	6.338650791	-269.4041621
rs32197361	11720624	rs36909454	3.845211769	3.19125999	1.204919618	0.233127801	-3.562059181	2.787063017	-1.278069121	0.206316437	11.09746122	-269.3774496
rs36860061	11720931	rs39712041	3.145060653	3.120517777	1.007865001	0.317705599	-3.591163254	2.753646979	-1.304148019	0.197335097	10.57259617	-269.5615621
rs37382434	11722632	rs36371294	3.306182676	3.556745025	0.929552906	0.356455374	-2.884866326	3.979646219	-0.724905222	0.471424664	6.338650791	-269.4041621
NA_7055	11726889	rs31336459	3.306182676	3.556745025	0.929552906	0.356455374	-2.884866326	3.979646219	-0.724905222	0.471424664	6.338650791	-269.4041621
rs36753755	11727138	rs31145684	3.306182676	3.556745025	0.929552906	0.356455374	-2.884866326	3.979646219	-0.724905222	0.471424664	6.338650791	-269.4041621
rs36735147	11775299	rs36381115	3.306182676	3.556745025	0.929552906	0.356455374	-2.884866326	3.979646219	-0.724905222	0.471424664	6.338650791	-269.4041621
rs36381656	11787534	rs6352642	1.184617313	3.095724332	0.382662403	0.703368862	-2.034545167	2.838235034	-0.716834632	0.476352965	10.52435035	-270.5207557
rs38055293	11790683	rs3720116	1.654860689	3.052571419	0.54212022	0.589812543	-2.685444714	2.789677312	-0.962636324	0.339726424	10.1707916	-270.2494328
rs36898566	11790719	rs3720639	1.184617313	3.095724332	0.382662403	0.703368862	-2.034545167	2.838235034	-0.716834632	0.476352965	10.52435035	-270.5207557
rs36353540	11822633	rs31987286	1.185625423	3.098358794	0.382662403	0.703368862	-2.034545167	2.838235034	-0.716834632	0.476352965	10.52435035	-270.5207557
rs38886486	11824165	rs36650880	3.835301142	3.183034855	1.204919618	0.233127801	-3.562059181	2.787063017	-1.278069121	0.206316437	11.09746122	-269.3774496
rs36568249	11834854	rs32450580	1.83254597	3.104374593	0.590310839	0.557275376	-3.455458886	2.82365353	-1.223754561	0.225993059	11.8539279	-269.9375096
rs32295880	11872521	rs30544143	3.600255779	3.177365499	1.133094628	0.261836774	-3.236594803	2.772527001	-1.167380805	0.24783352	8.979706003	-269.5697571
rs38411260	11874312	rs32198465	3.306182676	3.556745025	0.929552906	0.356455374	-2.884866326	3.979646219	-0.724905222	0.471424664	6.338650791	-269.4041621
rs36909454	11874738	rs13475725	1.810545088	2.900856455	0.624141565	0.534981958	-2.737982897	2.757193057	-0.993032712	0.32481893	9.404035362	-270.1740078
rs39712041	11893069	rs32366956	1.184617313	3.095724332	0.382662403	0.703368862	-2.034545167	2.838235034	-0.716834632	0.476352965	10.52435035	-270.5207557
rs36371294	11896870	rs32596793	1.184617313	3.095724332	0.382662403	0.703368862	-2.034545167	2.838235034	-0.716834632	0.476352965	10.52435035	-270.5207557
rs31336459	11900503	rs32595021	3.835301142	3.183034855	1.204919618	0.233127801	-3.562059181	2.787063017	-1.278069121	0.206316437	11.09746122	-269.3774496
rs31145684	11924238	rs3681537	3.835301142	3.183034855	1.204919618	0.233127801	-3.562059181	2.787063017	-1.278069121	0.206316437	11.09746122	-269.3774496
rs50357996	11929243	rs37719076	nan	nan	nan	nan	nan	nan	nan	nan	nan	nan
rs36381115	11929410	rs36295448	-0.590560533	2.677660105	-0.22055097	0.826216607	2.428448152	2.610973309	0.930093059	0.356178031	-1.288588116	-270.3642976
rs6352642	11942957	rs31478008	-0.318028262	2.675088372	-0.118885142	0.905777162	2.201153017	2.61829333	0.840682361	0.403978397	-0.192708577	-270.4577625
rs3720116	11945312	rs38744345	-0.318028262	2.675088372	-0.118885142	0.905777162	2.201153017	2.61829333	0.840682361	0.403978397	-0.192708577	-270.4577625
rs3720639	11945920	rs31053391	-0.318028262	2.675088372	-0.118885142	0.905777162	2.201153017	2.61829333	0.840682361	0.403978397	-0.192708577	-270.4577625
rs31987286	11960595	rs37399665	-0.318028262	2.675088372	-0.118885142	0.905777162	2.201153017	2.61829333	0.840682361	0.403978397	-0.192708577	-270.4577625
rs36650880	11961447	rs32652665	-0.318028262	2.675088372	-0.118885142	0.905777162	2.201153017	2.61829333	0.840682361	0.403978397	-0.192708577	-270.4577625
rs32450580	11964832	rs32328535	-1.426531751	2.630242618	-0.542357478	0.589650173	4.77058886	2.795660402	1.706426452	0.093278304	-3.877747934	-269.2680885
rs30544143	11964926	rs32031582	1.437885152	3.044764686	0.472248367	0.638521584	-2.315984284	2.814949348	-0.822744567	0.414023138	10.11616311	-270.4041063
rs32198465	11965166	rs37154009	1.184617313	3.095724332	0.382662403	0.703368862	-2.034545167	2.838235034	-0.716834632	0.476352965	10.52435035	-270.5207557
rs13475725	11972879	rs38157235	-1.426531751	2.630242618	-0.542357478	0.589650173	4.77058886	2.795660402	1.706426452	0.093278304	-3.877747934	-269.2680885
rs32366956	11973791	rs30871036	1.184617313	3.095724332	0.382662403	0.703368862	-2.034545167	2.838235034	-0.716834632	0.476352965	10.52435035	-270.5207557
rs32596793	11976183	rs30656893	-0.318028262	2.675088372	-0.118885142	0.905777162	2.201153017	2.61829333	0.840682361	0.403978397	-0.192708577	-270.4577625
rs32595021	11983029	rs32094133	-1.426342108	2.629892952	-0.542357478	0.589650173	4.77058886	2.795660402	1.706426452	0.093278304	-3.877747934	-269.2680885
rs3681537	11983111	rs32436293	-0.316878105	2.665413845	-0.118885142	0.905777162	2.201153017	2.61829333	0.840682361	0.403978397	-0.192708577	-270.4577625
rs37719076	11986959	rs36872915	-1.577580766	2.62725062	-0.60046832	0.550533389	5.02485142	2.781350092	1.806623134	0.076009486	-2.857793395	-269.0770683
rs36295448	11989169	rs38920386	-1.426531751	2.630242618	-0.542357478	0.589650173	4.77058886	2.795660402	1.706426452	0.093278304	-3.877747934	-269.2680885
rs31478008	11990715	rs31472296	-1.414932374	2.608855657	-0.542357478	0.589650173	4.77058886	2.795660402	1.706426452	0.093278304	-3.877747934	-269.2680885
rs38744345	12018430	rs32760420	1.184617313	3.095724332	0.382662403	0.703368862	-2.034545167	2.838235034	-0.716834632	0.476352965	10.52435035	-270.5207557
rs31053391	12019953	rs32771022	-0.318028262	2.675088372	-0.118885142	0.905777162	2.201153017	2.61829333	0.840682361	0.403978397	-0.192708577	-270.4577625
rs37399665	12039594	rs31390984	-1.426531751	2.630242618	-0.542357478	0.589650173	4.77058886	2.795660402	1.706426452	0.093278304	-3.877747934	-269.2680885
rs32652665	12054821	rs32014685	-1.426531751	2.630242618	-0.542357478	0.589650173	4.77058886	2.795660402	1.706426452	0.093278304	-3.877747934	-269.2680885
rs32328535	12059505	rs31001128	1.444615852	3.106376186	0.465048586	0.643637976	-2.372096426	2.833785497	-0.837076916	0.405985257	10.51471976	-270.4005856
rs32031582	12072918	rs51078451	1.11397299	3.105185309	0.358746058	0.721087678	-1.928765323	2.842779576	-0.678478676	0.500166463	10.02831177	-270.5545559
rs37154009	12084015	rs13475726	-1.396080734	2.637868955	-0.529245674	0.598654903	4.71430351	2.785740318	1.692298266	0.095955233	-1.067202783	-269.303862
rs38157235	12103533	rs31616572	-0.318028262	2.675088372	-0.118885142	0.905777162	2.201153017	2.61829333	0.840682361	0.403978397	-0.192708577	-270.4577625
rs30871036	12106906	rs49693406	-1.426531751	2.630242618	-0.542357478	0.589650173	4.77058886	2.795660402	1.706426452	0.093278304	-3.877747934	-269.2680885
rs30656893	12130044	rs31731866	3.835301142	3.183034855	1.204919618	0.233127801	-3.562059181	2.787063017	-1.278069121	0.206316437	11.09746122	-269.3774496
rs32094133	12130824	rs47075706	1.185625423	3.098358794	0.382662403	0.703368862	-2.034545167	2.838235034	-0.716834632	0.476352965	10.52435035	-270.5207557
rs32436293	12131445	rs52240703	1.184617313	3.095724332	0.382662403	0.703368862	-2.034545167	2.838235034	-0.716834632	0.476352965	10.52435035	-270.5207557
rs36872915	12142143	rs32109952	3.795263532	3.149806406	1.204919618	0.233127801	-3.562059181	2.787063017	-1.278069121	0.206316437	11.09746122	-269.3774496
rs38920386	12142283	rs30915078	1.168910503	3.054678204	0.382662403	0.703368862	-2.034545167	2.838235034	-0.716834632	0.476352965	10.52435035	-270.5207557
rs31472296	12142983	rs45994679	-0.36386535	3.077473174	-0.118235101	0.906289911	-0.467282138	2.807448412	-0.166443713	0.868386666	8.48344815	-270.8103047
rs32760420	12153987	rs31934584	2.463761071	3.206848543	0.768281083	0.445437148	-2.331685603	2.807469896	-0.830529156	0.409645453	9.423771617	-270.2179311
rs32771022	12166003	rs47681170	2.405647998	3.231784981	0.744371303	0.459657239	-2.222804146	2.817600483	-0.78889969	0.433383606	8.660887628	-270.2702484
rs31390984	12181891	rs51563315	3.835301142	3.183034855	1.204919618	0.233127801	-3.562059181	2.787063017	-1.278069121	0.206316437	11.09746122	-269.3774496
rs32014685	12182115	rs46961969	3.845211769	3.19125999	1.204919618	0.233127801	-3.562059181	2.787063017	-1.278069121	0.206316437	11.09746122	-269.3774496
rs31001128	12240654	rs50530817	2.231067381	3.166481406	0.704588815	0.483885881	-2.329503129	2.796230247	-0.833087022	0.408213216	11.16549503	-270.2886154
rs51078451	12240829	rs51089290	3.306182676	3.556745025	0.929552906	0.356455374	-2.884866326	3.979646219	-0.724905222	0.471424664	6.338650791	-269.4041621
rs13475726	12241400	rs47557901	1.184617313	3.095724332	0.382662403	0.703368862	-2.034545167	2.838235034	-0.716834632	0.476352965	10.52435035	-270.5207557
rs31616572	12263836	rs50934634	3.600255779	3.177365499	1.133094628	0.261836774	-3.236594803	2.772527001	-1.167380805	0.24783352	8.979706003	-269.5697571
rs49693406	12266858	rs46316222	3.306182676	3.556745025	0.929552906	0.356455374	-2.884866326	3.979646219	-0.724905222	0.471424664	6.338650791	-269.4041621
rs31731866	12276400	rs48678057	-1.426531751	2.630242618	-0.542357478	0.589650173	4.77058886	2.795660402	1.706426452	0.093278304	-3.877747934	-269.2680885
rs47075706	12277317	rs49322999	-1.426531751	2.630242618	-0.542357478	0.589650173	4.77058886	2.795660402	1.706426452	0.093278304	-3.877747934	-269.2680885
rs52240703	12278853	rs47338140	-358.1371985	1720891865	-2.08E-07	0.999999835	-284.0609035	1056009443	-2.69E-07	0.999999786	-495.0341224	-355.0663153
rs32109952	12305563	rs46026106	1.508499295	2.670717325	0.564829262	0.574368105	1.887105861	2.863988932	0.658908224	0.512562202	4.44657746	-270.3921742
rs30915078	12336929	rs49681047	0.70249253	2.656274798	0.264465307	0.792358928	2.986314214	2.823271789	1.057749461	0.294555334	1.048232497	-270.1832831
rs45994679	12342585	rs51230400	3.689915869	3.609665795	1.022231996	0.31091602	-1.086334852	3.585306865	-0.302996338	0.762976767	1.852656793	-269.7938503
rs31934584	12343028	rs47523257	0.60746183	2.669137971	0.227587272	0.820767487	3.171468821	2.833645583	1.119218593	0.267660662	0.96551375	-270.1202146
rs47681170	12345020	rs49680362	0.807850258	2.621195157	0.308199203	0.759034937	2.621179479	2.813745425	0.931562413	0.355424291	1.910338039	-270.3178217
rs51563315	12357962	rs32728633	3.306182676	3.556745025	0.929552906	0.356455374	-2.884866326	3.979646219	-0.724905222	0.471424664	6.338650791	-269.4041621
rs46961969	12358587	rs32007679	3.306182676	3.556745025	0.929552906	0.356455374	-2.884866326	3.979646219	-0.724905222	0.471424664	6.338650791	-269.4041621
rs50530817	12358759	rs46575705	3.306182676	3.556745025	0.929552906	0.356455374	-2.884866326	3.979646219	-0.724905222	0.471424664	6.338650791	-269.4041621
rs51089290	12382902	rs46570551	3.306182676	3.556745025	0.929552906	0.356455374	-2.884866326	3.979646219	-0.724905222	0.471424664	6.338650791	-269.4041621
rs47557901	12388729	rs47950800	3.461819707	3.56336327	0.971503449	0.335331858	-2.932326135	3.972477426	-0.738160553	0.463393258	6.197716849	-269.3084872
rs50934634	12392079	rs45848798	3.306182676	3.556745025	0.929552906	0.356455374	-2.884866326	3.979646219	-0.724905222	0.471424664	6.338650791	-269.4041621
rs46316222	12392289	rs47212887	3.366640984	3.590743243	0.937588893	0.352343681	-3.116225603	3.968291452	-0.785281434	0.435484714	5.485678391	-269.2976131
rs48678057	12397407	rs49714372	3.306182676	3.556745025	0.929552906	0.356455374	-2.884866326	3.979646219	-0.724905222	0.471424664	6.338650791	-269.4041621
rs49322999	12411063	rs31669334	3.306182676	3.556745025	0.929552906	0.356455374	-2.884866326	3.979646219	-0.724905222	0.471424664	6.338650791	-269.4041621
rs47338140	12545114	rs31504409	-3.306182676	3.556745025	-0.929552906	0.356455374	2.884866326	3.979646219	0.724905222	0.471424664	6.338650791	-269.4041621
rs46958976	12546717	rs36311111	nan	nan	nan	nan	nan	nan	nan	nan	nan	nan
rs46026106	12558259	rs36786949	3.306182676	3.556745025	0.929552906	0.356455374	-2.884866326	3.979646219	-0.724905222	0.471424664	6.338650791	-269.4041621
rs49681047	12585330	rs32404006	3.306182676	3.556745025	0.929552906	0.356455374	-2.884866326	3.979646219	-0.724905222	0.471424664	6.338650791	-269.4041621
rs51230400	12670656	rs38417555	3.306182676	3.556745025	0.929552906	0.356455374	-2.884866326	3.979646219	-0.724905222	0.471424664	6.338650791	-269.4041621
rs47523257	12704683	rs31807193	3.306182676	3.556745025	0.929552906	0.356455374	-2.884866326	3.979646219	-0.724905222	0.471424664	6.338650791	-269.4041621
rs49680362	12714032	rs31332560	3.12730716	3.36431325	0.929552906	0.356455374	-2.884866326	3.979646219	-0.724905222	0.471424664	6.338650791	-269.4041621
rs32728633	12719684	rs31645693	-2.374558961	2.713462203	-0.875103017	0.38512743	0.360416822	2.598374638	0.138708567	0.890160938	8.991616159	-270.4280429
rs32007679	12720081	rs32306241	-0.318028262	2.675088372	-0.118885142	0.905777162	2.201153017	2.61829333	0.840682361	0.403978397	-0.192708577	-270.4577625
rs46575705	12720994	rs31426703	3.35358739	3.607742353	0.929552906	0.356455374	-2.884866326	3.979646219	-0.724905222	0.471424664	6.338650791	-269.4041621
rs46570551	12721533	rs32111053	3.306182676	3.556745025	0.929552906	0.356455374	-2.884866326	3.979646219	-0.724905222	0.471424664	6.338650791	-269.4041621
rs47950800	12721699	rs32547390	3.331928951	3.584442508	0.929552906	0.356455374	-2.884866326	3.979646219	-0.724905222	0.471424664	6.338650791	-269.4041621
rs45848798	12741095	rs36501213	3.306182676	3.556745025	0.929552906	0.356455374	-2.884866326	3.979646219	-0.724905222	0.471424664	6.338650791	-269.4041621
rs47212887	12756909	rs36649327	3.306182676	3.556745025	0.929552906	0.356455374	-2.884866326	3.979646219	-0.724905222	0.471424664	6.338650791	-269.4041621
rs49714372	12760810	rs32132745	-1.426531751	2.630242618	-0.542357478	0.589650173	4.77058886	2.795660402	1.706426452	0.093278304	-3.877747934	-269.2680885
rs31669334	12761520	rs37619782	0.95812884	3.076657396	0.311418763	0.756598919	-1.712639027	2.807637278	-0.609992979	0.544249077	9.34336765	-270.6082475
rs31504409	12766674	rs38783913	1.184617313	3.095724332	0.382662403	0.703368862	-2.034545167	2.838235034	-0.716834632	0.476352965	10.52435035	-270.5207557
rs36311111	12766919	rs37233867	3.306182676	3.556745025	0.929552906	0.356455374	-2.884866326	3.979646219	-0.724905222	0.471424664	6.338650791	-269.4041621
rs36786949	12770480	rs36909196	3.306182676	3.556745025	0.929552906	0.356455374	-2.884866326	3.979646219	-0.724905222	0.471424664	6.338650791	-269.4041621
rs32404006	12770774	rs38349700	1.184617313	3.095724332	0.382662403	0.703368862	-2.034545167	2.838235034	-0.716834632	0.476352965	10.52435035	-270.5207557
rs38417555	12770845	rs36318199	3.306182676	3.556745025	0.929552906	0.356455374	-2.884866326	3.979646219	-0.724905222	0.471424664	6.338650791	-269.4041621
rs31807193	12780424	rs31837214	-0.318180445	2.676368456	-0.118885142	0.905777162	2.201153017	2.61829333	0.840682361	0.403978397	-0.192708577	-270.4577625
rs31332560	12788040	rs32445663	-1.426531751	2.630242618	-0.542357478	0.589650173	4.77058886	2.795660402	1.706426452	0.093278304	-3.877747934	-269.2680885
rs31645693	12796820	rs3726952	1.184617313	3.095724332	0.382662403	0.703368862	-2.034545167	2.838235034	-0.716834632	0.476352965	10.52435035	-270.5207557
rs32306241	12797677	rs31246334	1.184617313	3.095724332	0.382662403	0.703368862	-2.034545167	2.838235034	-0.716834632	0.476352965	10.52435035	-270.5207557
rs31426703	12803490	rs6406010	-0.318028262	2.675088372	-0.118885142	0.905777162	2.201153017	2.61829333	0.840682361	0.403978397	-0.192708577	-270.4577625
rs32111053	12812588	rs37344849	-0.318028262	2.675088372	-0.118885142	0.905777162	2.201153017	2.61829333	0.840682361	0.403978397	-0.192708577	-270.4577625
rs32547390	12812634	rs46370950	-1.426531751	2.630242618	-0.542357478	0.589650173	4.77058886	2.795660402	1.706426452	0.093278304	-3.877747934	-269.2680885
rs36501213	12812993	rs37303861	3.306182676	3.556745025	0.929552906	0.356455374	-2.884866326	3.979646219	-0.724905222	0.471424664	6.338650791	-269.4041621
rs36649327	12813311	rs37381522	1.184617313	3.095724332	0.382662403	0.703368862	-2.034545167	2.838235034	-0.716834632	0.476352965	10.52435035	-270.5207557
rs32132745	12813374	rs36389113	3.306182676	3.556745025	0.929552906	0.356455374	-2.884866326	3.979646219	-0.724905222	0.471424664	6.338650791	-269.4041621
rs37619782	12814411	rs38348911	3.306182676	3.556745025	0.929552906	0.356455374	-2.884866326	3.979646219	-0.724905222	0.471424664	6.338650791	-269.4041621
rs38783913	12815058	rs37290216	2.670602192	3.765613653	0.709207698	0.481036849	0.514641475	4.032684631	0.127617585	0.898893057	2.821092323	-270.5209316
rs37233867	12822216	rs31989667	3.238968425	3.58179396	0.90428664	0.369584278	-2.513434105	3.990177376	-0.629905357	0.531230294	5.912456356	-269.5948365
rs36909196	12822390	rs36700921	3.306182676	3.556745025	0.929552906	0.356455374	-2.884866326	3.979646219	-0.724905222	0.471424664	6.338650791	-269.4041621
rs38349700	12828819	rs38018367	3.306182676	3.556745025	0.929552906	0.356455374	-2.884866326	3.979646219	-0.724905222	0.471424664	6.338650791	-269.4041621
rs36318199	12830045	rs36793470	3.306182676	3.556745025	0.929552906	0.356455374	-2.884866326	3.979646219	-0.724905222	0.471424664	6.338650791	-269.4041621
rs31837214	12878109	rs31624432	3.367691558	3.567720096	0.943933792	0.349119097	-3.510550399	3.610681186	-0.972268173	0.334954626	3.014808794	-268.7989599
rs32445663	12880294	rs31678059	4.299173838	3.173221068	1.354829602	0.180725763	-3.777135911	2.767149157	-1.364991801	0.177527396	11.05259879	-269.0981087
rs3726952	12884801	rs32717307	3.845211769	3.19125999	1.204919618	0.233127801	-3.562059181	2.787063017	-1.278069121	0.206316437	11.09746122	-269.3774496
rs31246334	12885485	rs37475461	3.689915869	3.609665795	1.022231996	0.31091602	-1.086334852	3.585306865	-0.302996338	0.762976767	1.852656793	-269.7938503
rs6406010	12908554	rs3696915	2.540710529	3.741217062	0.679113371	0.499767202	-1.028649252	3.74961899	-0.27433434	0.784802444	2.638682127	-270.264357
rs37344849	12910270	rs3661835	3.306182676	3.556745025	0.929552906	0.356455374	-2.884866326	3.979646219	-0.724905222	0.471424664	6.338650791	-269.4041621
rs46370950	12913164	rs36732783	3.332807478	3.568670054	0.93390743	0.354223501	-2.93433728	3.97670853	-0.737880903	0.463561887	6.129117391	-269.3752715
NA_7056	12915089	rs4137443	3.306182676	3.556745025	0.929552906	0.356455374	-2.884866326	3.979646219	-0.724905222	0.471424664	6.338650791	-269.4041621
rs37303861	12915109	rs37900224	3.306182676	3.556745025	0.929552906	0.356455374	-2.884866326	3.979646219	-0.724905222	0.471424664	6.338650791	-269.4041621
rs37381522	12918941	rs37716052	3.306182676	3.556745025	0.929552906	0.356455374	-2.884866326	3.979646219	-0.724905222	0.471424664	6.338650791	-269.4041621
rs36389113	12919726	rs6343049	3.306182676	3.556745025	0.929552906	0.356455374	-2.884866326	3.979646219	-0.724905222	0.471424664	6.338650791	-269.4041621
rs38348911	12920352	rs37132297	3.306182676	3.556745025	0.929552906	0.356455374	-2.884866326	3.979646219	-0.724905222	0.471424664	6.338650791	-269.4041621
rs37290216	12922189	rs36876840	3.279341787	3.633824365	0.902449171	0.370550955	-2.486313669	3.990882965	-0.622998392	0.535727678	5.881809334	-269.6079758
rs31989667	12922320	rs37117821	3.12730716	3.36431325	0.929552906	0.356455374	-2.884866326	3.979646219	-0.724905222	0.471424664	6.338650791	-269.4041621
rs36700921	12924968	rs32396572	3.306182676	3.556745025	0.929552906	0.356455374	-2.884866326	3.979646219	-0.724905222	0.471424664	6.338650791	-269.4041621
rs38018367	12926680	rs36520532	3.306182676	3.556745025	0.929552906	0.356455374	-2.884866326	3.979646219	-0.724905222	0.471424664	6.338650791	-269.4041621
rs36793470	12926732	rs36765409	3.306182676	3.556745025	0.929552906	0.356455374	-2.884866326	3.979646219	-0.724905222	0.471424664	6.338650791	-269.4041621
rs31624432	12928525	rs36585555	0.648719306	2.948317119	0.22003037	0.82662012	-1.807523679	2.806607678	-0.644024348	0.5220984	10.51979053	-270.6032262
rs31678059	12935960	rs36571273	1.184617313	3.095724332	0.382662403	0.703368862	-2.034545167	2.838235034	-0.716834632	0.476352965	10.52435035	-270.5207557
rs32717307	12937267	rs30599931	3.835301142	3.183034855	1.204919618	0.233127801	-3.562059181	2.787063017	-1.278069121	0.206316437	11.09746122	-269.3774496
rs37475461	12944032	rs32304821	3.306182676	3.556745025	0.929552906	0.356455374	-2.884866326	3.979646219	-0.724905222	0.471424664	6.338650791	-269.4041621
rs3696915	12944786	rs51207805	1.184617313	3.095724332	0.382662403	0.703368862	-2.034545167	2.838235034	-0.716834632	0.476352965	10.52435035	-270.5207557
rs3661835	12956344	rs31404278	1.184617313	3.095724332	0.382662403	0.703368862	-2.034545167	2.838235034	-0.716834632	0.476352965	10.52435035	-270.5207557
rs36732783	12956613	rs31636991	3.835301142	3.183034855	1.204919618	0.233127801	-3.562059181	2.787063017	-1.278069121	0.206316437	11.09746122	-269.3774496
rs4137443	12967542	rs31983252	3.835301142	3.183034855	1.204919618	0.233127801	-3.562059181	2.787063017	-1.278069121	0.206316437	11.09746122	-269.3774496
rs37900224	12979167	rs31378326	3.835301142	3.183034855	1.204919618	0.233127801	-3.562059181	2.787063017	-1.278069121	0.206316437	11.09746122	-269.3774496
rs37716052	12984882	rs30477285	3.341496091	3.571339794	0.935642163	0.353336907	-2.785201517	3.977380949	-0.700260184	0.486564382	5.852300263	-269.4362093
rs6343049	12985304	rs49942239	3.59826139	3.175605373	1.133094628	0.261836774	-3.236594803	2.772527001	-1.167380805	0.24783352	8.979706003	-269.5697571
rs37132297	12985420	rs32032342	4.03245385	3.136114562	1.285812036	0.203618606	-3.804935378	2.765247582	-1.37598362	0.174116802	9.711030123	-269.1481858
rs36876840	13006964	rs46755598	3.306182676	3.556745025	0.929552906	0.356455374	-2.884866326	3.979646219	-0.724905222	0.471424664	6.338650791	-269.4041621
rs37117821	13007197	rs47358747	1.184617313	3.095724332	0.382662403	0.703368862	-2.034545167	2.838235034	-0.716834632	0.476352965	10.52435035	-270.5207557
rs32396572	13028329	rs50078449	1.184617313	3.095724332	0.382662403	0.703368862	-2.034545167	2.838235034	-0.716834632	0.476352965	10.52435035	-270.5207557
rs36520532	13028888	rs50555418	3.306182676	3.556745025	0.929552906	0.356455374	-2.884866326	3.979646219	-0.724905222	0.471424664	6.338650791	-269.4041621
rs36765409	13030323	rs49736963	3.306182676	3.556745025	0.929552906	0.356455374	-2.884866326	3.979646219	-0.724905222	0.471424664	6.338650791	-269.4041621
rs36585555	13030431	rs46098933	-2.492955439	2.816425517	-0.885148719	0.379731409	1.353536193	2.471195842	0.547725182	0.585982389	13.28100349	-270.2922347
rs36571273	13045800	rs32223513	-0.598428492	2.802639055	-0.213523212	0.831667696	2.411515506	2.811156027	0.857837659	0.394513161	3.887019306	-270.4406525
rs30599931	13046442	rs32421518	-1.796398677	2.743049512	-0.654891087	0.515126799	0.36523261	2.526081047	0.144584676	0.885540041	10.25447402	-270.598895
rs32304821	13051226	rs32694060	-1.805704429	2.75725913	-0.654891087	0.515126799	0.36523261	2.526081047	0.144584676	0.885540041	10.25447402	-270.598895
rs51207805	13056066	rs51091276	5.069138023	3.157709935	1.605320985	0.113854862	-4.602150245	2.719125788	-1.692510977	0.095914466	8.887953421	-268.3151101
rs31404278	13057084	rs52111009	2.733297143	3.149277652	0.867912406	0.389019229	-2.536192252	2.789466661	-0.909203285	0.367005592	6.179300926	-270.0714535
rs31636991	13062292	rs46187979	3.835301142	3.183034855	1.204919618	0.233127801	-3.562059181	2.787063017	-1.278069121	0.206316437	11.09746122	-269.3774496
rs31983252	13062515	rs49942466	-1.805704429	2.75725913	-0.654891087	0.515126799	0.36523261	2.526081047	0.144584676	0.885540041	10.25447402	-270.598895
rs31378326	13062752	rs51476785	3.13055744	3.234712464	0.96780084	0.337162291	-2.900638184	2.80278273	-1.034913678	0.305005078	10.12674795	-269.8800929
rs30477285	13063422	rs45688852	-0.833429993	2.778607494	-0.299945205	0.765291332	2.808049824	2.797384331	1.003812666	0.319638555	1.184697101	-270.2860273
rs49942239	13076585	rs47101229	3.835301142	3.183034855	1.204919618	0.233127801	-3.562059181	2.787063017	-1.278069121	0.206316437	11.09746122	-269.3774496
rs32032342	13077031	rs52376754	-2.9231994	2.735298076	-1.068695008	0.289634896	0.232911322	2.496845419	0.093282235	0.92600083	10.86348288	-270.2297454
rs46755598	13078841	rs46791712	0.109102823	2.808893342	0.038841924	0.969149809	1.703928133	2.848555104	0.598172783	0.552053433	4.764352199	-270.6347236
rs47358747	13078948	rs32805131	3.835301142	3.183034855	1.204919618	0.233127801	-3.562059181	2.787063017	-1.278069121	0.206316437	11.09746122	-269.3774496
rs50078449	13082083	rs49571796	-2.236191358	2.770087424	-0.807263821	0.422812748	0.799725838	2.476574465	0.322916128	0.747920052	10.85912564	-270.4432058
rs50555418	13095727	rs30910609	-2.677790829	2.784661694	-0.961621598	0.34023173	1.096513957	2.447207296	0.44806746	0.655773803	11.75641648	-270.2622911
rs49736963	13095780	rs31726475	-2.162690794	2.781506751	-0.777524913	0.440009162	0.658082523	2.503058448	0.262911369	0.793550587	9.678087384	-270.4894138
rs46098933	13098314	rs32510639	-2.236191358	2.770087424	-0.807263821	0.422812748	0.799725838	2.476574465	0.322916128	0.747920052	10.85912564	-270.4432058
rs32223513	13104365	rs30517770	-1.859234454	2.755265136	-0.6747933	0.50248821	1.145115962	2.487914884	0.460271358	0.647042435	11.08363523	-270.4971843
rs32421518	13106305	rs31567721	-1.859234454	2.755265136	-0.6747933	0.50248821	1.145115962	2.487914884	0.460271358	0.647042435	11.08363523	-270.4971843
rs32694060	13107962	rs51011670	-0.593098081	2.753857916	-0.215369892	0.8302345	1.738701806	2.746953855	0.632956321	0.529249971	4.325760163	-270.6067479
rs51091276	13112351	rs3661196	3.600255779	3.177365499	1.133094628	0.261836774	-3.236594803	2.772527001	-1.167380805	0.24783352	8.979706003	-269.5697571
rs52111009	13115698	rs31838493	-0.593098081	2.753857916	-0.215369892	0.8302345	1.738701806	2.746953855	0.632956321	0.529249971	4.325760163	-270.6067479
rs46187979	13115902	rs31380060	3.845193236	3.121902212	1.231682793	0.223038109	-2.627759538	2.798221568	-0.939082011	0.351583118	10.17419084	-269.6954082
rs49942466	13115926	rs32204311	-0.593098081	2.753857916	-0.215369892	0.8302345	1.738701806	2.746953855	0.632956321	0.529249971	4.325760163	-270.6067479
rs51476785	13116260	rs32578018	-1.859234454	2.755265136	-0.6747933	0.50248821	1.145115962	2.487914884	0.460271358	0.647042435	11.08363523	-270.4971843
rs45688852	13117109	rs52541511	-1.857480034	2.7526652	-0.6747933	0.50248821	1.145115962	2.487914884	0.460271358	0.647042435	11.08363523	-270.4971843
rs47101229	13135665	rs30703342	-0.214912911	2.680532051	-0.080175468	0.936373708	0.207134447	2.713724066	0.076328485	0.939420449	7.224712157	-270.8295346
rs52376754	13145157	rs32072128	-0.593098081	2.753857916	-0.215369892	0.8302345	1.738701806	2.746953855	0.632956321	0.529249971	4.325760163	-270.6067479
rs46791712	13145538	rs30701149	-0.593098081	2.753857916	-0.215369892	0.8302345	1.738701806	2.746953855	0.632956321	0.529249971	4.325760163	-270.6067479
rs32805131	13152066	rs32688601	-0.593098081	2.753857916	-0.215369892	0.8302345	1.738701806	2.746953855	0.632956321	0.529249971	4.325760163	-270.6067479
rs49571796	13153343	rs33859676	-0.592304638	2.750173824	-0.215369892	0.8302345	1.738701806	2.746953855	0.632956321	0.529249971	4.325760163	-270.6067479
rs30910609	13172808	rs31705480	3.845211769	3.19125999	1.204919618	0.233127801	-3.562059181	2.787063017	-1.278069121	0.206316437	11.09746122	-269.3774496
rs31726475	13176276	rs31469793	3.835301142	3.183034855	1.204919618	0.233127801	-3.562059181	2.787063017	-1.278069121	0.206316437	11.09746122	-269.3774496
rs32510639	13176434	rs31297569	-1.859234454	2.755265136	-0.6747933	0.50248821	1.145115962	2.487914884	0.460271358	0.647042435	11.08363523	-270.4971843
rs30517770	13179163	rs30995322	-2.760257755	2.735982345	-1.008872649	0.317226176	2.086943437	2.481227967	0.841092985	0.403750223	14.54447489	-269.9853683
rs31567721	13181659	rs49898678	1.7533551	2.700821075	0.649193357	0.518776005	1.26569324	2.877301993	0.439888911	0.661652431	9.020766088	-270.3830174
rs51011670	13182317	rs50906914	0.91748216	2.697892138	0.3400737	0.735029583	-0.211468264	2.825610934	-0.074839838	0.940599678	10.11933738	-270.7737977
rs3661196	13184872	rs31477656	-1.742549062	2.79549006	-0.623342965	0.535502848	1.038414458	2.47644513	0.419316562	0.67653381	10.58699573	-270.5545549
rs31838493	13185218	rs32794765	3.835301142	3.183034855	1.204919618	0.233127801	-3.562059181	2.787063017	-1.278069121	0.206316437	11.09746122	-269.3774496
rs31380060	13191764	rs31464553	-1.859234454	2.755265136	-0.6747933	0.50248821	1.145115962	2.487914884	0.460271358	0.647042435	11.08363523	-270.4971843
rs32204311	13192886	rs32624830	-1.859234454	2.755265136	-0.6747933	0.50248821	1.145115962	2.487914884	0.460271358	0.647042435	11.08363523	-270.4971843
rs32578018	13192922	rs32573296	-1.859234454	2.755265136	-0.6747933	0.50248821	1.145115962	2.487914884	0.460271358	0.647042435	11.08363523	-270.4971843
rs52541511	13193337	rs32261944	-1.859234454	2.755265136	-0.6747933	0.50248821	1.145115962	2.487914884	0.460271358	0.647042435	11.08363523	-270.4971843
rs30703342	13193404	rs46900214	-0.593098081	2.753857916	-0.215369892	0.8302345	1.738701806	2.746953855	0.632956321	0.529249971	4.325760163	-270.6067479
rs32072128	13193838	rs46008899	-0.593098081	2.753857916	-0.215369892	0.8302345	1.738701806	2.746953855	0.632956321	0.529249971	4.325760163	-270.6067479
rs30701149	13194738	rs32757994	2.656448599	3.110364931	0.85406332	0.396583715	-4.625563644	2.803906475	-1.649685425	0.104413418	13.80575914	-269.1605341
rs32688601	13194908	rs45721998	2.768196242	3.084700565	0.897395447	0.373217974	-4.730106437	2.781534956	-1.700538197	0.094386411	12.82882254	-269.0349884
rs33859676	13195494	rs30469912	-2.037577447	2.686454019	-0.758463548	0.451244669	2.876737377	2.491163545	1.154776604	0.252917554	17.13186074	-269.9099161
rs31705480	13204413	rs47280208	-1.312245783	2.721187785	-0.482232718	0.631455557	2.005472601	2.479858702	0.808704383	0.421990128	14.00267266	-270.3969465
rs31469793	13204708	rs31819106	-0.742994256	2.762388677	-0.268968036	0.788908765	2.000813238	2.757210593	0.72566573	0.470961752	4.504896123	-270.5325994
rs31297569	13215717	rs32644323	-0.593098081	2.753857916	-0.215369892	0.8302345	1.738701806	2.746953855	0.632956321	0.529249971	4.325760163	-270.6067479
rs30995322	13216787	rs30999198	-0.593098081	2.753857916	-0.215369892	0.8302345	1.738701806	2.746953855	0.632956321	0.529249971	4.325760163	-270.6067479
rs49898678	13220694	rs48590526	-1.123497184	2.698535944	-0.416335823	0.67870095	1.824978164	2.522276482	0.723544059	0.472253829	12.85095082	-270.495916
rs50906914	13223004	rs32398993	-1.169507473	2.708533373	-0.431786252	0.667497694	1.926785444	2.493026389	0.772870056	0.442737618	13.83214853	-270.4456854
rs31477656	13224822	rs32684386	-1.163837629	2.695402237	-0.431786252	0.667497694	1.926785444	2.493026389	0.772870056	0.442737618	13.83214853	-270.4456854
rs32794765	13225340	rs47644443	-0.759052568	2.700298544	-0.281099499	0.779634473	1.540564163	2.505457056	0.614883484	0.541036627	13.06468095	-270.608876
rs31464553	13225701	rs30845866	-1.169507473	2.708533373	-0.431786252	0.667497694	1.926785444	2.493026389	0.772870056	0.442737618	13.83214853	-270.4456854
rs32624830	13226478	rs31422931	-0.593098081	2.753857916	-0.215369892	0.8302345	1.738701806	2.746953855	0.632956321	0.529249971	4.325760163	-270.6067479
rs32573296	13227889	rs31751426	2.656448599	3.110364931	0.85406332	0.396583715	-4.625563644	2.803906475	-1.649685425	0.104413418	13.80575914	-269.1605341
rs32261944	13230529	rs32709938	2.656448599	3.110364931	0.85406332	0.396583715	-4.625563644	2.803906475	-1.649685425	0.104413418	13.80575914	-269.1605341
rs46900214	13231326	rs31870051	1.263713617	2.549854294	0.495602286	0.622047721	-1.043843539	2.865081453	-0.364332937	0.716934347	9.182656278	-270.6452431
rs46008899	13232111	rs46054078	-0.593098081	2.753857916	-0.215369892	0.8302345	1.738701806	2.746953855	0.632956321	0.529249971	4.325760163	-270.6067479
rs32757994	13236012	rs48650248	2.656448599	3.110364931	0.85406332	0.396583715	-4.625563644	2.803906475	-1.649685425	0.104413418	13.80575914	-269.1605341
rs45721998	13241798	rs49268942	2.636220513	3.086680403	0.85406332	0.396583715	-4.625563644	2.803906475	-1.649685425	0.104413418	13.80575914	-269.1605341
rs30469912	13242113	rs31006555	-0.593098081	2.753857916	-0.215369892	0.8302345	1.738701806	2.746953855	0.632956321	0.529249971	4.325760163	-270.6067479
rs47280208	13242213	rs31480680	2.656448599	3.110364931	0.85406332	0.396583715	-4.625563644	2.803906475	-1.649685425	0.104413418	13.80575914	-269.1605341
rs31819106	13245976	rs32667852	2.40459532	3.048598281	0.788754404	0.433467856	-4.94811825	2.744310663	-1.803045958	0.076576444	12.50327846	-268.9200301
rs32644323	13246168	rs31261645	-0.593098081	2.753857916	-0.215369892	0.8302345	1.738701806	2.746953855	0.632956321	0.529249971	4.325760163	-270.6067479
rs30999198	13249249	rs32434246	2.656448599	3.110364931	0.85406332	0.396583715	-4.625563644	2.803906475	-1.649685425	0.104413418	13.80575914	-269.1605341
rs48590526	13258170	rs32173396	-1.150374926	2.754058176	-0.417701752	0.677707515	2.484862839	2.821681761	0.880631854	0.382151705	1.36644862	-270.3683613
rs32398993	13265351	rs31728155	-0.593098081	2.753857916	-0.215369892	0.8302345	1.738701806	2.746953855	0.632956321	0.529249971	4.325760163	-270.6067479
rs32684386	13265590	rs32538612	2.656448599	3.110364931	0.85406332	0.396583715	-4.625563644	2.803906475	-1.649685425	0.104413418	13.80575914	-269.1605341
rs47644443	13268118	rs46547766	-0.593098081	2.753857916	-0.215369892	0.8302345	1.738701806	2.746953855	0.632956321	0.529249971	4.325760163	-270.6067479
rs30845866	13268460	rs31333711	-1.169507473	2.708533373	-0.431786252	0.667497694	1.926785444	2.493026389	0.772870056	0.442737618	13.83214853	-270.4456854
rs31422931	13272336	rs46086751	-0.742994256	2.762388677	-0.268968036	0.788908765	2.000813238	2.757210593	0.72566573	0.470961752	4.504896123	-270.5325994
rs31751426	13279810	rs32084678	-2.030277891	2.676829884	-0.758463548	0.451244669	2.876737377	2.491163545	1.154776604	0.252917554	17.13186074	-269.9099161
rs32709938	13288309	rs45854873	2.656448599	3.110364931	0.85406332	0.396583715	-4.625563644	2.803906475	-1.649685425	0.104413418	13.80575914	-269.1605341
rs31870051	13291192	rs31902527	2.670546122	3.126871345	0.85406332	0.396583715	-4.625563644	2.803906475	-1.649685425	0.104413418	13.80575914	-269.1605341
rs46054078	13294602	rs31966795	-0.774597588	2.765573548	-0.280085694	0.780408298	2.045370834	2.669632906	0.766161831	0.446687071	5.192272642	-270.4923866
rs48650248	13301693	rs46963030	-0.593098081	2.753857916	-0.215369892	0.8302345	1.738701806	2.746953855	0.632956321	0.529249971	4.325760163	-270.6067479
rs49268942	13304093	rs31817730	-1.128639074	2.733253277	-0.412928828	0.681181341	1.806516979	2.521346862	0.716488876	0.476564746	12.73224705	-270.5023212
rs31006555	13305998	rs49016178	-0.768940788	2.772208856	-0.277374768	0.782478612	1.944897432	2.763637894	0.703745392	0.484407136	3.574211753	-270.5534115
rs31480680	13312652	rs32655071	2.656448599	3.110364931	0.85406332	0.396583715	-4.625563644	2.803906475	-1.649685425	0.104413418	13.80575914	-269.1605341
rs32667852	13315375	rs48040365	2.656448599	3.110364931	0.85406332	0.396583715	-4.625563644	2.803906475	-1.649685425	0.104413418	13.80575914	-269.1605341
rs31261645	13329561	rs31870204	2.656448599	3.110364931	0.85406332	0.396583715	-4.625563644	2.803906475	-1.649685425	0.104413418	13.80575914	-269.1605341
rs32434246	13331027	rs47693129	2.670977178	3.127771151	0.853955436	0.396642997	-4.612062906	2.794816637	-1.650220213	0.10430362	14.2194705	-269.1608234
rs32173396	13332164	rs46730344	2.656448599	3.110364931	0.85406332	0.396583715	-4.625563644	2.803906475	-1.649685425	0.104413418	13.80575914	-269.1605341
rs31728155	13333935	rs31858507	-0.593098081	2.753857916	-0.215369892	0.8302345	1.738701806	2.746953855	0.632956321	0.529249971	4.325760163	-270.6067479
rs32538612	13336736	rs32215561	2.628748132	3.077931191	0.85406332	0.396583715	-4.625563644	2.803906475	-1.649685425	0.104413418	13.80575914	-269.1605341
rs46547766	13337227	rs31479656	-1.169507473	2.708533373	-0.431786252	0.667497694	1.926785444	2.493026389	0.772870056	0.442737618	13.83214853	-270.4456854
rs31333711	13337358	rs50507786	-0.593098081	2.753857916	-0.215369892	0.8302345	1.738701806	2.746953855	0.632956321	0.529249971	4.325760163	-270.6067479
rs46086751	13337374	rs46401182	-0.593098081	2.753857916	-0.215369892	0.8302345	1.738701806	2.746953855	0.632956321	0.529249971	4.325760163	-270.6067479
rs32084678	13338482	rs46641435	-0.593098081	2.753857916	-0.215369892	0.8302345	1.738701806	2.746953855	0.632956321	0.529249971	4.325760163	-270.6067479
rs45854873	13339998	rs50182288	-1.169507473	2.708533373	-0.431786252	0.667497694	1.926785444	2.493026389	0.772870056	0.442737618	13.83214853	-270.4456854
rs31902527	13345240	rs50739991	1.491661925	3.145724054	0.47418715	0.637146823	-4.580825786	2.790514677	-1.641570217	0.106091146	14.75347581	-269.3697671
rs31966795	13346082	rs6200254	-0.593098081	2.753857916	-0.215369892	0.8302345	1.738701806	2.746953855	0.632956321	0.529249971	4.325760163	-270.6067479
rs46963030	13346202	rs6213212	-0.593098081	2.753857916	-0.215369892	0.8302345	1.738701806	2.746953855	0.632956321	0.529249971	4.325760163	-270.6067479
rs31817730	13355151	rs32121325	-0.593098081	2.753857916	-0.215369892	0.8302345	1.738701806	2.746953855	0.632956321	0.529249971	4.325760163	-270.6067479
rs49016178	13355437	rs32325562	-0.581487208	2.699946606	-0.215369892	0.8302345	1.738701806	2.746953855	0.632956321	0.529249971	4.325760163	-270.6067479
rs32655071	13357845	rs32725483	-0.593098081	2.753857916	-0.215369892	0.8302345	1.738701806	2.746953855	0.632956321	0.529249971	4.325760163	-270.6067479
rs48040365	13358203	rs50848475	-0.592726287	2.752131612	-0.215369892	0.8302345	1.738701806	2.746953855	0.632956321	0.529249971	4.325760163	-270.6067479
rs31870204	13373071	rs3655978	-0.593098081	2.753857916	-0.215369892	0.8302345	1.738701806	2.746953855	0.632956321	0.529249971	4.325760163	-270.6067479
rs47693129	13391551	rs32736549	2.656448599	3.110364931	0.85406332	0.396583715	-4.625563644	2.803906475	-1.649685425	0.104413418	13.80575914	-269.1605341
rs46730344	13400435	rs48773550	2.656448599	3.110364931	0.85406332	0.396583715	-4.625563644	2.803906475	-1.649685425	0.104413418	13.80575914	-269.1605341
rs31858507	13404705	rs30604691	2.656448599	3.110364931	0.85406332	0.396583715	-4.625563644	2.803906475	-1.649685425	0.104413418	13.80575914	-269.1605341
rs32215561	13413892	rs30691209	-1.594574642	2.704592613	-0.589580344	0.557761825	2.504034926	2.544524148	0.984087704	0.329159844	13.79720707	-270.2142738
rs31479656	13426008	rs32056236	-0.824725939	2.73107186	-0.30197885	0.763748385	1.783003662	2.737652984	0.651289142	0.517432134	3.807671214	-270.5751653
rs50507786	13426091	rs13475731	-0.592726287	2.752131612	-0.215369892	0.8302345	1.738701806	2.746953855	0.632956321	0.529249971	4.325760163	-270.6067479
rs46401182	13434362	rs6278293	1.340824771	3.138710776	0.427189654	0.670822938	-3.370390692	2.826197814	-1.192553004	0.23790062	12.71457524	-270.0283479
rs46641435	13444415	rs52202741	-0.593098081	2.753857916	-0.215369892	0.8302345	1.738701806	2.746953855	0.632956321	0.529249971	4.325760163	-270.6067479
rs50182288	13445796	rs32205930	1.98505908	3.067754491	0.647072341	0.520137937	-4.786328213	2.773325585	-1.725844321	0.089699732	12.99814118	-269.1619033
rs50739991	13452826	rs32240804	-1.802996215	2.82184962	-0.638941283	0.525376467	0.751095204	2.61066267	0.287702893	0.774599692	4.770565186	-270.6088044
rs6200254	13453789	rs32554464	-1.169507473	2.708533373	-0.431786252	0.667497694	1.926785444	2.493026389	0.772870056	0.442737618	13.83214853	-270.4456854
rs6213212	13456567	rs49540971	1.874559464	2.716871448	0.689969879	0.492964771	0.910909379	2.750451731	0.331185372	0.741698086	7.292053173	-270.4897321
rs32121325	13458032	rs50681987	-0.593098081	2.753857916	-0.215369892	0.8302345	1.738701806	2.746953855	0.632956321	0.529249971	4.325760163	-270.6067479
rs32325562	13458273	rs31429767	2.656448599	3.110364931	0.85406332	0.396583715	-4.625563644	2.803906475	-1.649685425	0.104413418	13.80575914	-269.1605341
rs32725483	13458314	rs31314828	2.656448599	3.110364931	0.85406332	0.396583715	-4.625563644	2.803906475	-1.649685425	0.104413418	13.80575914	-269.1605341
rs50848475	13475151	rs48652248	1.996427848	3.153751926	0.633032621	0.529200495	-3.976324823	2.820232462	-1.409928038	0.163901083	13.17498048	-269.6598617
rs3655978	13475830	rs49500301	-1.132977685	2.721307228	-0.416335823	0.67870095	1.824978164	2.522276482	0.723544059	0.472253829	12.85095082	-270.495916
rs32736549	13475864	rs46352260	-0.593098081	2.753857916	-0.215369892	0.8302345	1.738701806	2.746953855	0.632956321	0.529249971	4.325760163	-270.6067479
rs48773550	13484151	rs32271623	-0.212019509	2.79197147	-0.075938995	0.93972897	1.463028283	2.743671505	0.533237408	0.595906747	4.946110438	-270.6833763
rs30604691	13490168	rs30670782	-1.169507473	2.708533373	-0.431786252	0.667497694	1.926785444	2.493026389	0.772870056	0.442737618	13.83214853	-270.4456854
rs30691209	13512515	rs31527169	-0.593098081	2.753857916	-0.215369892	0.8302345	1.738701806	2.746953855	0.632956321	0.529249971	4.325760163	-270.6067479
rs32056236	13515113	rs45836585	-1.169507473	2.708533373	-0.431786252	0.667497694	1.926785444	2.493026389	0.772870056	0.442737618	13.83214853	-270.4456854
rs13475731	13519586	rs51865546	2.656448599	3.110364931	0.85406332	0.396583715	-4.625563644	2.803906475	-1.649685425	0.104413418	13.80575914	-269.1605341
rs6278293	13519986	rs51435615	-1.16859707	2.706424913	-0.431786252	0.667497694	1.926785444	2.493026389	0.772870056	0.442737618	13.83214853	-270.4456854
rs52202741	13521564	rs32730181	-0.731980315	2.757274492	-0.265472414	0.791586879	1.760882449	2.736088389	0.643576595	0.522386722	4.026134289	-270.5895754
rs32205930	13525558	rs32257332	-1.589231727	2.695530377	-0.589580344	0.557761825	2.504034926	2.544524148	0.984087704	0.329159844	13.79720707	-270.2142738
rs32240804	13531834	rs31875620	-0.593098081	2.753857916	-0.215369892	0.8302345	1.738701806	2.746953855	0.632956321	0.529249971	4.325760163	-270.6067479
rs32554464	13536110	rs32699898	2.435689999	3.110067612	0.783163038	0.436717652	-4.277127832	2.786771502	-1.534796745	0.130271162	11.64333349	-269.3791228
rs49540971	13549419	rs3680032	-0.367490262	2.760981867	-0.133101295	0.894574	1.55794843	2.743901086	0.56778593	0.572371808	4.7056813	-270.6592726
rs50681987	13559086	rs31391058	-0.593098081	2.753857916	-0.215369892	0.8302345	1.738701806	2.746953855	0.632956321	0.529249971	4.325760163	-270.6067479
rs31429767	13584917	rs32722904	2.656448599	3.110364931	0.85406332	0.396583715	-4.625563644	2.803906475	-1.649685425	0.104413418	13.80575914	-269.1605341
rs31314828	13584939	rs31378327	-0.593098081	2.753857916	-0.215369892	0.8302345	1.738701806	2.746953855	0.632956321	0.529249971	4.325760163	-270.6067479
rs48652248	13618088	rs30501388	-0.593098081	2.753857916	-0.215369892	0.8302345	1.738701806	2.746953855	0.632956321	0.529249971	4.325760163	-270.6067479
rs49500301	13621957	rs49257617	-0.593098081	2.753857916	-0.215369892	0.8302345	1.738701806	2.746953855	0.632956321	0.529249971	4.325760163	-270.6067479
rs46352260	13622814	rs32428661	-0.592304638	2.750173824	-0.215369892	0.8302345	1.738701806	2.746953855	0.632956321	0.529249971	4.325760163	-270.6067479
rs32271623	13623774	rs46629835	-0.593098081	2.753857916	-0.215369892	0.8302345	1.738701806	2.746953855	0.632956321	0.529249971	4.325760163	-270.6067479
rs30670782	13626437	rs3674009	-1.623893247	2.705341852	-0.600254362	0.550674977	2.479922294	2.461776497	1.007371017	0.317940807	15.30808755	-270.1646557
rs31527169	13626607	rs3675088	-0.593098081	2.753857916	-0.215369892	0.8302345	1.738701806	2.746953855	0.632956321	0.529249971	4.325760163	-270.6067479
rs45836585	13626685	rs31991468	-796.9509724	5025103263	-1.59E-07	0.999999874	14.25199739	7630406.808	1.87E-06	0.999998516	-86.85762199	-318.5523418
rs51865546	13637644	rs49705433	-0.593098081	2.753857916	-0.215369892	0.8302345	1.738701806	2.746953855	0.632956321	0.529249971	4.325760163	-270.6067479
rs51435615	13644390	rs49222642	-0.593098081	2.753857916	-0.215369892	0.8302345	1.738701806	2.746953855	0.632956321	0.529249971	4.325760163	-270.6067479
rs32730181	13644499	rs52307805	-1.169507473	2.708533373	-0.431786252	0.667497694	1.926785444	2.493026389	0.772870056	0.442737618	13.83214853	-270.4456854
rs32257332	13654026	rs31932350	2.656448599	3.110364931	0.85406332	0.396583715	-4.625563644	2.803906475	-1.649685425	0.104413418	13.80575914	-269.1605341
rs31875620	13691018	rs32477769	2.656448599	3.110364931	0.85406332	0.396583715	-4.625563644	2.803906475	-1.649685425	0.104413418	13.80575914	-269.1605341
rs32699898	13697099	rs3654866	-0.391986748	2.800514257	-0.13996956	0.889168981	1.586506399	2.743912314	0.578191362	0.565373236	4.67566953	-270.6527785
rs3680032	13768084	rs45999558	-1.128639074	2.733253277	-0.412928828	0.681181341	1.806516979	2.521346862	0.716488876	0.476564746	12.73224705	-270.5023212
rs31391058	13769215	rs30560114	-1.169507473	2.708533373	-0.431786252	0.667497694	1.926785444	2.493026389	0.772870056	0.442737618	13.83214853	-270.4456854
rs32722904	13769629	rs51264067	-0.593098081	2.753857916	-0.215369892	0.8302345	1.738701806	2.746953855	0.632956321	0.529249971	4.325760163	-270.6067479
rs31378327	13770056	rs48885445	-0.593098081	2.753857916	-0.215369892	0.8302345	1.738701806	2.746953855	0.632956321	0.529249971	4.325760163	-270.6067479
rs30501388	13770241	rs47002802	-0.593098081	2.753857916	-0.215369892	0.8302345	1.738701806	2.746953855	0.632956321	0.529249971	4.325760163	-270.6067479
rs49257617	13772683	rs32428764	-0.593098081	2.753857916	-0.215369892	0.8302345	1.738701806	2.746953855	0.632956321	0.529249971	4.325760163	-270.6067479
rs32428661	13778182	rs48432735	-0.17930298	2.74013779	-0.065435753	0.948052085	1.413607978	2.744295689	0.51510775	0.60843543	5.004756299	-270.6935779
rs46629835	13778219	rs50199050	2.656448599	3.110364931	0.85406332	0.396583715	-4.625563644	2.803906475	-1.649685425	0.104413418	13.80575914	-269.1605341
rs3674009	13779060	rs48049075	2.656448599	3.110364931	0.85406332	0.396583715	-4.625563644	2.803906475	-1.649685425	0.104413418	13.80575914	-269.1605341
rs3675088	13779512	rs30914609	-1.132977685	2.721307228	-0.416335823	0.67870095	1.824978164	2.522276482	0.723544059	0.472253829	12.85095082	-270.495916
rs31991468	13779804	rs30851497	-0.593098081	2.753857916	-0.215369892	0.8302345	1.738701806	2.746953855	0.632956321	0.529249971	4.325760163	-270.6067479
rs49705433	13780738	rs46917610	-0.593098081	2.753857916	-0.215369892	0.8302345	1.738701806	2.746953855	0.632956321	0.529249971	4.325760163	-270.6067479
rs49222642	13811788	rs50315899	-0.593098081	2.753857916	-0.215369892	0.8302345	1.738701806	2.746953855	0.632956321	0.529249971	4.325760163	-270.6067479
rs52307805	13811849	rs51406880	-0.593098081	2.753857916	-0.215369892	0.8302345	1.738701806	2.746953855	0.632956321	0.529249971	4.325760163	-270.6067479
rs31932350	13832148	rs50348443	-0.587346359	2.727151667	-0.215369892	0.8302345	1.738701806	2.746953855	0.632956321	0.529249971	4.325760163	-270.6067479
rs32477769	13832643	rs48137195	2.656448599	3.110364931	0.85406332	0.396583715	-4.625563644	2.803906475	-1.649685425	0.104413418	13.80575914	-269.1605341
rs3654866	13832704	rs48988706	-1.169507473	2.708533373	-0.431786252	0.667497694	1.926785444	2.493026389	0.772870056	0.442737618	13.83214853	-270.4456854
rs45999558	13845450	rs31710291	-1.169507473	2.708533373	-0.431786252	0.667497694	1.926785444	2.493026389	0.772870056	0.442737618	13.83214853	-270.4456854
rs30560114	13850888	rs32193474	-1.169507473	2.708533373	-0.431786252	0.667497694	1.926785444	2.493026389	0.772870056	0.442737618	13.83214853	-270.4456854
rs51264067	13852694	rs51068662	-2.18276483	2.710966497	-0.805161123	0.424015203	2.822141878	2.454585744	1.149742634	0.254968753	17.71412473	-269.8816079
rs48885445	13860434	rs47676582	-1.169507473	2.708533373	-0.431786252	0.667497694	1.926785444	2.493026389	0.772870056	0.442737618	13.83214853	-270.4456854
rs47002802	13870323	rs47208650	-1.170930521	2.711829095	-0.431786252	0.667497694	1.926785444	2.493026389	0.772870056	0.442737618	13.83214853	-270.4456854
rs32428764	13870979	rs47491720	-1.59826033	2.71120731	-0.589501336	0.55781445	2.533919589	2.495243084	1.015500095	0.314085072	14.80441661	-270.1671301
rs48432735	13879467	rs32372472	2.656448599	3.110364931	0.85406332	0.396583715	-4.625563644	2.803906475	-1.649685425	0.104413418	13.80575914	-269.1605341
rs50199050	13890849	rs31759723	2.656448599	3.110364931	0.85406332	0.396583715	-4.625563644	2.803906475	-1.649685425	0.104413418	13.80575914	-269.1605341
rs48049075	13902793	rs50321584	-0.593098081	2.753857916	-0.215369892	0.8302345	1.738701806	2.746953855	0.632956321	0.529249971	4.325760163	-270.6067479
rs30914609	13904382	rs51174065	-0.593098081	2.753857916	-0.215369892	0.8302345	1.738701806	2.746953855	0.632956321	0.529249971	4.325760163	-270.6067479
rs30851497	13904583	rs48957697	2.656448599	3.110364931	0.85406332	0.396583715	-4.625563644	2.803906475	-1.649685425	0.104413418	13.80575914	-269.1605341
rs46917610	13908973	rs32733906	-1.169507473	2.708533373	-0.431786252	0.667497694	1.926785444	2.493026389	0.772870056	0.442737618	13.83214853	-270.4456854
rs50315899	13909261	rs32361469	-1.169507473	2.708533373	-0.431786252	0.667497694	1.926785444	2.493026389	0.772870056	0.442737618	13.83214853	-270.4456854
rs51406880	13981273	rs30615861	-1.169507473	2.708533373	-0.431786252	0.667497694	1.926785444	2.493026389	0.772870056	0.442737618	13.83214853	-270.4456854
rs50348443	13983565	rs32035879	-0.593098081	2.753857916	-0.215369892	0.8302345	1.738701806	2.746953855	0.632956321	0.529249971	4.325760163	-270.6067479
rs48137195	13983600	rs32431479	-0.593098081	2.753857916	-0.215369892	0.8302345	1.738701806	2.746953855	0.632956321	0.529249971	4.325760163	-270.6067479
rs48988706	13993698	rs32171615	-0.506415007	2.757794551	-0.183630433	0.854943856	2.807417867	2.872103772	0.977477866	0.332392197	1.453217012	-270.3226251
rs31710291	13993740	rs31485250	-0.464637762	2.6475169	-0.175499451	0.861298478	1.606992839	2.563423184	0.626893308	0.533189134	12.26837881	-270.6202202
rs32193474	13993870	rs49917018	-0.520712888	2.663937675	-0.195467369	0.845710255	1.734193898	2.532332957	0.684820648	0.496184796	13.12812724	-270.5759664
rs51068662	13994466	rs31620165	-0.520712888	2.663937675	-0.195467369	0.845710255	1.734193898	2.532332957	0.684820648	0.496184796	13.12812724	-270.5759664
rs47676582	14025502	rs32421646	-0.465414262	2.651941414	-0.175499451	0.861298478	1.606992839	2.563423184	0.626893308	0.533189134	12.26837881	-270.6202202
rs47208650	14027931	rs30510846	-0.520712888	2.663937675	-0.195467369	0.845710255	1.734193898	2.532332957	0.684820648	0.496184796	13.12812724	-270.5759664
rs47491720	14049029	rs49062755	-0.520712888	2.663937675	-0.195467369	0.845710255	1.734193898	2.532332957	0.684820648	0.496184796	13.12812724	-270.5759664
rs32372472	14114675	rs32753334	-0.520712888	2.663937675	-0.195467369	0.845710255	1.734193898	2.532332957	0.684820648	0.496184796	13.12812724	-270.5759664
rs31759723	14186332	rs31957677	-0.520712888	2.663937675	-0.195467369	0.845710255	1.734193898	2.532332957	0.684820648	0.496184796	13.12812724	-270.5759664
rs50321584	14189376	rs30654859	-0.520712888	2.663937675	-0.195467369	0.845710255	1.734193898	2.532332957	0.684820648	0.496184796	13.12812724	-270.5759664
rs51174065	14219537	rs31960459	-0.352508246	2.725191468	-0.129351735	0.897526874	1.491250325	2.61325302	0.570649039	0.570441909	12.67331714	-270.6615351
rs48957697	14220694	rs31288633	-0.335036198	2.723006637	-0.123039068	0.902501531	1.538034475	2.756581668	0.557949904	0.579025985	5.355584898	-270.6663029
rs32733906	14248262	rs31965289	-0.521023723	2.665527889	-0.195467369	0.845710255	1.734193898	2.532332957	0.684820648	0.496184796	13.12812724	-270.5759664
rs32361469	14250573	rs31011454	-0.520712888	2.663937675	-0.195467369	0.845710255	1.734193898	2.532332957	0.684820648	0.496184796	13.12812724	-270.5759664
rs30615861	14265412	rs31964960	-0.425187506	2.651179708	-0.16037672	0.873141594	1.646483792	2.554491592	0.644544612	0.521763492	13.10714108	-270.609331
rs32035879	14269220	rs31451947	-1.23258258	2.65201645	-0.464771846	0.643834984	2.569275246	2.579516494	0.99602978	0.323373074	16.59585275	-270.2476961
rs32431479	14281913	rs3699231	-0.93021434	2.685179563	-0.346425376	0.730276703	2.221271873	2.555196543	0.869315466	0.388257923	13.70910652	-270.4059646
rs32171615	14287199	rs3654693	-0.520712888	2.663937675	-0.195467369	0.845710255	1.734193898	2.532332957	0.684820648	0.496184796	13.12812724	-270.5759664
rs31485250	14302525	rs30720164	-0.520712888	2.663937675	-0.195467369	0.845710255	1.734193898	2.532332957	0.684820648	0.496184796	13.12812724	-270.5759664
rs49917018	14304039	rs31973249	-0.520712888	2.663937675	-0.195467369	0.845710255	1.734193898	2.532332957	0.684820648	0.496184796	13.12812724	-270.5759664
rs31620165	14305182	rs30850122	-1.357390734	2.646744062	-0.512853038	0.610001956	2.689421984	2.534029681	1.061322211	0.292942966	16.2571461	-270.1515405
rs32421646	14323449	rs30612866	-0.520712888	2.663937675	-0.195467369	0.845710255	1.734193898	2.532332957	0.684820648	0.496184796	13.12812724	-270.5759664
rs30510846	14339249	rs31974855	-0.520712888	2.663937675	-0.195467369	0.845710255	1.734193898	2.532332957	0.684820648	0.496184796	13.12812724	-270.5759664
rs49062755	14352941	rs31973654	-0.520712888	2.663937675	-0.195467369	0.845710255	1.734193898	2.532332957	0.684820648	0.496184796	13.12812724	-270.5759664
rs32753334	14358738	rs30851456	-0.520712888	2.663937675	-0.195467369	0.845710255	1.734193898	2.532332957	0.684820648	0.496184796	13.12812724	-270.5759664
rs31957677	14363759	rs31974679	-0.811509964	2.779092599	-0.292005371	0.771324463	1.978645012	2.775229084	0.712966372	0.478725347	3.406400839	-270.5397418
rs30654859	14372885	rs31978600	1.701162977	3.024006305	0.562552722	0.57590749	-4.370055995	2.810719276	-1.554782092	0.125438165	13.83270336	-269.494753
rs31960459	14373768	rs31979596	-0.520712888	2.663937675	-0.195467369	0.845710255	1.734193898	2.532332957	0.684820648	0.496184796	13.12812724	-270.5759664
rs31288633	14374892	rs31972881	-0.520712888	2.663937675	-0.195467369	0.845710255	1.734193898	2.532332957	0.684820648	0.496184796	13.12812724	-270.5759664
rs31965289	14405189	rs31876116	-0.520307538	2.661863931	-0.195467369	0.845710255	1.734193898	2.532332957	0.684820648	0.496184796	13.12812724	-270.5759664
rs31011454	14410153	rs31981203	-0.520712888	2.663937675	-0.195467369	0.845710255	1.734193898	2.532332957	0.684820648	0.496184796	13.12812724	-270.5759664
rs31964960	14417517	rs31931353	-0.520307538	2.661863931	-0.195467369	0.845710255	1.734193898	2.532332957	0.684820648	0.496184796	13.12812724	-270.5759664
rs31451947	14422793	rs31622110	-0.520712888	2.663937675	-0.195467369	0.845710255	1.734193898	2.532332957	0.684820648	0.496184796	13.12812724	-270.5759664
rs3699231	14424111	rs31983908	-0.520712888	2.663937675	-0.195467369	0.845710255	1.734193898	2.532332957	0.684820648	0.496184796	13.12812724	-270.5759664
rs3654693	14425782	rs31278679	-0.27285046	2.641787636	-0.103282511	0.918095048	1.83749584	2.524143179	0.72796815	0.469561867	13.25750632	-270.552634
rs30720164	14447626	rs31979227	-0.520307538	2.661863931	-0.195467369	0.845710255	1.734193898	2.532332957	0.684820648	0.496184796	13.12812724	-270.5759664
rs31973249	14450335	rs31980844	-0.598328063	2.778141636	-0.215369892	0.8302345	1.738701806	2.746953855	0.632956321	0.529249971	4.325760163	-270.6067479
rs30850122	14463433	rs31984569	-0.521308649	2.666985557	-0.195467369	0.845710255	1.734193898	2.532332957	0.684820648	0.496184796	13.12812724	-270.5759664
rs31969171	14464945	rs3713198	nan	nan	nan	nan	nan	nan	nan	nan	nan	nan
rs30612866	14475707	rs31805024	-0.51818844	2.651022742	-0.195467369	0.845710255	1.734193898	2.532332957	0.684820648	0.496184796	13.12812724	-270.5759664
rs31974855	14477707	rs31338152	-0.516398001	2.641862962	-0.195467369	0.845710255	1.734193898	2.532332957	0.684820648	0.496184796	13.12812724	-270.5759664
rs31973654	14494167	rs30524263	-0.817930381	2.844691391	-0.287528687	0.774732392	1.011533395	2.805363916	0.360571186	0.719729927	5.808469733	-270.7293195
rs30851456	14508074	rs31986288	-0.598328063	2.778141636	-0.215369892	0.8302345	1.738701806	2.746953855	0.632956321	0.529249971	4.325760163	-270.6067479
rs31974679	14518425	rs31987073	-0.520712888	2.663937675	-0.195467369	0.845710255	1.734193898	2.532332957	0.684820648	0.496184796	13.12812724	-270.5759664
rs31978600	14558053	rs32381514	-0.211591961	2.802386955	-0.075504191	0.940073395	1.676722188	2.744600168	0.61091674	0.543641537	4.658940309	-270.6364205
rs31979596	14566934	rs31577697	-0.598328063	2.778141636	-0.215369892	0.8302345	1.738701806	2.746953855	0.632956321	0.529249971	4.325760163	-270.6067479
rs31972881	14569103	rs6356898	-0.598328063	2.778141636	-0.215369892	0.8302345	1.738701806	2.746953855	0.632956321	0.529249971	4.325760163	-270.6067479
rs31876116	14569413	rs31993922	-0.518895816	2.65464164	-0.195467369	0.845710255	1.734193898	2.532332957	0.684820648	0.496184796	13.12812724	-270.5759664
rs31981203	14612407	rs31994846	1.701162977	3.024006305	0.562552722	0.57590749	-4.370055995	2.810719276	-1.554782092	0.125438165	13.83270336	-269.494753
rs31931353	14615840	rs31764267	-0.520712888	2.663937675	-0.195467369	0.845710255	1.734193898	2.532332957	0.684820648	0.496184796	13.12812724	-270.5759664
rs31622110	14616573	rs31999355	1.701162977	3.024006305	0.562552722	0.57590749	-4.370055995	2.810719276	-1.554782092	0.125438165	13.83270336	-269.494753
rs31983908	14629730	rs31716290	-0.520307538	2.661863931	-0.195467369	0.845710255	1.734193898	2.532332957	0.684820648	0.496184796	13.12812724	-270.5759664
rs31278679	14659156	rs32005950	0.137075466	2.771860592	0.049452511	0.960728589	0.875385116	2.816924879	0.310759127	0.757097818	6.129996542	-270.7793329
rs31979227	14665593	rs31015696	1.705771843	3.032199077	0.562552722	0.57590749	-4.370055995	2.810719276	-1.554782092	0.125438165	13.83270336	-269.494753
rs31980844	14667103	rs32005569	1.701162977	3.024006305	0.562552722	0.57590749	-4.370055995	2.810719276	-1.554782092	0.125438165	13.83270336	-269.494753
rs31984569	14667237	rs13475734	-0.518895816	2.65464164	-0.195467369	0.845710255	1.734193898	2.532332957	0.684820648	0.496184796	13.12812724	-270.5759664
rs3713198	14682205	rs31925215	-0.51818844	2.651022742	-0.195467369	0.845710255	1.734193898	2.532332957	0.684820648	0.496184796	13.12812724	-270.5759664
rs31805024	14705898	rs32004013	-0.520712888	2.663937675	-0.195467369	0.845710255	1.734193898	2.532332957	0.684820648	0.496184796	13.12812724	-270.5759664
rs31338152	14707928	rs31729284	1.701162977	3.024006305	0.562552722	0.57590749	-4.370055995	2.810719276	-1.554782092	0.125438165	13.83270336	-269.494753
rs30524263	14707959	rs30711494	-1.357390734	2.646744062	-0.512853038	0.610001956	2.689421984	2.534029681	1.061322211	0.292942966	16.2571461	-270.1515405
rs31986288	14722351	rs31644042	-0.897913434	2.657850672	-0.337834418	0.736707707	2.266610841	2.590236994	0.87505925	0.385151044	13.29591087	-270.4048103
rs31987073	14725172	rs32008938	-0.460621517	2.683536816	-0.171647176	0.864312399	1.586072656	2.562337032	0.618994549	0.538343711	12.15931831	-270.6257916
rs32381514	14729641	rs32013342	-1.342469046	2.617648616	-0.512853038	0.610001956	2.689421984	2.534029681	1.061322211	0.292942966	16.2571461	-270.1515405
rs31577697	14737862	rs30762958	-0.801774995	2.682593143	-0.29888058	0.766099455	1.504648903	2.505822325	0.600461129	0.550538147	12.73477067	-270.6100479
rs6356898	14738013	rs32007590	-0.801774995	2.682593143	-0.29888058	0.766099455	1.504648903	2.505822325	0.600461129	0.550538147	12.73477067	-270.6100479
rs31993922	14743473	rs31574495	-1.57648255	2.679582764	-0.588331352	0.55859404	2.360717985	2.508379709	0.941132627	0.350540318	15.98103443	-270.2336269
rs31994846	14750402	rs32013479	-0.801774995	2.682593143	-0.29888058	0.766099455	1.504648903	2.505822325	0.600461129	0.550538147	12.73477067	-270.6100479
rs31764267	14753333	rs32014428	-0.801774995	2.682593143	-0.29888058	0.766099455	1.504648903	2.505822325	0.600461129	0.550538147	12.73477067	-270.6100479
rs31999355	14753796	rs32016166	-0.801774995	2.682593143	-0.29888058	0.766099455	1.504648903	2.505822325	0.600461129	0.550538147	12.73477067	-270.6100479
rs31716290	14753959	rs32016169	-0.801774995	2.682593143	-0.29888058	0.766099455	1.504648903	2.505822325	0.600461129	0.550538147	12.73477067	-270.6100479
rs32005950	14769748	rs32019804	-0.799077931	2.673569257	-0.29888058	0.766099455	1.504648903	2.505822325	0.600461129	0.550538147	12.73477067	-270.6100479
rs31015696	14784460	rs32017587	-0.801774995	2.682593143	-0.29888058	0.766099455	1.504648903	2.505822325	0.600461129	0.550538147	12.73477067	-270.6100479
rs32005569	14787219	rs6291839	1.701162977	3.024006305	0.562552722	0.57590749	-4.370055995	2.810719276	-1.554782092	0.125438165	13.83270336	-269.494753
rs13475734	14806752	rs32022160	1.701162977	3.024006305	0.562552722	0.57590749	-4.370055995	2.810719276	-1.554782092	0.125438165	13.83270336	-269.494753
rs31925215	14815197	rs32024429	1.701162977	3.024006305	0.562552722	0.57590749	-4.370055995	2.810719276	-1.554782092	0.125438165	13.83270336	-269.494753
rs32004013	14815931	rs32026102	1.682669878	2.991132766	0.562552722	0.57590749	-4.370055995	2.810719276	-1.554782092	0.125438165	13.83270336	-269.494753
rs31729284	14833046	rs32022117	1.701162977	3.024006305	0.562552722	0.57590749	-4.370055995	2.810719276	-1.554782092	0.125438165	13.83270336	-269.494753
rs30711494	14847612	rs32023692	1.701162977	3.024006305	0.562552722	0.57590749	-4.370055995	2.810719276	-1.554782092	0.125438165	13.83270336	-269.494753
rs31644042	14847722	rs32024518	1.701162977	3.024006305	0.562552722	0.57590749	-4.370055995	2.810719276	-1.554782092	0.125438165	13.83270336	-269.494753
rs32008938	14848590	rs30864538	1.701162977	3.024006305	0.562552722	0.57590749	-4.370055995	2.810719276	-1.554782092	0.125438165	13.83270336	-269.494753
rs32013342	14880833	rs30605032	-0.29730553	2.802481046	-0.106086545	0.915879757	1.962530216	2.737751708	0.716840103	0.476349615	3.861979942	-270.5611905
rs30762958	14880922	rs31826577	-0.29730553	2.802481046	-0.106086545	0.915879757	1.962530216	2.737751708	0.716840103	0.476349615	3.861979942	-270.5611905
rs32007590	14894508	rs30950019	-0.29730553	2.802481046	-0.106086545	0.915879757	1.962530216	2.737751708	0.716840103	0.476349615	3.861979942	-270.5611905
rs31574495	14896041	rs32036148	0.144475753	2.759041017	0.052364482	0.958418213	4.095803899	2.862188926	1.431004034	0.157795255	-3.051981161	-269.7386781
rs32013479	14898413	rs32033904	0.588523432	2.748019182	0.214162781	0.831171265	3.506563443	2.811305146	1.247308016	0.217297633	-1.514390897	-269.9717427
rs32014428	14899115	rs32105394	0.588523432	2.748019182	0.214162781	0.831171265	3.506563443	2.811305146	1.247308016	0.217297633	-1.514390897	-269.9717427
rs32016166	15128266	rs31195939	0.588982998	2.750165057	0.214162781	0.831171265	3.506563443	2.811305146	1.247308016	0.217297633	-1.514390897	-269.9717427
rs32016169	15139343	rs49799309	1.448481879	2.764103639	0.524033129	0.602252394	2.422146583	2.852682458	0.849076832	0.399329535	1.616994501	-270.2617671
rs32019804	15145843	rs31442909	0.588982998	2.750165057	0.214162781	0.831171265	3.506563443	2.811305146	1.247308016	0.217297633	-1.514390897	-269.9717427
rs32017587	15174253	rs31353619	0.588982998	2.750165057	0.214162781	0.831171265	3.506563443	2.811305146	1.247308016	0.217297633	-1.514390897	-269.9717427
rs6291839	15196884	rs3088964	1.61357235	2.73159588	0.590706833	0.557011766	1.885745614	2.892179981	0.652015306	0.51696693	3.413285739	-270.3614322
rs32022160	15204370	rs47375054	0.588982998	2.750165057	0.214162781	0.831171265	3.506563443	2.811305146	1.247308016	0.217297633	-1.514390897	-269.9717427
rs32024429	15204430	rs49002987	0.588982998	2.750165057	0.214162781	0.831171265	3.506563443	2.811305146	1.247308016	0.217297633	-1.514390897	-269.9717427
rs32026102	15238681	rs47360427	0.588982998	2.750165057	0.214162781	0.831171265	3.506563443	2.811305146	1.247308016	0.217297633	-1.514390897	-269.9717427
rs32022117	15242764	rs32182932	0.588982998	2.750165057	0.214162781	0.831171265	3.506563443	2.811305146	1.247308016	0.217297633	-1.514390897	-269.9717427
rs32023692	15265527	rs31036004	0.588982998	2.750165057	0.214162781	0.831171265	3.506563443	2.811305146	1.247308016	0.217297633	-1.514390897	-269.9717427
rs32024518	15273070	rs32106574	0.588982998	2.750165057	0.214162781	0.831171265	3.506563443	2.811305146	1.247308016	0.217297633	-1.514390897	-269.9717427
rs30864538	15285840	rs13475736	0.425998496	2.754235203	0.15467034	0.877618195	3.77200854	2.813914238	1.340484542	0.185315087	-1.329656915	-269.8563366
rs30605032	15288283	rs31340317	0.769262609	2.780979458	0.276615711	0.783058582	3.147131267	2.829649076	1.112198433	0.270641635	-0.197719224	-270.1136741
rs31826577	15290288	rs31623209	0.937129227	2.77583638	0.337602473	0.7368816	2.832040108	2.819564424	1.004424685	0.319346119	0.805234974	-270.2123675
rs30950019	15311702	rs32050329	1.452059152	2.770930063	0.524033129	0.602252394	2.422146583	2.852682458	0.849076832	0.399329535	1.616994501	-270.2617671
rs32036148	15312015	rs32051161	0.588982998	2.750165057	0.214162781	0.831171265	3.506563443	2.811305146	1.247308016	0.217297633	-1.514390897	-269.9717427
rs32033904	15312728	rs32053568	0.588982998	2.750165057	0.214162781	0.831171265	3.506563443	2.811305146	1.247308016	0.217297633	-1.514390897	-269.9717427
rs32105394	15343673	rs32056709	0.588982998	2.750165057	0.214162781	0.831171265	3.506563443	2.811305146	1.247308016	0.217297633	-1.514390897	-269.9717427
rs31195939	15349997	rs31520322	0.426771251	2.759231346	0.15467034	0.877618195	3.77200854	2.813914238	1.340484542	0.185315087	-1.329656915	-269.8563366
rs49799309	15379279	rs32063963	0.588982998	2.750165057	0.214162781	0.831171265	3.506563443	2.811305146	1.247308016	0.217297633	-1.514390897	-269.9717427
rs31442909	15379344	rs32064739	1.869005328	2.771819291	0.674288304	0.502806807	1.912194587	2.861797048	0.668179663	0.50666935	3.262680453	-270.3104744
rs31353619	15381563	rs31391063	1.448481879	2.764103639	0.524033129	0.602252394	2.422146583	2.852682458	0.849076832	0.399329535	1.616994501	-270.2617671
rs3088964	15388023	rs32068347	0.588982998	2.750165057	0.214162781	0.831171265	3.506563443	2.811305146	1.247308016	0.217297633	-1.514390897	-269.9717427
rs47375054	15404445	rs32063831	0.425998496	2.754235203	0.15467034	0.877618195	3.77200854	2.813914238	1.340484542	0.185315087	-1.329656915	-269.8563366
rs49002987	15414721	rs32071146	0.588982998	2.750165057	0.214162781	0.831171265	3.506563443	2.811305146	1.247308016	0.217297633	-1.514390897	-269.9717427
rs47360427	15425091	rs31332923	2.11735863	2.79888314	0.756501263	0.452410701	1.461365	2.868686503	0.509419554	0.612390992	4.306155923	-270.3408207
rs32182932	15429059	rs31869929	0.588982998	2.750165057	0.214162781	0.831171265	3.506563443	2.811305146	1.247308016	0.217297633	-1.514390897	-269.9717427
rs31036004	15435010	rs31457725	0.588982998	2.750165057	0.214162781	0.831171265	3.506563443	2.811305146	1.247308016	0.217297633	-1.514390897	-269.9717427
rs32106574	15441106	rs31977013	0.588982998	2.750165057	0.214162781	0.831171265	3.506563443	2.811305146	1.247308016	0.217297633	-1.514390897	-269.9717427
rs13475736	15442688	rs32076846	0.588982998	2.750165057	0.214162781	0.831171265	3.506563443	2.811305146	1.247308016	0.217297633	-1.514390897	-269.9717427
rs31340317	15444704	rs32077678	0.588982998	2.750165057	0.214162781	0.831171265	3.506563443	2.811305146	1.247308016	0.217297633	-1.514390897	-269.9717427
rs31623209	15444840	rs13475737	1.448481879	2.764103639	0.524033129	0.602252394	2.422146583	2.852682458	0.849076832	0.399329535	1.616994501	-270.2617671
rs32050329	15444915	rs32078418	0.588982998	2.750165057	0.214162781	0.831171265	3.506563443	2.811305146	1.247308016	0.217297633	-1.514390897	-269.9717427
rs32051161	15448348	rs32085506	0.588982998	2.750165057	0.214162781	0.831171265	3.506563443	2.811305146	1.247308016	0.217297633	-1.514390897	-269.9717427
rs32053568	15466000	rs30717755	0.588982998	2.750165057	0.214162781	0.831171265	3.506563443	2.811305146	1.247308016	0.217297633	-1.514390897	-269.9717427
rs32056709	15466512	rs31648807	0.588982998	2.750165057	0.214162781	0.831171265	3.506563443	2.811305146	1.247308016	0.217297633	-1.514390897	-269.9717427
rs31520322	15473259	rs32075886	0.162233079	2.757573265	0.058831829	0.95328829	4.059586822	2.888184123	1.405584495	0.165181845	-3.694079592	-269.7734741
rs32063963	15474873	rs32080346	0.585305567	2.732993863	0.214162781	0.831171265	3.506563443	2.811305146	1.247308016	0.217297633	-1.514390897	-269.9717427
rs32064739	15498265	rs3678179	0.588523432	2.748019182	0.214162781	0.831171265	3.506563443	2.811305146	1.247308016	0.217297633	-1.514390897	-269.9717427
rs31391063	15511477	rs32082664	0.588982998	2.750165057	0.214162781	0.831171265	3.506563443	2.811305146	1.247308016	0.217297633	-1.514390897	-269.9717427
rs32068347	15511868	rs32084158	0.588982998	2.750165057	0.214162781	0.831171265	3.506563443	2.811305146	1.247308016	0.217297633	-1.514390897	-269.9717427
rs32063831	15520630	rs31498511	0.231799448	2.679072216	0.086522284	0.931349253	3.980723428	2.847339197	1.398050303	0.16742173	-3.342039035	-269.7886206
rs32071146	15528979	rs32082826	0.752065791	2.747724941	0.273704904	0.785283777	3.226890051	3.025944779	1.066407448	0.290658519	-1.281072023	-270.1081623
rs31332923	15543249	rs32085230	0.588982998	2.750165057	0.214162781	0.831171265	3.506563443	2.811305146	1.247308016	0.217297633	-1.514390897	-269.9717427
rs31869929	15543687	rs32774613	0.588982998	2.750165057	0.214162781	0.831171265	3.506563443	2.811305146	1.247308016	0.217297633	-1.514390897	-269.9717427
rs31457725	15551341	rs30954230	0.588982998	2.750165057	0.214162781	0.831171265	3.506563443	2.811305146	1.247308016	0.217297633	-1.514390897	-269.9717427
rs31977013	15555192	rs32092378	0.588982998	2.750165057	0.214162781	0.831171265	3.506563443	2.811305146	1.247308016	0.217297633	-1.514390897	-269.9717427
rs32076846	15555407	rs32093409	0.588982998	2.750165057	0.214162781	0.831171265	3.506563443	2.811305146	1.247308016	0.217297633	-1.514390897	-269.9717427
rs32077678	15571354	rs32091543	0.529334443	2.787342446	0.189906498	0.850045481	3.488860126	2.80276127	1.244793898	0.218213851	-2.245613785	-269.9832372
rs13475737	15571378	rs32092386	0.588982998	2.750165057	0.214162781	0.831171265	3.506563443	2.811305146	1.247308016	0.217297633	-1.514390897	-269.9717427
rs32078418	15586159	rs31855593	1.448481879	2.764103639	0.524033129	0.602252394	2.422146583	2.852682458	0.849076832	0.399329535	1.616994501	-270.2617671
rs32085506	15599453	rs32097169	0.426771251	2.759231346	0.15467034	0.877618195	3.77200854	2.813914238	1.340484542	0.185315087	-1.329656915	-269.8563366
rs30717755	15599697	rs32097875	0.759704826	2.793151812	0.271988376	0.786596838	3.130767077	2.846048666	1.100039896	0.275859599	0.791404869	-270.1208076
rs31648807	15624743	rs31842687	0.588982998	2.750165057	0.214162781	0.831171265	3.506563443	2.811305146	1.247308016	0.217297633	-1.514390897	-269.9717427
rs32075886	15627545	rs32092058	0.474482557	2.767679557	0.171436955	0.864476929	3.700218753	2.826791781	1.308981715	0.195703155	-1.552648746	-269.8955344
rs32080346	15629807	rs32094615	0.588982998	2.750165057	0.214162781	0.831171265	3.506563443	2.811305146	1.247308016	0.217297633	-1.514390897	-269.9717427
rs3678179	15644317	rs31590704	-2.049169405	2.665534591	-0.768764889	0.445152089	-0.391515929	2.563728713	-0.152713478	0.879154267	2.796907679	-270.49526
rs32082664	15670238	rs32099704	-2.049169405	2.665534591	-0.768764889	0.445152089	-0.391515929	2.563728713	-0.152713478	0.879154267	2.796907679	-270.49526
rs32084158	15672800	rs3658953	-2.049169405	2.665534591	-0.768764889	0.445152089	-0.391515929	2.563728713	-0.152713478	0.879154267	2.796907679	-270.49526
rs31498511	15674132	rs3680862	-2.049169405	2.665534591	-0.768764889	0.445152089	-0.391515929	2.563728713	-0.152713478	0.879154267	2.796907679	-270.49526
rs32082826	15692779	rs32107150	-2.049169405	2.665534591	-0.768764889	0.445152089	-0.391515929	2.563728713	-0.152713478	0.879154267	2.796907679	-270.49526
rs32085230	15692833	rs32107152	-2.31919497	2.67090832	-0.868316951	0.388799625	0.074414684	2.614077647	0.028466899	0.977387494	3.453440056	-270.4298742
rs32774613	15692961	rs31941693	-2.049169405	2.665534591	-0.768764889	0.445152089	-0.391515929	2.563728713	-0.152713478	0.879154267	2.796907679	-270.49526
rs30954230	15698981	rs32099894	-2.003529011	2.693342623	-0.743881968	0.459950965	-0.369237621	2.533837278	-0.145722704	0.884645567	3.164107326	-270.5184637
rs32092378	15701929	rs31524971	2.355489327	3.046089885	0.773282935	0.442495207	-3.447281322	2.957271904	-1.165696437	0.248508648	12.01143989	-269.8502509
rs32093409	15706743	rs6384346	-2.049169405	2.665534591	-0.768764889	0.445152089	-0.391515929	2.563728713	-0.152713478	0.879154267	2.796907679	-270.49526
rs32091543	15708896	rs31999334	-0.322095103	2.66916295	-0.120672701	0.904367354	4.047233978	2.75415603	1.469500615	0.147100763	-1.472115521	-269.7023162
rs32092386	15740929	rs32101458	-0.141871823	2.669453741	-0.053146388	0.957797904	3.97028539	2.754876205	1.441184683	0.1549099	-0.815798882	-269.7420408
rs31855593	15748003	rs30698876	-1.63979441	2.703546153	-0.606534646	0.546526628	-0.282647478	2.628756467	-0.107521363	0.914746455	3.484133352	-270.6173125
rs32097169	15784326	rs32103493	-1.201947747	2.687992512	-0.447154425	0.656429004	-0.815058335	2.579272758	-0.316003157	0.753134508	2.284220617	-270.6583627
rs32097875	15800038	rs32115074	-1.031683255	2.653536712	-0.388795546	0.698851061	-0.99361634	2.585982227	-0.384231697	0.702211856	1.997434838	-270.6620099
rs31842687	15800202	rs32115080	-1.027128186	2.641820866	-0.388795546	0.698851061	-0.99361634	2.585982227	-0.384231697	0.702211856	1.997434838	-270.6620099
rs32092058	15803022	rs32109960	-1.031683255	2.653536712	-0.388795546	0.698851061	-0.99361634	2.585982227	-0.384231697	0.702211856	1.997434838	-270.6620099
rs32094615	15804378	rs32112939	-1.031683255	2.653536712	-0.388795546	0.698851061	-0.99361634	2.585982227	-0.384231697	0.702211856	1.997434838	-270.6620099
rs31590704	15806842	rs31691577	2.222269297	3.071766895	0.723449849	0.472311249	-3.076456217	2.929217919	-1.050265396	0.297952615	9.421107456	-270.0094158
rs32099704	15807212	rs32108373	-1.031920908	2.654147967	-0.388795546	0.698851061	-0.99361634	2.585982227	-0.384231697	0.702211856	1.997434838	-270.6620099
rs3658953	15807485	rs32109300	-1.027128186	2.641820866	-0.388795546	0.698851061	-0.99361634	2.585982227	-0.384231697	0.702211856	1.997434838	-270.6620099
rs3680862	15808844	rs32113546	-1.031683255	2.653536712	-0.388795546	0.698851061	-0.99361634	2.585982227	-0.384231697	0.702211856	1.997434838	-270.6620099
rs32107150	15809275	rs32115585	-1.031683255	2.653536712	-0.388795546	0.698851061	-0.99361634	2.585982227	-0.384231697	0.702211856	1.997434838	-270.6620099
rs32107152	15811158	rs32109702	-1.031683255	2.653536712	-0.388795546	0.698851061	-0.99361634	2.585982227	-0.384231697	0.702211856	1.997434838	-270.6620099
rs31941693	15811232	rs32110555	-1.031683255	2.653536712	-0.388795546	0.698851061	-0.99361634	2.585982227	-0.384231697	0.702211856	1.997434838	-270.6620099
rs32099894	15823509	rs32076694	-1.031683255	2.653536712	-0.388795546	0.698851061	-0.99361634	2.585982227	-0.384231697	0.702211856	1.997434838	-270.6620099
rs31524971	15827064	rs32111700	-1.031683255	2.653536712	-0.388795546	0.698851061	-0.99361634	2.585982227	-0.384231697	0.702211856	1.997434838	-270.6620099
rs6384346	15828673	rs30519777	-1.031683255	2.653536712	-0.388795546	0.698851061	-0.99361634	2.585982227	-0.384231697	0.702211856	1.997434838	-270.6620099
rs31999334	15867924	rs31429761	-1.022482815	2.629872758	-0.388795546	0.698851061	-0.99361634	2.585982227	-0.384231697	0.702211856	1.997434838	-270.6620099
rs32101458	15877037	rs32120474	-1.031683255	2.653536712	-0.388795546	0.698851061	-0.99361634	2.585982227	-0.384231697	0.702211856	1.997434838	-270.6620099
rs30698876	15879553	rs32117889	-1.031683255	2.653536712	-0.388795546	0.698851061	-0.99361634	2.585982227	-0.384231697	0.702211856	1.997434838	-270.6620099
rs32103493	15879724	rs31593363	2.413001771	3.071091212	0.785714785	0.435232751	-3.462478437	2.960638431	-1.169503983	0.246984387	11.37186581	-269.8388388
rs32115074	15896211	rs32121421	0.583834701	2.726125881	0.214162781	0.831171265	3.506563443	2.811305146	1.247308016	0.217297633	-1.514390897	-269.9717427
rs32115080	15928240	rs31515200	0.583834701	2.726125881	0.214162781	0.831171265	3.506563443	2.811305146	1.247308016	0.217297633	-1.514390897	-269.9717427
rs32109960	15934088	rs32126695	0.419458248	2.711950123	0.15467034	0.877618195	3.77200854	2.813914238	1.340484542	0.185315087	-1.329656915	-269.8563366
rs32112939	15971420	rs32127151	0.583834701	2.726125881	0.214162781	0.831171265	3.506563443	2.811305146	1.247308016	0.217297633	-1.514390897	-269.9717427
rs31691577	15976840	rs31188522	0.583468714	2.724416961	0.214162781	0.831171265	3.506563443	2.811305146	1.247308016	0.217297633	-1.514390897	-269.9717427
rs32108373	15978322	rs32130255	0.740167274	2.721319505	0.271988376	0.786596838	3.130767077	2.846048666	1.100039896	0.275859599	0.791404869	-270.1208076
rs32109300	15980125	rs31896647	0.583834701	2.726125881	0.214162781	0.831171265	3.506563443	2.811305146	1.247308016	0.217297633	-1.514390897	-269.9717427
rs32113546	16038997	rs32530382	0.583834701	2.726125881	0.214162781	0.831171265	3.506563443	2.811305146	1.247308016	0.217297633	-1.514390897	-269.9717427
rs32115585	16039414	rs32427966	0.422804807	2.733586846	0.15467034	0.877618195	3.77200854	2.813914238	1.340484542	0.185315087	-1.329656915	-269.8563366
rs32109702	16041879	rs51049473	0.583834701	2.726125881	0.214162781	0.831171265	3.506563443	2.811305146	1.247308016	0.217297633	-1.514390897	-269.9717427
rs32110555	16047589	rs46813365	0.583834701	2.726125881	0.214162781	0.831171265	3.506563443	2.811305146	1.247308016	0.217297633	-1.514390897	-269.9717427
rs32076694	16110688	rs30820695	0.583834701	2.726125881	0.214162781	0.831171265	3.506563443	2.811305146	1.247308016	0.217297633	-1.514390897	-269.9717427
rs32111700	16120838	rs32762834	0.583834701	2.726125881	0.214162781	0.831171265	3.506563443	2.811305146	1.247308016	0.217297633	-1.514390897	-269.9717427
rs30519777	16147549	rs46208986	0.583834701	2.726125881	0.214162781	0.831171265	3.506563443	2.811305146	1.247308016	0.217297633	-1.514390897	-269.9717427
rs31429761	16149171	rs32641410	0.583834701	2.726125881	0.214162781	0.831171265	3.506563443	2.811305146	1.247308016	0.217297633	-1.514390897	-269.9717427
rs32120474	16152213	rs32435413	0.583834701	2.726125881	0.214162781	0.831171265	3.506563443	2.811305146	1.247308016	0.217297633	-1.514390897	-269.9717427
rs32117889	16163495	rs32620022	0.583834701	2.726125881	0.214162781	0.831171265	3.506563443	2.811305146	1.247308016	0.217297633	-1.514390897	-269.9717427
rs31593363	16164859	rs32333824	0.422804807	2.733586846	0.15467034	0.877618195	3.77200854	2.813914238	1.340484542	0.185315087	-1.329656915	-269.8563366
rs32121421	16167886	rs32734105	0.583834701	2.726125881	0.214162781	0.831171265	3.506563443	2.811305146	1.247308016	0.217297633	-1.514390897	-269.9717427
NA_20	16175190	rs51250263	nan	nan	nan	nan	nan	nan	nan	nan	nan	nan
rs31515200	16178334	rs32591063	0.583834701	2.726125881	0.214162781	0.831171265	3.506563443	2.811305146	1.247308016	0.217297633	-1.514390897	-269.9717427
rs32126695	16229120	rs3695179	0.583834701	2.726125881	0.214162781	0.831171265	3.506563443	2.811305146	1.247308016	0.217297633	-1.514390897	-269.9717427
rs32127151	16229368	rs3696512	-0.273583761	2.795805814	-0.097855066	0.922384771	1.08004157	2.796207195	0.386252339	0.700723124	4.682495681	-270.7532876
rs31188522	16229496	rs3697528	-1.909355779	2.703360728	-0.706289678	0.482835659	2.070219992	2.548062154	0.812468404	0.419845265	12.96457959	-270.3075985
rs32130255	16230432	rs30707357	-1.436028219	2.686713872	-0.534492427	0.595043935	1.438803627	2.50510512	0.574348603	0.567952913	12.48234092	-270.5379843
rs31896647	16235956	rs32698253	-1.436028219	2.686713872	-0.534492427	0.595043935	1.438803627	2.50510512	0.574348603	0.567952913	12.48234092	-270.5379843
rs32530382	16237266	rs30901768	-1.436028219	2.686713872	-0.534492427	0.595043935	1.438803627	2.50510512	0.574348603	0.567952913	12.48234092	-270.5379843
rs32427966	16237397	rs31325004	-1.346194061	2.683254804	-0.50170191	0.617776395	1.372368857	2.531121674	0.5421979	0.589759379	12.67492713	-270.5748001
rs51049473	16268640	rs3656805	-1.436028219	2.686713872	-0.534492427	0.595043935	1.438803627	2.50510512	0.574348603	0.567952913	12.48234092	-270.5379843
rs46813365	16268723	rs3671256	-1.383119312	2.71505674	-0.509425564	0.612386806	1.294495832	2.524587932	0.512755296	0.610069907	11.25907028	-270.5891255
rs30820695	16272106	rs30472002	-1.436028219	2.686713872	-0.534492427	0.595043935	1.438803627	2.50510512	0.574348603	0.567952913	12.48234092	-270.5379843
rs32762834	16294592	rs32503369	-1.42884962	2.673283188	-0.534492427	0.595043935	1.438803627	2.50510512	0.574348603	0.567952913	12.48234092	-270.5379843
rs46208986	16294691	rs32306390	-1.867222131	2.695190416	-0.692797852	0.491201221	2.052288203	2.508796059	0.81803708	0.416684135	13.93412521	-270.2950665
rs32641410	16296254	rs48559161	-1.436028219	2.686713872	-0.534492427	0.595043935	1.438803627	2.50510512	0.574348603	0.567952913	12.48234092	-270.5379843
rs32435413	16297822	rs31780148	-1.388228056	2.702846571	-0.51361704	0.609470938	1.317038842	2.526767465	0.521234684	0.604187884	11.41017964	-270.5828976
rs32620022	16297838	rs51331813	-1.436028219	2.686713872	-0.534492427	0.595043935	1.438803627	2.50510512	0.574348603	0.567952913	12.48234092	-270.5379843
rs32333824	16303382	rs31046619	-1.436028219	2.686713872	-0.534492427	0.595043935	1.438803627	2.50510512	0.574348603	0.567952913	12.48234092	-270.5379843
rs32734105	16547071	rs31553969	-1.436028219	2.686713872	-0.534492427	0.595043935	1.438803627	2.50510512	0.574348603	0.567952913	12.48234092	-270.5379843
rs51250263	16547908	rs31051335	-5.934479157	9.898891618	-0.599509459	0.551168064	-3.20058568	5.76724638	-0.554959069	0.581056683	-0.829476522	-270.6429982
rs32591063	16551552	rs49074810	2.413857597	3.072180445	0.785714785	0.435232751	-3.462478437	2.960638431	-1.169503983	0.246984387	11.37186581	-269.8388388
rs3695179	16571824	rs31368459	-1.436028219	2.686713872	-0.534492427	0.595043935	1.438803627	2.50510512	0.574348603	0.567952913	12.48234092	-270.5379843
rs3696512	16576078	rs46934451	-1.431197611	2.677676125	-0.534492427	0.595043935	1.438803627	2.50510512	0.574348603	0.567952913	12.48234092	-270.5379843
rs3697528	16616307	rs47859003	-1.431197611	2.677676125	-0.534492427	0.595043935	1.438803627	2.50510512	0.574348603	0.567952913	12.48234092	-270.5379843
rs30707357	16619108	rs32762146	-0.273583761	2.795805814	-0.097855066	0.922384771	1.08004157	2.796207195	0.386252339	0.700723124	4.682495681	-270.7532876
rs32698253	16640875	rs31978163	-1.436028219	2.686713872	-0.534492427	0.595043935	1.438803627	2.50510512	0.574348603	0.567952913	12.48234092	-270.5379843
rs30901768	16669823	rs30557843	-1.436028219	2.686713872	-0.534492427	0.595043935	1.438803627	2.50510512	0.574348603	0.567952913	12.48234092	-270.5379843
rs31325004	16687131	rs32129041	-1.436028219	2.686713872	-0.534492427	0.595043935	1.438803627	2.50510512	0.574348603	0.567952913	12.48234092	-270.5379843
rs3656805	16688954	rs32134235	-1.436028219	2.686713872	-0.534492427	0.595043935	1.438803627	2.50510512	0.574348603	0.567952913	12.48234092	-270.5379843
rs3671256	16689000	rs32134237	-1.436028219	2.686713872	-0.534492427	0.595043935	1.438803627	2.50510512	0.574348603	0.567952913	12.48234092	-270.5379843
rs30472002	16690750	rs32128939	-1.375156849	2.701212027	-0.509088822	0.612621341	1.292692428	2.524382622	0.512082604	0.610537658	11.24722402	-270.5896129
rs32503369	16727467	rs32363498	0.181028684	2.803083726	0.064581975	0.948728914	0.779607381	2.794232789	0.279005881	0.781232753	5.647574458	-270.7894812
rs32306390	16801319	rs32136464	-0.415740657	2.816605559	-0.147603435	0.883167669	1.328133014	2.802031085	0.473989393	0.637286991	4.441845374	-270.7096754
rs48559161	17249134	rs31817535	-0.273583761	2.795805814	-0.097855066	0.922384771	1.08004157	2.796207195	0.386252339	0.700723124	4.682495681	-270.7532876
rs31780148	17249463	rs32162728	-0.273329588	2.793208373	-0.097855066	0.922384771	1.08004157	2.796207195	0.386252339	0.700723124	4.682495681	-270.7532876
rs51331813	17273334	rs32171789	-0.273583761	2.795805814	-0.097855066	0.922384771	1.08004157	2.796207195	0.386252339	0.700723124	4.682495681	-270.7532876
rs31046619	17290198	rs31354603	-0.273583761	2.795805814	-0.097855066	0.922384771	1.08004157	2.796207195	0.386252339	0.700723124	4.682495681	-270.7532876
rs31553969	17301219	rs32169643	-0.273583761	2.795805814	-0.097855066	0.922384771	1.08004157	2.796207195	0.386252339	0.700723124	4.682495681	-270.7532876
rs31051335	17302960	rs32174005	0.54079613	2.80692629	0.192664885	0.847894467	0.226953499	2.823241372	0.080387565	0.936205758	7.104846116	-270.8101395
rs49074810	17306356	rs32173023	-0.273583761	2.795805814	-0.097855066	0.922384771	1.08004157	2.796207195	0.386252339	0.700723124	4.682495681	-270.7532876
rs31368459	17306391	rs32173849	-0.062304112	2.764264331	-0.022539129	0.982095264	0.624082958	2.836185485	0.220043069	0.826610276	6.005770712	-270.8096798
rs46934451	17306553	rs32174778	1.052973083	2.724893399	0.386427257	0.700594306	-0.349509754	2.810469765	-0.124359905	0.901460322	8.746736549	-270.7517383
rs47859003	17306826	rs46993942	-1.436028219	2.686713872	-0.534492427	0.595043935	1.438803627	2.50510512	0.574348603	0.567952913	12.48234092	-270.5379843
rs32762146	17306893	rs51334079	-1.436028219	2.686713872	-0.534492427	0.595043935	1.438803627	2.50510512	0.574348603	0.567952913	12.48234092	-270.5379843
rs31978163	17315373	rs32177267	-2.289170632	2.663204119	-0.859555081	0.393573231	2.395664702	2.5046863	0.956472953	0.342803226	16.36927953	-270.0501309
rs30557843	17386066	rs32171777	-1.436028219	2.686713872	-0.534492427	0.595043935	1.438803627	2.50510512	0.574348603	0.567952913	12.48234092	-270.5379843
rs32129041	17532119	rs32204651	-1.436028219	2.686713872	-0.534492427	0.595043935	1.438803627	2.50510512	0.574348603	0.567952913	12.48234092	-270.5379843
rs32134235	18096034	rs32706953	-1.436028219	2.686713872	-0.534492427	0.595043935	1.438803627	2.50510512	0.574348603	0.567952913	12.48234092	-270.5379843
rs32134237	18096124	rs32751891	-1.436028219	2.686713872	-0.534492427	0.595043935	1.438803627	2.50510512	0.574348603	0.567952913	12.48234092	-270.5379843
rs32128939	18123351	rs31575604	-1.42884962	2.673283188	-0.534492427	0.595043935	1.438803627	2.50510512	0.574348603	0.567952913	12.48234092	-270.5379843
rs32363498	18123458	rs32660214	-1.436028219	2.686713872	-0.534492427	0.595043935	1.438803627	2.50510512	0.574348603	0.567952913	12.48234092	-270.5379843
rs32136464	18123755	rs31603490	-0.273583761	2.795805814	-0.097855066	0.922384771	1.08004157	2.796207195	0.386252339	0.700723124	4.682495681	-270.7532876
rs31817535	18123873	rs46616551	-0.277420043	2.820446855	-0.098360316	0.921985334	1.068766481	2.764749344	0.386569033	0.700489902	4.946620116	-270.7533993
rs32162728	18124967	rs32297508	-0.275444185	2.81481785	-0.097855066	0.922384771	1.08004157	2.796207195	0.386252339	0.700723124	4.682495681	-270.7532876
rs32171789	18137941	rs32479505	-0.27574025	2.817843392	-0.097855066	0.922384771	1.08004157	2.796207195	0.386252339	0.700723124	4.682495681	-270.7532876
rs31354603	18158834	rs32043384	-0.27574025	2.817843392	-0.097855066	0.922384771	1.08004157	2.796207195	0.386252339	0.700723124	4.682495681	-270.7532876
rs32169643	18490005	rs31485543	-0.273329588	2.793208373	-0.097855066	0.922384771	1.08004157	2.796207195	0.386252339	0.700723124	4.682495681	-270.7532876
rs32174005	18498564	rs32602494	-0.27574025	2.817843392	-0.097855066	0.922384771	1.08004157	2.796207195	0.386252339	0.700723124	4.682495681	-270.7532876
rs32173023	18501389	rs49507957	-0.27574025	2.817843392	-0.097855066	0.922384771	1.08004157	2.796207195	0.386252339	0.700723124	4.682495681	-270.7532876
rs32173849	18543087	rs30564219	-0.27574025	2.817843392	-0.097855066	0.922384771	1.08004157	2.796207195	0.386252339	0.700723124	4.682495681	-270.7532876
rs32174778	18543541	rs32675938	-0.273967355	2.799725832	-0.097855066	0.922384771	1.08004157	2.796207195	0.386252339	0.700723124	4.682495681	-270.7532876
rs46993942	18551069	rs31922769	-0.27637885	2.824369371	-0.097855066	0.922384771	1.08004157	2.796207195	0.386252339	0.700723124	4.682495681	-270.7532876
rs51334079	18554969	rs33860796	-0.27637885	2.824369371	-0.097855066	0.922384771	1.08004157	2.796207195	0.386252339	0.700723124	4.682495681	-270.7532876
rs32177267	18555918	rs48377347	-0.27574025	2.817843392	-0.097855066	0.922384771	1.08004157	2.796207195	0.386252339	0.700723124	4.682495681	-270.7532876
rs32171777	18567878	rs32416022	0.625664267	2.800458161	0.223414967	0.823997591	1.983491805	2.784978194	0.712210892	0.47918945	2.597583962	-270.5314776
rs32204651	18573314	rs32300013	-0.273583761	2.795805814	-0.097855066	0.922384771	1.08004157	2.796207195	0.386252339	0.700723124	4.682495681	-270.7532876
rs32243078	18585009	rs47992061	nan	nan	nan	nan	nan	nan	nan	nan	nan	nan
rs32706953	18600159	rs32344659	1.069325101	2.797556041	0.382235453	0.703683765	-0.483214831	2.82537715	-0.171026665	0.864798062	9.33031416	-270.7479647
rs32751891	18604842	rs32647740	-0.273583761	2.795805814	-0.097855066	0.922384771	1.08004157	2.796207195	0.386252339	0.700723124	4.682495681	-270.7532876
rs31575604	18613716	rs31960167	-0.273583761	2.795805814	-0.097855066	0.922384771	1.08004157	2.796207195	0.386252339	0.700723124	4.682495681	-270.7532876
rs32660214	18624864	rs30705632	-0.273583761	2.795805814	-0.097855066	0.922384771	1.08004157	2.796207195	0.386252339	0.700723124	4.682495681	-270.7532876
rs31603490	18629360	rs32426757	-0.273583761	2.795805814	-0.097855066	0.922384771	1.08004157	2.796207195	0.386252339	0.700723124	4.682495681	-270.7532876
rs46616551	18641676	rs48070000	-0.273583761	2.795805814	-0.097855066	0.922384771	1.08004157	2.796207195	0.386252339	0.700723124	4.682495681	-270.7532876
rs32297508	18641761	rs50132624	-0.273583761	2.795805814	-0.097855066	0.922384771	1.08004157	2.796207195	0.386252339	0.700723124	4.682495681	-270.7532876
rs32479505	18664120	rs50749659	-0.273583761	2.795805814	-0.097855066	0.922384771	1.08004157	2.796207195	0.386252339	0.700723124	4.682495681	-270.7532876
rs32043384	18664146	rs50807823	-0.448989798	2.742245225	-0.163730725	0.870512343	1.291327562	2.833614916	0.455717379	0.65029487	3.846148913	-270.717467
rs31485543	18664564	rs47329847	-0.898313535	2.788471881	-0.322152624	0.748495387	1.440263552	2.776569187	0.51872057	0.605929161	3.619929545	-270.6512789
rs32602494	18681142	rs30506797	-0.274236346	2.802474704	-0.097855066	0.922384771	1.08004157	2.796207195	0.386252339	0.700723124	4.682495681	-270.7532876
rs49507957	18694314	rs31888638	-0.414772857	2.810048806	-0.147603435	0.883167669	1.328133014	2.802031085	0.473989393	0.637286991	4.441845374	-270.7096754
rs30564219	18697591	rs31976604	-0.273583761	2.795805814	-0.097855066	0.922384771	1.08004157	2.796207195	0.386252339	0.700723124	4.682495681	-270.7532876
rs32675938	18698914	rs31870615	-0.273583761	2.795805814	-0.097855066	0.922384771	1.08004157	2.796207195	0.386252339	0.700723124	4.682495681	-270.7532876
rs31922769	18699962	rs32475340	-0.273329588	2.793208373	-0.097855066	0.922384771	1.08004157	2.796207195	0.386252339	0.700723124	4.682495681	-270.7532876
rs33860796	18701521	rs31400034	-0.273583761	2.795805814	-0.097855066	0.922384771	1.08004157	2.796207195	0.386252339	0.700723124	4.682495681	-270.7532876
rs48377347	18712806	rs31785464	-0.273583761	2.795805814	-0.097855066	0.922384771	1.08004157	2.796207195	0.386252339	0.700723124	4.682495681	-270.7532876
rs32416022	18713012	rs32097671	-0.454417686	2.775396538	-0.163730725	0.870512343	1.291327562	2.833614916	0.455717379	0.65029487	3.846148913	-270.717467
rs32300013	18713419	rs46267100	-0.273329588	2.793208373	-0.097855066	0.922384771	1.08004157	2.796207195	0.386252339	0.700723124	4.682495681	-270.7532876
rs47992061	18714342	rs31710204	-0.273583761	2.795805814	-0.097855066	0.922384771	1.08004157	2.796207195	0.386252339	0.700723124	4.682495681	-270.7532876
rs32344659	18749697	rs31675522	-0.273583761	2.795805814	-0.097855066	0.922384771	1.08004157	2.796207195	0.386252339	0.700723124	4.682495681	-270.7532876
rs32647740	18755200	rs49143052	-0.273583761	2.795805814	-0.097855066	0.922384771	1.08004157	2.796207195	0.386252339	0.700723124	4.682495681	-270.7532876
rs31960167	18756067	rs31043088	-0.273583761	2.795805814	-0.097855066	0.922384771	1.08004157	2.796207195	0.386252339	0.700723124	4.682495681	-270.7532876
rs30705632	18756333	rs31140160	-0.369777539	2.830949503	-0.130619617	0.89652822	1.244715372	2.812772257	0.442522628	0.659756991	4.47198467	-270.7265374
rs32426757	18756410	rs31421858	-0.273583761	2.795805814	-0.097855066	0.922384771	1.08004157	2.796207195	0.386252339	0.700723124	4.682495681	-270.7532876
rs48070000	18756638	rs30523698	-0.273583761	2.795805814	-0.097855066	0.922384771	1.08004157	2.796207195	0.386252339	0.700723124	4.682495681	-270.7532876
rs50132624	18758519	rs49821883	-0.273583761	2.795805814	-0.097855066	0.922384771	1.08004157	2.796207195	0.386252339	0.700723124	4.682495681	-270.7532876
rs50749659	18758921	rs49489489	-0.273583761	2.795805814	-0.097855066	0.922384771	1.08004157	2.796207195	0.386252339	0.700723124	4.682495681	-270.7532876
rs50807823	18758980	rs47286781	-0.755859599	2.63656886	-0.286683049	0.775376647	1.812155839	2.965787239	0.611020175	0.543573531	2.636391325	-270.6161246
rs47329847	18783134	rs32215794	1.604031214	2.786148036	0.575716435	0.567034014	-1.116678454	2.82053292	-0.395910449	0.693623763	11.42130944	-270.594995
rs30506797	18788804	rs32691874	-0.273053045	2.790382325	-0.097855066	0.922384771	1.08004157	2.796207195	0.386252339	0.700723124	4.682495681	-270.7532876
rs31888638	18804113	rs47145087	-0.274236346	2.802474704	-0.097855066	0.922384771	1.08004157	2.796207195	0.386252339	0.700723124	4.682495681	-270.7532876
rs31976604	18813779	rs51700370	-0.271109345	2.770519277	-0.097855066	0.922384771	1.08004157	2.796207195	0.386252339	0.700723124	4.682495681	-270.7532876
rs31870615	18819696	rs32549212	1.069325101	2.797556041	0.382235453	0.703683765	-0.483214831	2.82537715	-0.171026665	0.864798062	9.33031416	-270.7479647
rs32475340	18835729	rs31744921	-0.273583761	2.795805814	-0.097855066	0.922384771	1.08004157	2.796207195	0.386252339	0.700723124	4.682495681	-270.7532876
rs31400034	18849010	rs50384497	-0.273053045	2.790382325	-0.097855066	0.922384771	1.08004157	2.796207195	0.386252339	0.700723124	4.682495681	-270.7532876
rs31785464	18849086	rs47062922	-0.273583761	2.795805814	-0.097855066	0.922384771	1.08004157	2.796207195	0.386252339	0.700723124	4.682495681	-270.7532876
rs32097671	18849645	rs51656497	-0.273583761	2.795805814	-0.097855066	0.922384771	1.08004157	2.796207195	0.386252339	0.700723124	4.682495681	-270.7532876
rs46267100	18901132	rs31653681	-0.789521859	2.7580484	-0.28626106	0.775698201	1.74600937	2.926850824	0.596548808	0.553130062	1.914727297	-270.6256297
rs31710204	18902359	rs31558835	-0.572354642	2.777167873	-0.206092922	0.837440052	1.468132771	2.871718068	0.511238477	0.611124847	3.196122751	-270.684616
rs31675522	18952377	rs32712217	-0.273583761	2.795805814	-0.097855066	0.922384771	1.08004157	2.796207195	0.386252339	0.700723124	4.682495681	-270.7532876
rs49143052	18953729	rs31934459	-0.377565973	2.834303332	-0.133212973	0.894486074	1.040009763	2.785321338	0.373389508	0.710219876	4.526705783	-270.7547635
rs31043088	18956036	rs31885719	-0.273583761	2.795805814	-0.097855066	0.922384771	1.08004157	2.796207195	0.386252339	0.700723124	4.682495681	-270.7532876
rs31140160	18961494	rs31638890	0.655702489	2.769957129	0.236719364	0.813708579	-0.007092459	2.822611146	-0.00251273	0.998003756	7.82570639	-270.8053876
rs31421858	18965938	rs32791302	-0.270875164	2.768126133	-0.097855066	0.922384771	1.08004157	2.796207195	0.386252339	0.700723124	4.682495681	-270.7532876
rs30523698	18966079	rs30551261	-0.273583761	2.795805814	-0.097855066	0.922384771	1.08004157	2.796207195	0.386252339	0.700723124	4.682495681	-270.7532876
rs49821883	18966156	rs32376343	-0.059398455	2.832681804	-0.020968983	0.983342371	0.711002405	2.812058278	0.252840565	0.801285399	5.798028228	-270.8014035
rs49489489	19026893	rs36561435	-0.069650108	2.557640962	-0.027232168	0.978368043	-0.945592764	2.812772606	-0.336178176	0.737949728	6.138106897	-270.7723097
rs47286781	19084629	rs38801662	-0.415740657	2.816605559	-0.147603435	0.883167669	1.328133014	2.802031085	0.473989393	0.637286991	4.441845374	-270.7096754
rs32215794	19138166	rs36566206	-0.271109345	2.770519277	-0.097855066	0.922384771	1.08004157	2.796207195	0.386252339	0.700723124	4.682495681	-270.7532876
rs32691874	19140382	rs32264388	-0.273583761	2.795805814	-0.097855066	0.922384771	1.08004157	2.796207195	0.386252339	0.700723124	4.682495681	-270.7532876
rs47145087	19214442	rs13475749	-0.273583761	2.795805814	-0.097855066	0.922384771	1.08004157	2.796207195	0.386252339	0.700723124	4.682495681	-270.7532876
rs51700370	19327194	rs37262592	-0.273583761	2.795805814	-0.097855066	0.922384771	1.08004157	2.796207195	0.386252339	0.700723124	4.682495681	-270.7532876
rs32549212	19445165	rs31333261	-0.273583761	2.795805814	-0.097855066	0.922384771	1.08004157	2.796207195	0.386252339	0.700723124	4.682495681	-270.7532876
rs31744921	19446930	rs52544327	0.423079323	2.790959545	0.151589199	0.880037001	2.234328253	2.854363294	0.78277641	0.436942898	1.442900808	-270.488046
rs50384497	19463403	rs48863006	1.37061904	2.825654092	0.485062572	0.629459071	-0.920705017	2.833283521	-0.324960425	0.74638029	9.462430612	-270.6726902
rs47062922	19463810	rs13475750	-0.273583761	2.795805814	-0.097855066	0.922384771	1.08004157	2.796207195	0.386252339	0.700723124	4.682495681	-270.7532876
rs51656497	19605409	rs31194300	-0.273583761	2.795805814	-0.097855066	0.922384771	1.08004157	2.796207195	0.386252339	0.700723124	4.682495681	-270.7532876
rs31653681	19623681	rs32109893	0.661853807	2.795942828	0.236719364	0.813708579	-0.007092459	2.822611146	-0.00251273	0.998003756	7.82570639	-270.8053876
rs31558835	19628987	rs31797288	-0.271109345	2.770519277	-0.097855066	0.922384771	1.08004157	2.796207195	0.386252339	0.700723124	4.682495681	-270.7532876
rs32712217	19694372	rs30574070	-0.414772857	2.810048806	-0.147603435	0.883167669	1.328133014	2.802031085	0.473989393	0.637286991	4.441845374	-270.7096754
rs31934459	19695118	rs32805381	0.639466331	2.804125106	0.228044865	0.820413418	-0.033320317	2.88855022	-0.011535308	0.990835947	7.805322843	-270.8074186
rs31885719	19695529	rs31489976	-0.273329588	2.793208373	-0.097855066	0.922384771	1.08004157	2.796207195	0.386252339	0.700723124	4.682495681	-270.7532876
rs31638890	19696013	rs37357520	-0.521137981	2.787328358	-0.186966842	0.852339112	0.812694286	2.784556944	0.291857664	0.771436835	5.669626243	-270.7768695
rs32791302	19696788	rs37708885	-0.273583761	2.795805814	-0.097855066	0.922384771	1.08004157	2.796207195	0.386252339	0.700723124	4.682495681	-270.7532876
rs30551261	19705364	rs32438752	-0.274236346	2.802474704	-0.097855066	0.922384771	1.08004157	2.796207195	0.386252339	0.700723124	4.682495681	-270.7532876
rs32376343	19705399	rs31638851	-0.273583761	2.795805814	-0.097855066	0.922384771	1.08004157	2.796207195	0.386252339	0.700723124	4.682495681	-270.7532876
rs36561435	19705988	rs36585195	-0.273583761	2.795805814	-0.097855066	0.922384771	1.08004157	2.796207195	0.386252339	0.700723124	4.682495681	-270.7532876
rs38801662	19722593	rs31450841	-0.414353208	2.80720572	-0.147603435	0.883167669	1.328133014	2.802031085	0.473989393	0.637286991	4.441845374	-270.7096754
rs36566206	19732897	rs31005244	-0.268539951	2.74426213	-0.097855066	0.922384771	1.08004157	2.796207195	0.386252339	0.700723124	4.682495681	-270.7532876
rs32264388	19742476	rs31349062	-0.273583761	2.795805814	-0.097855066	0.922384771	1.08004157	2.796207195	0.386252339	0.700723124	4.682495681	-270.7532876
rs13475749	19745967	rs32132125	2.118975279	3.021274815	0.701351386	0.485888386	-3.500906844	2.938609211	-1.191348217	0.238369358	11.74232261	-269.8639478
rs37262592	19749870	rs6337594	2.413857597	3.072180445	0.785714785	0.435232751	-3.462478437	2.960638431	-1.169503983	0.246984387	11.37186581	-269.8388388
rs47633795	19751979	rs31706442	-8.235188464	nan	nan	nan	14.1114688	nan	nan	nan	26.0938858	-277.1872905
rs31333261	19764830	rs36750478	2.413857597	3.072180445	0.785714785	0.435232751	-3.462478437	2.960638431	-1.169503983	0.246984387	11.37186581	-269.8388388
rs52544327	19765082	rs37432684	3.507271403	2.409214838	1.455773619	0.150847041	0.139152523	2.755438037	0.050501053	0.959896629	4.689439351	-269.7200924
rs48863006	19767323	rs37793263	2.413857597	3.072180445	0.785714785	0.435232751	-3.462478437	2.960638431	-1.169503983	0.246984387	11.37186581	-269.8388388
rs13475750	19773504	rs32745507	2.413857597	3.072180445	0.785714785	0.435232751	-3.462478437	2.960638431	-1.169503983	0.246984387	11.37186581	-269.8388388
rs31194300	19786003	rs32121315	2.413857597	3.072180445	0.785714785	0.435232751	-3.462478437	2.960638431	-1.169503983	0.246984387	11.37186581	-269.8388388
rs32109893	19814385	rs32704032	2.413536698	3.071772028	0.785714785	0.435232751	-3.462478437	2.960638431	-1.169503983	0.246984387	11.37186581	-269.8388388
rs31797288	19823074	rs31421768	2.413857597	3.072180445	0.785714785	0.435232751	-3.462478437	2.960638431	-1.169503983	0.246984387	11.37186581	-269.8388388
rs30574070	19836883	rs31532811	1.199385464	3.092234211	0.387870188	0.699532004	-2.116355403	2.976090752	-0.711119243	0.479860512	10.11724606	-270.4989502
rs32805381	19841508	rs32591564	2.420397327	3.080503733	0.785714785	0.435232751	-3.462478437	2.960638431	-1.169503983	0.246984387	11.37186581	-269.8388388
rs31489976	19851188	rs30858048	2.413001771	3.071091212	0.785714785	0.435232751	-3.462478437	2.960638431	-1.169503983	0.246984387	11.37186581	-269.8388388
rs37357520	19852094	rs48744777	2.413857597	3.072180445	0.785714785	0.435232751	-3.462478437	2.960638431	-1.169503983	0.246984387	11.37186581	-269.8388388
rs37708885	19854563	rs32569384	2.413857597	3.072180445	0.785714785	0.435232751	-3.462478437	2.960638431	-1.169503983	0.246984387	11.37186581	-269.8388388
rs32438752	19860309	rs47959012	2.413857597	3.072180445	0.785714785	0.435232751	-3.462478437	2.960638431	-1.169503983	0.246984387	11.37186581	-269.8388388
rs31638851	19867877	rs31820230	2.413536698	3.071772028	0.785714785	0.435232751	-3.462478437	2.960638431	-1.169503983	0.246984387	11.37186581	-269.8388388
rs36585195	19868226	rs31579418	2.413857597	3.072180445	0.785714785	0.435232751	-3.462478437	2.960638431	-1.169503983	0.246984387	11.37186581	-269.8388388
rs31450841	19877385	rs31306232	1.81809254	3.101412814	0.586214299	0.560006065	-2.789826817	2.973749219	-0.938151341	0.352057057	10.68345301	-270.2173758
rs31005244	19896558	rs32387039	2.387725029	3.038920835	0.785714785	0.435232751	-3.462478437	2.960638431	-1.169503983	0.246984387	11.37186581	-269.8388388
rs31349062	19896575	rs32440683	2.413857597	3.072180445	0.785714785	0.435232751	-3.462478437	2.960638431	-1.169503983	0.246984387	11.37186581	-269.8388388
rs32132125	19896613	rs31840438	2.387725029	3.038920835	0.785714785	0.435232751	-3.462478437	2.960638431	-1.169503983	0.246984387	11.37186581	-269.8388388
rs6337594	19915364	rs32467548	2.413857597	3.072180445	0.785714785	0.435232751	-3.462478437	2.960638431	-1.169503983	0.246984387	11.37186581	-269.8388388
rs31706442	19921496	rs50508147	2.413857597	3.072180445	0.785714785	0.435232751	-3.462478437	2.960638431	-1.169503983	0.246984387	11.37186581	-269.8388388
rs36750478	19929415	rs31878332	2.413857597	3.072180445	0.785714785	0.435232751	-3.462478437	2.960638431	-1.169503983	0.246984387	11.37186581	-269.8388388
rs37432684	19932548	rs51095716	2.799799976	3.073049134	0.911082073	0.36602325	-3.65009083	2.898497085	-1.259304641	0.212964785	11.25691798	-269.6420252
rs37793263	19935658	rs6402100	2.413857597	3.072180445	0.785714785	0.435232751	-3.462478437	2.960638431	-1.169503983	0.246984387	11.37186581	-269.8388388
rs32745507	19945224	rs13475752	1.81809254	3.101412814	0.586214299	0.560006065	-2.789826817	2.973749219	-0.938151341	0.352057057	10.68345301	-270.2173758
rs38295308	19952006	rs49100590	nan	nan	nan	nan	nan	nan	nan	nan	nan	nan
rs32121315	19952911	rs32292750	2.794247752	3.033622722	0.921092703	0.360817512	-4.101896792	2.901591985	-1.41367112	0.162803548	10.21188468	-269.3965312
rs32704032	19953787	rs31771514	2.413857597	3.072180445	0.785714785	0.435232751	-3.462478437	2.960638431	-1.169503983	0.246984387	11.37186581	-269.8388388
rs31421768	19954917	rs46914281	2.387725029	3.038920835	0.785714785	0.435232751	-3.462478437	2.960638431	-1.169503983	0.246984387	11.37186581	-269.8388388
rs31532811	19959970	rs30867514	2.413857597	3.072180445	0.785714785	0.435232751	-3.462478437	2.960638431	-1.169503983	0.246984387	11.37186581	-269.8388388
rs32591564	19966053	rs45909870	1.55333603	3.163641806	0.490996176	0.625281885	-3.298982302	2.895133143	-1.139492431	0.25918204	9.618031608	-270.0400956
rs30858048	19966081	rs48115964	2.413857597	3.072180445	0.785714785	0.435232751	-3.462478437	2.960638431	-1.169503983	0.246984387	11.37186581	-269.8388388
rs48744777	19969209	rs6154488	2.413857597	3.072180445	0.785714785	0.435232751	-3.462478437	2.960638431	-1.169503983	0.246984387	11.37186581	-269.8388388
rs32569384	19972872	rs30518198	2.794247752	3.033622722	0.921092703	0.360817512	-4.101896792	2.901591985	-1.41367112	0.162803548	10.21188468	-269.3965312
rs47959012	20006572	rs32774610	1.808030656	3.08468925	0.586130566	0.56006195	-2.789543215	2.973752347	-0.938054985	0.352106149	10.68318936	-270.2175139
rs31820230	20006608	rs31956258	2.537411193	3.095912231	0.819600494	0.41579924	-3.562531102	2.952809568	-1.206488607	0.232527275	10.96379324	-269.7706897
rs31579418	20019567	rs46225854	2.3656136	3.095029706	0.764326622	0.44777112	-3.328340366	2.962861031	-1.123353519	0.265915721	10.41720099	-269.9100697
rs31306232	20019717	rs48024765	2.413857597	3.072180445	0.785714785	0.435232751	-3.462478437	2.960638431	-1.169503983	0.246984387	11.37186581	-269.8388388
rs32387039	20025384	rs31887733	2.387725029	3.038920835	0.785714785	0.435232751	-3.462478437	2.960638431	-1.169503983	0.246984387	11.37186581	-269.8388388
rs32440683	20025683	rs32279119	2.413857597	3.072180445	0.785714785	0.435232751	-3.462478437	2.960638431	-1.169503983	0.246984387	11.37186581	-269.8388388
rs31840438	20040550	rs50341646	2.413857597	3.072180445	0.785714785	0.435232751	-3.462478437	2.960638431	-1.169503983	0.246984387	11.37186581	-269.8388388
rs32467548	20056262	rs32512520	3.062130423	3.092791118	0.9900864	0.326244501	-3.910320109	2.94802866	-1.326418621	0.189900457	11.09772655	-269.4851939
rs50508147	20062208	rs50496398	2.413857597	3.072180445	0.785714785	0.435232751	-3.462478437	2.960638431	-1.169503983	0.246984387	11.37186581	-269.8388388
rs31878332	20062229	rs31688389	2.413536698	3.071772028	0.785714785	0.435232751	-3.462478437	2.960638431	-1.169503983	0.246984387	11.37186581	-269.8388388
rs51095716	20064029	rs48070619	2.413857597	3.072180445	0.785714785	0.435232751	-3.462478437	2.960638431	-1.169503983	0.246984387	11.37186581	-269.8388388
rs6402100	20101661	rs50448052	2.413857597	3.072180445	0.785714785	0.435232751	-3.462478437	2.960638431	-1.169503983	0.246984387	11.37186581	-269.8388388
rs13475752	20127613	rs32671506	2.413857597	3.072180445	0.785714785	0.435232751	-3.462478437	2.960638431	-1.169503983	0.246984387	11.37186581	-269.8388388
rs49100590	20139768	rs30555673	2.394230101	3.047200011	0.785714785	0.435232751	-3.462478437	2.960638431	-1.169503983	0.246984387	11.37186581	-269.8388388
rs32292750	20148100	rs31938120	2.413857597	3.072180445	0.785714785	0.435232751	-3.462478437	2.960638431	-1.169503983	0.246984387	11.37186581	-269.8388388
rs31771514	20150403	rs31902703	2.413857597	3.072180445	0.785714785	0.435232751	-3.462478437	2.960638431	-1.169503983	0.246984387	11.37186581	-269.8388388
rs46914281	20153984	rs6334092	1.164709025	3.062689214	0.380289655	0.705119575	-2.10722029	2.971769782	-0.709079251	0.481115952	10.53321615	-270.5027024
rs30867514	20174879	rs30890080	2.413857597	3.072180445	0.785714785	0.435232751	-3.462478437	2.960638431	-1.169503983	0.246984387	11.37186581	-269.8388388
rs45909870	20187306	rs32217360	1.847782228	3.074734664	0.600956645	0.550210305	-2.938681535	3.079522324	-0.954265378	0.343909696	12.57961385	-270.2222568
rs48115964	20187752	rs46399811	2.413857597	3.072180445	0.785714785	0.435232751	-3.462478437	2.960638431	-1.169503983	0.246984387	11.37186581	-269.8388388
rs6154488	20191358	rs32521105	2.413857597	3.072180445	0.785714785	0.435232751	-3.462478437	2.960638431	-1.169503983	0.246984387	11.37186581	-269.8388388
rs30518198	20191491	rs31887724	2.413857597	3.072180445	0.785714785	0.435232751	-3.462478437	2.960638431	-1.169503983	0.246984387	11.37186581	-269.8388388
rs32774610	20191623	rs32071032	2.413857597	3.072180445	0.785714785	0.435232751	-3.462478437	2.960638431	-1.169503983	0.246984387	11.37186581	-269.8388388
rs31956258	20193479	rs49371213	2.413857597	3.072180445	0.785714785	0.435232751	-3.462478437	2.960638431	-1.169503983	0.246984387	11.37186581	-269.8388388
rs46225854	20207493	rs48940817	2.698186256	3.096712095	0.871306784	0.387179027	-4.163783479	2.860717976	-1.455502959	0.15092165	11.05181584	-269.3543574
rs48024765	20218388	rs32332953	1.199119637	3.09154886	0.387870188	0.699532004	-2.116355403	2.976090752	-0.711119243	0.479860512	10.11724606	-270.4989502
rs31887733	20248048	rs32792186	2.413857597	3.072180445	0.785714785	0.435232751	-3.462478437	2.960638431	-1.169503983	0.246984387	11.37186581	-269.8388388
rs32279119	20257984	rs6273788	2.413857597	3.072180445	0.785714785	0.435232751	-3.462478437	2.960638431	-1.169503983	0.246984387	11.37186581	-269.8388388
rs50341646	20278208	rs32619358	2.413857597	3.072180445	0.785714785	0.435232751	-3.462478437	2.960638431	-1.169503983	0.246984387	11.37186581	-269.8388388
rs32512520	20301155	rs47096821	2.413857597	3.072180445	0.785714785	0.435232751	-3.462478437	2.960638431	-1.169503983	0.246984387	11.37186581	-269.8388388
rs50496398	20315840	rs45697291	2.413857597	3.072180445	0.785714785	0.435232751	-3.462478437	2.960638431	-1.169503983	0.246984387	11.37186581	-269.8388388
rs31688389	20323145	rs31780371	2.651950613	3.042452449	0.871648993	0.386993807	-3.796439677	2.897754516	-1.310131571	0.195316442	8.189574884	-269.5795442
rs48070619	20340752	rs32430166	2.413857597	3.072180445	0.785714785	0.435232751	-3.462478437	2.960638431	-1.169503983	0.246984387	11.37186581	-269.8388388
rs50448052	20341218	rs31011010	2.413857597	3.072180445	0.785714785	0.435232751	-3.462478437	2.960638431	-1.169503983	0.246984387	11.37186581	-269.8388388
rs32671506	20347894	rs33859705	2.413857597	3.072180445	0.785714785	0.435232751	-3.462478437	2.960638431	-1.169503983	0.246984387	11.37186581	-269.8388388
rs30555673	20348954	rs31518017	2.413857597	3.072180445	0.785714785	0.435232751	-3.462478437	2.960638431	-1.169503983	0.246984387	11.37186581	-269.8388388
rs31938120	20382421	rs32264411	2.420397327	3.080503733	0.785714785	0.435232751	-3.462478437	2.960638431	-1.169503983	0.246984387	11.37186581	-269.8388388
rs31902703	20385818	rs32304635	2.413857597	3.072180445	0.785714785	0.435232751	-3.462478437	2.960638431	-1.169503983	0.246984387	11.37186581	-269.8388388
rs6334092	20387706	rs32380583	2.413857597	3.072180445	0.785714785	0.435232751	-3.462478437	2.960638431	-1.169503983	0.246984387	11.37186581	-269.8388388
rs30890080	20430782	rs32666436	2.228680769	3.080629254	0.723449849	0.472311249	-3.076456217	2.929217919	-1.050265396	0.297952615	9.421107456	-270.0094158
rs32217360	20432422	rs31725584	2.413857597	3.072180445	0.785714785	0.435232751	-3.462478437	2.960638431	-1.169503983	0.246984387	11.37186581	-269.8388388
rs46399811	20432732	rs3697056	2.413857597	3.072180445	0.785714785	0.435232751	-3.462478437	2.960638431	-1.169503983	0.246984387	11.37186581	-269.8388388
rs32521105	20499121	rs50119313	2.413857597	3.072180445	0.785714785	0.435232751	-3.462478437	2.960638431	-1.169503983	0.246984387	11.37186581	-269.8388388
rs31887724	20503680	rs46749995	2.420397327	3.080503733	0.785714785	0.435232751	-3.462478437	2.960638431	-1.169503983	0.246984387	11.37186581	-269.8388388
rs32071032	20513060	rs32600399	1.795225137	3.116774902	0.575988063	0.566851623	-2.755184779	2.974117248	-0.926387412	0.358083516	10.65140862	-270.234112
rs49371213	20513206	rs32811907	2.413857597	3.072180445	0.785714785	0.435232751	-3.462478437	2.960638431	-1.169503983	0.246984387	11.37186581	-269.8388388
rs48940817	20513521	rs30786780	1.637029058	3.122808528	0.524216917	0.602125381	-2.21419219	2.949875557	-0.750605287	0.455924704	8.395322843	-270.4116685
rs32332953	20525880	rs31796713	2.512096308	3.081659016	0.815176596	0.418306122	-3.526687642	2.929434066	-1.203880191	0.23352626	8.904445509	-269.7717042
rs32792186	20528481	rs30599604	2.413857597	3.072180445	0.785714785	0.435232751	-3.462478437	2.960638431	-1.169503983	0.246984387	11.37186581	-269.8388388
rs6273788	20529968	rs30467534	3.816160056	3.083797013	1.237487435	0.220892703	-2.822310451	3.27817274	-0.860940126	0.392816222	5.695227087	-269.529402
rs32619358	20530233	rs30500260	2.36108458	3.00501483	0.785714785	0.435232751	-3.462478437	2.960638431	-1.169503983	0.246984387	11.37186581	-269.8388388
rs47096821	20532643	rs6279352	2.413857597	3.072180445	0.785714785	0.435232751	-3.462478437	2.960638431	-1.169503983	0.246984387	11.37186581	-269.8388388
rs45697291	20532808	rs6280331	2.413857597	3.072180445	0.785714785	0.435232751	-3.462478437	2.960638431	-1.169503983	0.246984387	11.37186581	-269.8388388
rs31780371	20541966	rs51768366	2.413857597	3.072180445	0.785714785	0.435232751	-3.462478437	2.960638431	-1.169503983	0.246984387	11.37186581	-269.8388388
rs32430166	20547082	rs51687710	2.413857597	3.072180445	0.785714785	0.435232751	-3.462478437	2.960638431	-1.169503983	0.246984387	11.37186581	-269.8388388
rs31011010	20561596	rs47769536	2.413857597	3.072180445	0.785714785	0.435232751	-3.462478437	2.960638431	-1.169503983	0.246984387	11.37186581	-269.8388388
rs33859705	20572423	rs32140942	2.43427213	3.030270978	0.8033183	0.425070732	-3.447129172	2.955206844	-1.166459525	0.248202624	12.2450694	-269.8356527
rs31518017	20576114	rs49040282	2.222269297	3.071766895	0.723449849	0.472311249	-3.076456217	2.929217919	-1.050265396	0.297952615	9.421107456	-270.0094158
rs32264411	20603154	rs49829243	2.413857597	3.072180445	0.785714785	0.435232751	-3.462478437	2.960638431	-1.169503983	0.246984387	11.37186581	-269.8388388
rs32304635	20603533	rs49613655	2.387725029	3.038920835	0.785714785	0.435232751	-3.462478437	2.960638431	-1.169503983	0.246984387	11.37186581	-269.8388388
rs32380583	20607750	rs31969643	1.814566344	2.984498244	0.607997122	0.545562896	-3.375061873	2.953937302	-1.142563815	0.257914404	14.26810736	-269.9880071
rs32666436	20607888	rs31644388	2.413857597	3.072180445	0.785714785	0.435232751	-3.462478437	2.960638431	-1.169503983	0.246984387	11.37186581	-269.8388388
rs31725584	20612076	rs32413807	2.420397327	3.080503733	0.785714785	0.435232751	-3.462478437	2.960638431	-1.169503983	0.246984387	11.37186581	-269.8388388
rs3697056	20613623	rs31772262	2.413857597	3.072180445	0.785714785	0.435232751	-3.462478437	2.960638431	-1.169503983	0.246984387	11.37186581	-269.8388388
rs50119313	20623823	rs3670049	-1.433492959	2.68197057	-0.534492427	0.595043935	1.438803627	2.50510512	0.574348603	0.567952913	12.48234092	-270.5379843
rs46749995	20623899	rs3670611	-1.433492959	2.68197057	-0.534492427	0.595043935	1.438803627	2.50510512	0.574348603	0.567952913	12.48234092	-270.5379843
rs32600399	20643144	rs30629668	-1.841975737	2.685770953	-0.685827559	0.495554229	1.99330678	2.55102992	0.781373344	0.437760887	12.86431955	-270.3426134
rs32811907	20644683	rs30769157	-1.433492959	2.68197057	-0.534492427	0.595043935	1.438803627	2.50510512	0.574348603	0.567952913	12.48234092	-270.5379843
rs30786780	20672617	rs31453786	-1.433492959	2.68197057	-0.534492427	0.595043935	1.438803627	2.50510512	0.574348603	0.567952913	12.48234092	-270.5379843
rs31796713	20735969	rs30567546	-1.378251149	2.683421773	-0.51361704	0.609470938	1.317038842	2.526767465	0.521234684	0.604187884	11.41017964	-270.5828976
rs30599604	20747946	rs47563411	-1.330488054	2.67950055	-0.496543303	0.621387906	1.36036601	2.53317335	0.537020496	0.593307694	12.67083161	-270.579801
rs30467534	20765299	rs36660068	-1.433492959	2.68197057	-0.534492427	0.595043935	1.438803627	2.50510512	0.574348603	0.567952913	12.48234092	-270.5379843
rs30500260	20770258	rs31869721	-1.433492959	2.68197057	-0.534492427	0.595043935	1.438803627	2.50510512	0.574348603	0.567952913	12.48234092	-270.5379843
rs6279352	20774974	rs32029103	-1.433492959	2.68197057	-0.534492427	0.595043935	1.438803627	2.50510512	0.574348603	0.567952913	12.48234092	-270.5379843
rs6280331	20785368	rs32620054	-1.433492959	2.68197057	-0.534492427	0.595043935	1.438803627	2.50510512	0.574348603	0.567952913	12.48234092	-270.5379843
rs51768366	20791914	rs36591064	-2.189013259	2.660054348	-0.822920502	0.413923888	2.287587657	2.505411966	0.913058486	0.364991681	15.91826815	-270.1173379
rs51687710	20792790	rs3658473	-1.193800794	2.671810457	-0.44681343	0.656673775	2.363718358	2.433329928	0.971392465	0.335386628	17.8823776	-270.2667026
rs47769536	20792862	rs39085881	-1.424092904	2.664383688	-0.534492427	0.595043935	1.438803627	2.50510512	0.574348603	0.567952913	12.48234092	-270.5379843
rs32140942	20793448	rs31417397	-1.433492959	2.68197057	-0.534492427	0.595043935	1.438803627	2.50510512	0.574348603	0.567952913	12.48234092	-270.5379843
rs49040282	20800182	rs31543018	-0.85068363	2.702941854	-0.314725094	0.754099827	0.9868989	2.527969952	0.390391863	0.697676965	10.66945034	-270.7168256
rs49829243	20806124	rs32044866	-1.433492959	2.68197057	-0.534492427	0.595043935	1.438803627	2.50510512	0.574348603	0.567952913	12.48234092	-270.5379843
rs49613655	20861087	rs32775251	-1.433492959	2.68197057	-0.534492427	0.595043935	1.438803627	2.50510512	0.574348603	0.567952913	12.48234092	-270.5379843
rs31969643	20884697	rs36511689	-1.351866132	2.69232312	-0.502118829	0.617484925	1.373328951	2.530942691	0.542615586	0.589473558	12.6750367	-270.5743904
rs31644388	20884825	rs32800274	-1.433492959	2.68197057	-0.534492427	0.595043935	1.438803627	2.50510512	0.574348603	0.567952913	12.48234092	-270.5379843
rs32413807	20884963	rs32172460	-1.434673147	2.684178623	-0.534492427	0.595043935	1.438803627	2.50510512	0.574348603	0.567952913	12.48234092	-270.5379843
rs31772262	20887622	rs38016505	-1.426105411	2.668148954	-0.534492427	0.595043935	1.438803627	2.50510512	0.574348603	0.567952913	12.48234092	-270.5379843
rs3670049	20887677	rs38199240	3.306182676	3.556745025	0.929552906	0.356455374	-2.884866326	3.979646219	-0.724905222	0.471424664	6.338650791	-269.4041621
rs3670611	20887745	rs36696008	-1.433492959	2.68197057	-0.534492427	0.595043935	1.438803627	2.50510512	0.574348603	0.567952913	12.48234092	-270.5379843
rs30629668	20888162	rs38564739	-1.433492959	2.68197057	-0.534492427	0.595043935	1.438803627	2.50510512	0.574348603	0.567952913	12.48234092	-270.5379843
rs30769157	20898024	rs36591926	-1.433492959	2.68197057	-0.534492427	0.595043935	1.438803627	2.50510512	0.574348603	0.567952913	12.48234092	-270.5379843
rs31453786	20902967	rs31898014	-1.433492959	2.68197057	-0.534492427	0.595043935	1.438803627	2.50510512	0.574348603	0.567952913	12.48234092	-270.5379843
rs30567546	20905451	rs30741589	-1.433492959	2.68197057	-0.534492427	0.595043935	1.438803627	2.50510512	0.574348603	0.567952913	12.48234092	-270.5379843
rs47563411	20905664	rs31961413	-2.115443214	2.678974868	-0.789646532	0.432950667	1.135075166	2.503161288	0.453456663	0.651912012	9.897942386	-270.4269092
rs36660068	20942984	rs32656245	-2.115443214	2.678974868	-0.789646532	0.432950667	1.135075166	2.503161288	0.453456663	0.651912012	9.897942386	-270.4269092
rs31869721	20960046	rs39559753	-2.003322482	2.670296971	-0.750224602	0.456152133	1.054483306	2.527676016	0.417175025	0.678090534	10.24215096	-270.474947
rs32029103	20968252	rs38390783	-2.115443214	2.678974868	-0.789646532	0.432950667	1.135075166	2.503161288	0.453456663	0.651912012	9.897942386	-270.4269092
rs32620054	20968639	rs32418736	-2.604611586	2.695727611	-0.96619984	0.337955804	1.831878874	2.501789428	0.732227442	0.466978425	10.98939569	-270.1388347
rs36591064	20982506	rs32158927	-2.115443214	2.678974868	-0.789646532	0.432950667	1.135075166	2.503161288	0.453456663	0.651912012	9.897942386	-270.4269092
rs3658473	20991993	rs31995668	-2.115443214	2.678974868	-0.789646532	0.432950667	1.135075166	2.503161288	0.453456663	0.651912012	9.897942386	-270.4269092
rs39085881	20996863	rs32332388	-2.477758747	2.716788839	-0.91201742	0.365534823	1.70272726	2.517267082	0.676418991	0.501463322	10.59769859	-270.2364882
rs31417397	21002464	rs37540148	-2.115443214	2.678974868	-0.789646532	0.432950667	1.135075166	2.503161288	0.453456663	0.651912012	9.897942386	-270.4269092
rs31543018	21013323	rs31821870	-2.115443214	2.678974868	-0.789646532	0.432950667	1.135075166	2.503161288	0.453456663	0.651912012	9.897942386	-270.4269092
rs32044866	21013403	rs32166890	-2.063994985	2.691696356	-0.766800824	0.446309981	1.026124079	2.53051913	0.405499436	0.686602403	8.867905775	-270.4700332
rs32775251	21023663	rs32412655	-2.115443214	2.678974868	-0.789646532	0.432950667	1.135075166	2.503161288	0.453456663	0.651912012	9.897942386	-270.4269092
rs36511689	21026565	rs39401482	-2.092761518	2.650251009	-0.789646532	0.432950667	1.135075166	2.503161288	0.453456663	0.651912012	9.897942386	-270.4269092
rs32800274	21026585	rs38226164	-2.115443214	2.678974868	-0.789646532	0.432950667	1.135075166	2.503161288	0.453456663	0.651912012	9.897942386	-270.4269092
rs32172460	21030476	rs32440133	-1.607811137	2.701769816	-0.595095529	0.554094422	1.605018873	2.489583765	0.644693661	0.521667565	12.26180215	-270.4509663
rs38016505	21031073	rs31684121	-2.115443214	2.678974868	-0.789646532	0.432950667	1.135075166	2.503161288	0.453456663	0.651912012	9.897942386	-270.4269092
rs38199240	21031464	rs3704179	-1.931816526	2.670718255	-0.723332206	0.472382956	0.926896048	2.550982607	0.363348635	0.717665466	9.171258334	-270.5179931
rs36696008	21037446	rs36606350	-2.115443214	2.678974868	-0.789646532	0.432950667	1.135075166	2.503161288	0.453456663	0.651912012	9.897942386	-270.4269092
rs38564739	21037500	rs37227804	-2.036929643	2.691595174	-0.756774147	0.452248442	1.070490671	2.525479843	0.423876149	0.673224088	10.22607177	-270.4676913
rs36591926	21051280	rs31438985	-2.115443214	2.678974868	-0.789646532	0.432950667	1.135075166	2.503161288	0.453456663	0.651912012	9.897942386	-270.4269092
rs31898014	21057443	rs31793064	-2.117413819	2.681470422	-0.789646532	0.432950667	1.135075166	2.503161288	0.453456663	0.651912012	9.897942386	-270.4269092
rs30741589	21070865	rs31446095	-2.115443214	2.678974868	-0.789646532	0.432950667	1.135075166	2.503161288	0.453456663	0.651912012	9.897942386	-270.4269092
rs31961413	21085844	rs32662055	-2.115443214	2.678974868	-0.789646532	0.432950667	1.135075166	2.503161288	0.453456663	0.651912012	9.897942386	-270.4269092
rs32656245	21086164	rs30557518	-2.00976149	2.678879745	-0.750224602	0.456152133	1.054483306	2.527676016	0.417175025	0.678090534	10.24215096	-270.474947
rs39559753	21091691	rs36422931	-2.115443214	2.678974868	-0.789646532	0.432950667	1.135075166	2.503161288	0.453456663	0.651912012	9.897942386	-270.4269092
rs38390783	21117333	rs30474309	-2.115443214	2.678974868	-0.789646532	0.432950667	1.135075166	2.503161288	0.453456663	0.651912012	9.897942386	-270.4269092
rs32418736	21117824	rs36940952	-2.115443214	2.678974868	-0.789646532	0.432950667	1.135075166	2.503161288	0.453456663	0.651912012	9.897942386	-270.4269092
rs32158927	21192781	rs49287734	-1.419839784	2.694171231	-0.527004285	0.600200595	1.786289394	2.4918846	0.716842744	0.476347997	13.59386705	-270.4414031
rs31995668	21222344	rs32687617	-2.115443214	2.678974868	-0.789646532	0.432950667	1.135075166	2.503161288	0.453456663	0.651912012	9.897942386	-270.4269092
rs32332388	21274401	rs31594627	1.934774372	2.693295656	0.71836687	0.475415083	-0.769445922	2.482804345	-0.309910011	0.75774018	7.450719872	-270.5313076
rs37540148	21282207	rs30995186	-2.063994985	2.691696356	-0.766800824	0.446309981	1.026124079	2.53051913	0.405499436	0.686602403	8.867905775	-270.4700332
rs31821870	21282226	rs32152015	-1.945278983	2.689329974	-0.723332206	0.472382956	0.926896048	2.550982607	0.363348635	0.717665466	9.171258334	-270.5179931
rs32166890	21291922	rs32280547	-2.115443214	2.678974868	-0.789646532	0.432950667	1.135075166	2.503161288	0.453456663	0.651912012	9.897942386	-270.4269092
rs32412655	21294120	rs48774551	-2.115443214	2.678974868	-0.789646532	0.432950667	1.135075166	2.503161288	0.453456663	0.651912012	9.897942386	-270.4269092
rs39401482	21295569	rs51728074	-2.115443214	2.678974868	-0.789646532	0.432950667	1.135075166	2.503161288	0.453456663	0.651912012	9.897942386	-270.4269092
rs38226164	21306616	rs31972191	-2.115443214	2.678974868	-0.789646532	0.432950667	1.135075166	2.503161288	0.453456663	0.651912012	9.897942386	-270.4269092
rs32440133	21314321	rs31822358	-2.115443214	2.678974868	-0.789646532	0.432950667	1.135075166	2.503161288	0.453456663	0.651912012	9.897942386	-270.4269092
rs31684121	21377571	rs31379582	-2.115443214	2.678974868	-0.789646532	0.432950667	1.135075166	2.503161288	0.453456663	0.651912012	9.897942386	-270.4269092
rs3704179	21378663	rs32255293	-2.115443214	2.678974868	-0.789646532	0.432950667	1.135075166	2.503161288	0.453456663	0.651912012	9.897942386	-270.4269092
rs36606350	21389892	rs30517883	-2.115443214	2.678974868	-0.789646532	0.432950667	1.135075166	2.503161288	0.453456663	0.651912012	9.897942386	-270.4269092
rs37227804	21399171	rs32254712	-2.052769571	2.677057075	-0.766800824	0.446309981	1.026124079	2.53051913	0.405499436	0.686602403	8.867905775	-270.4700332
rs31438985	21403092	rs32254219	-2.063994985	2.691696356	-0.766800824	0.446309981	1.026124079	2.53051913	0.405499436	0.686602403	8.867905775	-270.4700332
rs31793064	21404757	rs30957015	-2.115443214	2.678974868	-0.789646532	0.432950667	1.135075166	2.503161288	0.453456663	0.651912012	9.897942386	-270.4269092
NA_26	21405117	rs30806043	-2.117413819	2.681470422	-0.789646532	0.432950667	1.135075166	2.503161288	0.453456663	0.651912012	9.897942386	-270.4269092
rs31446095	21405683	rs30744993	-2.117413819	2.681470422	-0.789646532	0.432950667	1.135075166	2.503161288	0.453456663	0.651912012	9.897942386	-270.4269092
rs32662055	21409856	rs6323028	-2.115443214	2.678974868	-0.789646532	0.432950667	1.135075166	2.503161288	0.453456663	0.651912012	9.897942386	-270.4269092
rs30557518	21418220	rs31598425	-2.115443214	2.678974868	-0.789646532	0.432950667	1.135075166	2.503161288	0.453456663	0.651912012	9.897942386	-270.4269092
rs36422931	21445311	rs32255254	-2.112708449	2.675511591	-0.789646532	0.432950667	1.135075166	2.503161288	0.453456663	0.651912012	9.897942386	-270.4269092
rs30474309	21476911	rs32258123	-2.110646551	2.672900425	-0.789646532	0.432950667	1.135075166	2.503161288	0.453456663	0.651912012	9.897942386	-270.4269092
rs36940952	21501492	rs32259596	-2.115443214	2.678974868	-0.789646532	0.432950667	1.135075166	2.503161288	0.453456663	0.651912012	9.897942386	-270.4269092
rs49287734	21502977	rs32263263	-2.108852919	2.670628989	-0.789646532	0.432950667	1.135075166	2.503161288	0.453456663	0.651912012	9.897942386	-270.4269092
rs32687617	21503907	rs32262671	2.595744862	2.416394528	1.074222289	0.287171872	-1.123303372	2.620777204	-0.4286146	0.669791401	9.062820551	-270.1624364
rs31594627	21503978	rs32263544	-2.086392849	2.642185794	-0.789646532	0.432950667	1.135075166	2.503161288	0.453456663	0.651912012	9.897942386	-270.4269092
rs30995186	21546408	rs32266615	-2.115443214	2.678974868	-0.789646532	0.432950667	1.135075166	2.503161288	0.453456663	0.651912012	9.897942386	-270.4269092
rs32152015	21547170	rs32267496	-2.405828782	2.716374441	-0.885676417	0.379449282	1.376354117	2.494385501	0.551780836	0.58321836	10.02981832	-270.3128122
rs32280547	21554982	rs30858695	-2.115443214	2.678974868	-0.789646532	0.432950667	1.135075166	2.503161288	0.453456663	0.651912012	9.897942386	-270.4269092
rs48774551	21586449	rs32266683	-2.788166063	2.663180441	-1.046930963	0.299474848	2.015060468	2.559567132	0.787266113	0.434331472	9.873310569	-270.0675923
rs51728074	21588845	rs31818377	-2.117413819	2.681470422	-0.789646532	0.432950667	1.135075166	2.503161288	0.453456663	0.651912012	9.897942386	-270.4269092
rs31972191	21589062	rs32270592	-2.115443214	2.678974868	-0.789646532	0.432950667	1.135075166	2.503161288	0.453456663	0.651912012	9.897942386	-270.4269092
rs31822358	21589215	rs31570494	-2.115443214	2.678974868	-0.789646532	0.432950667	1.135075166	2.503161288	0.453456663	0.651912012	9.897942386	-270.4269092
rs32252255	21589257	rs31519702	nan	nan	nan	nan	nan	nan	nan	nan	nan	nan
rs31379582	21589916	rs32267301	-2.181209586	2.67131864	-0.816529168	0.417538695	1.247048764	2.521025264	0.494659368	0.622709181	11.38335848	-270.3905829
rs32255293	21626017	rs31376056	-2.115443214	2.678974868	-0.789646532	0.432950667	1.135075166	2.503161288	0.453456663	0.651912012	9.897942386	-270.4269092
rs30517883	21631109	rs31530869	-2.115443214	2.678974868	-0.789646532	0.432950667	1.135075166	2.503161288	0.453456663	0.651912012	9.897942386	-270.4269092
rs32254712	21631121	rs30473287	-2.115443214	2.678974868	-0.789646532	0.432950667	1.135075166	2.503161288	0.453456663	0.651912012	9.897942386	-270.4269092
rs32254219	21639265	rs32278782	-2.115443214	2.678974868	-0.789646532	0.432950667	1.135075166	2.503161288	0.453456663	0.651912012	9.897942386	-270.4269092
rs30957015	21640999	rs32279088	-2.960011747	2.6554071	-1.114711092	0.269572012	2.085825276	2.499407729	0.834527817	0.407407815	13.41298917	-269.9059366
rs30806043	21641153	rs32279996	-2.104205624	2.664743703	-0.789646532	0.432950667	1.135075166	2.503161288	0.453456663	0.651912012	9.897942386	-270.4269092
rs30744993	21641369	rs32280505	-2.507012673	2.648181596	-0.946692129	0.34772328	1.759615668	2.507037582	0.701870479	0.485566993	10.93888535	-270.1762129
rs6323028	21641936	rs31423734	-2.960011747	2.6554071	-1.114711092	0.269572012	2.085825276	2.499407729	0.834527817	0.407407815	13.41298917	-269.9059366
rs31598425	21642125	rs32274890	-2.115443214	2.678974868	-0.789646532	0.432950667	1.135075166	2.503161288	0.453456663	0.651912012	9.897942386	-270.4269092
rs32255254	21642574	rs32277492	-1.475016955	8.07666542	-0.182626973	0.855727579	-3.370169302	8.295789118	-0.406250599	0.686053537	11.69122236	-270.5721431
rs32258123	21646698	rs31051474	1.641878776	8.772556041	0.187160819	0.852187724	0.778387646	9.517487633	0.081784992	0.935099275	0.422376017	-270.767284
rs32259596	21652241	rs32279439	1.641878776	8.772556041	0.187160819	0.852187724	0.778387646	9.517487633	0.081784992	0.935099275	0.422376017	-270.767284
rs32263263	21652563	rs32280776	3.206054202	8.986218499	0.356774566	0.722555326	4.36399446	9.590252457	0.455044795	0.650775809	-5.809452306	-270.6935061
rs32262671	21654534	rs3661166	1.648234707	8.806515769	0.187160819	0.852187724	0.778387646	9.517487633	0.081784992	0.935099275	0.422376017	-270.767284
rs32263544	21659199	rs32278404	1.641878776	8.772556041	0.187160819	0.852187724	0.778387646	9.517487633	0.081784992	0.935099275	0.422376017	-270.767284
rs32266615	21661110	rs30469495	-2.168421118	2.66053066	-0.815033313	0.418387469	-0.504821544	2.682398853	-0.188197793	0.85137852	5.307966869	-270.4389565
rs32267496	21661127	rs31944086	1.641878776	8.772556041	0.187160819	0.852187724	0.778387646	9.517487633	0.081784992	0.935099275	0.422376017	-270.767284
rs30858695	21669582	rs32282154	-2.767784091	2.667632208	-1.037543362	0.30378902	0.101312312	2.534350451	0.039975652	0.968249827	2.92332056	-270.2636405
rs32266683	21674243	rs32280843	1.641878776	8.772556041	0.187160819	0.852187724	0.778387646	9.517487633	0.081784992	0.935099275	0.422376017	-270.767284
rs31818377	21676349	rs32287644	2.287368551	2.677128488	0.854411195	0.396392594	0.324482591	2.669846918	0.121536028	0.903686578	6.554844828	-270.424675
rs32270592	21680250	rs32284690	1.641878776	8.772556041	0.187160819	0.852187724	0.778387646	9.517487633	0.081784992	0.935099275	0.422376017	-270.767284
rs31570494	21680874	rs31965916	2.277897643	2.666043768	0.854411195	0.396392594	0.324482591	2.669846918	0.121536028	0.903686578	6.554844828	-270.424675
rs31519702	21680969	rs32287779	-2.767784091	2.667632208	-1.037543362	0.30378902	0.101312312	2.534350451	0.039975652	0.968249827	2.92332056	-270.2636405
rs32267301	21681135	rs32288511	2.287368551	2.677128488	0.854411195	0.396392594	0.324482591	2.669846918	0.121536028	0.903686578	6.554844828	-270.424675
rs32276505	21681210	rs30660582	nan	nan	nan	nan	nan	nan	nan	nan	nan	nan
rs31376056	21682032	rs32291512	-2.581139882	2.727190694	-0.946446425	0.347847467	-0.245018928	2.640102361	-0.092806602	0.926377039	7.150853881	-270.3316199
rs31530869	21704030	rs31445960	2.165054712	2.639872267	0.820136163	0.415496312	-1.191321233	2.675829028	-0.445215752	0.657821112	15.25686501	-270.4157589
rs30473287	21704405	rs30556772	2.275398329	2.639967377	0.861903957	0.392289966	0.304616526	2.656312547	0.114676462	0.909097648	6.860864688	-270.4179995
rs32278782	21706665	rs31388305	2.277897643	2.666043768	0.854411195	0.396392594	0.324482591	2.669846918	0.121536028	0.903686578	6.554844828	-270.424675
rs32279088	21719729	rs32291115	2.287368551	2.677128488	0.854411195	0.396392594	0.324482591	2.669846918	0.121536028	0.903686578	6.554844828	-270.424675
rs32279996	21720464	rs32292726	2.287368551	2.677128488	0.854411195	0.396392594	0.324482591	2.669846918	0.121536028	0.903686578	6.554844828	-270.424675
rs32280505	21724793	rs32293056	2.287368551	2.677128488	0.854411195	0.396392594	0.324482591	2.669846918	0.121536028	0.903686578	6.554844828	-270.424675
rs31423734	21726024	rs3656825	2.646198414	2.671803329	0.990416617	0.326084519	-0.299504534	2.67156069	-0.112108452	0.911124513	9.038268611	-270.3156259
rs32274890	21746634	rs30903262	2.277897643	2.666043768	0.854411195	0.396392594	0.324482591	2.669846918	0.121536028	0.903686578	6.554844828	-270.424675
rs32277492	21805865	rs32307010	2.287368551	2.677128488	0.854411195	0.396392594	0.324482591	2.669846918	0.121536028	0.903686578	6.554844828	-270.424675
rs31051474	21842394	rs32312902	2.287368551	2.677128488	0.854411195	0.396392594	0.324482591	2.669846918	0.121536028	0.903686578	6.554844828	-270.424675
rs32279439	21858067	rs32306904	2.028662613	2.651362881	0.765139554	0.447290736	0.217154953	2.657703146	0.081707753	0.935160429	6.938882962	-270.5109952
rs32280776	21909834	rs30593403	2.287368551	2.677128488	0.854411195	0.396392594	0.324482591	2.669846918	0.121536028	0.903686578	6.554844828	-270.424675
rs3661166	21911999	rs31130534	0.866615937	2.703366703	0.320569139	0.749689074	1.278387358	2.759660765	0.463240763	0.644925411	2.067634818	-270.6305272
rs32278404	21931307	rs32243139	2.287368551	2.677128488	0.854411195	0.396392594	0.324482591	2.669846918	0.121536028	0.903686578	6.554844828	-270.424675
rs30469495	21938440	rs32318936	2.287368551	2.677128488	0.854411195	0.396392594	0.324482591	2.669846918	0.121536028	0.903686578	6.554844828	-270.424675
rs31944086	21939000	rs32319785	3.490265075	2.629731315	1.327232579	0.189632797	-1.380170969	2.672274013	-0.516478087	0.607484249	14.87133911	-269.8481435
rs32282154	21963879	rs32134714	2.287368551	2.677128488	0.854411195	0.396392594	0.324482591	2.669846918	0.121536028	0.903686578	6.554844828	-270.424675
rs32280843	21967101	rs32319083	2.287368551	2.677128488	0.854411195	0.396392594	0.324482591	2.669846918	0.121536028	0.903686578	6.554844828	-270.424675
rs32287644	21968995	rs32323772	2.287368551	2.677128488	0.854411195	0.396392594	0.324482591	2.669846918	0.121536028	0.903686578	6.554844828	-270.424675
rs32284690	21984734	rs32396827	3.425022192	2.678701921	1.278612661	0.206126189	-1.36044662	2.689204209	-0.505891898	0.614849964	16.47974535	-269.9233293
rs31965916	21993644	rs47926533	2.287368551	2.677128488	0.854411195	0.396392594	0.324482591	2.669846918	0.121536028	0.903686578	6.554844828	-270.424675
rs32287779	21998215	rs31696968	2.287368551	2.677128488	0.854411195	0.396392594	0.324482591	2.669846918	0.121536028	0.903686578	6.554844828	-270.424675
rs32288511	22052212	rs31766107	2.287368551	2.677128488	0.854411195	0.396392594	0.324482591	2.669846918	0.121536028	0.903686578	6.554844828	-270.424675
rs30660582	22064920	rs32348423	2.287368551	2.677128488	0.854411195	0.396392594	0.324482591	2.669846918	0.121536028	0.903686578	6.554844828	-270.424675
rs32291512	22094567	rs46856073	2.287368551	2.677128488	0.854411195	0.396392594	0.324482591	2.669846918	0.121536028	0.903686578	6.554844828	-270.424675
rs31445960	22280415	rs38452061	2.287368551	2.677128488	0.854411195	0.396392594	0.324482591	2.669846918	0.121536028	0.903686578	6.554844828	-270.424675
rs30556772	22280489	rs38494985	2.287368551	2.677128488	0.854411195	0.396392594	0.324482591	2.669846918	0.121536028	0.903686578	6.554844828	-270.424675
rs31388305	22282350	rs39045969	-2.195315533	2.694601973	-0.814708649	0.418571826	-0.506549492	2.682122725	-0.188861414	0.850860747	5.297161815	-270.4390544
rs32291115	22284553	rs36373926	-2.195315533	2.694601973	-0.814708649	0.418571826	-0.506549492	2.682122725	-0.188861414	0.850860747	5.297161815	-270.4390544
rs32292726	22299360	rs31460977	2.277897643	2.666043768	0.854411195	0.396392594	0.324482591	2.669846918	0.121536028	0.903686578	6.554844828	-270.424675
rs32293056	22304700	rs31967317	2.287290435	2.67703706	0.854411195	0.396392594	0.324482591	2.669846918	0.121536028	0.903686578	6.554844828	-270.424675
rs3656825	22390246	rs31971789	-2.604783782	2.712683811	-0.960223883	0.340928563	-0.158509139	2.665097614	-0.059475922	0.952777499	6.545310051	-270.3281634
rs30903262	22391717	rs36769850	2.287368551	2.677128488	0.854411195	0.396392594	0.324482591	2.669846918	0.121536028	0.903686578	6.554844828	-270.424675
rs32307010	22392890	rs32054255	-2.277897643	2.666043768	-0.854411195	0.396392594	-0.324482591	2.669846918	-0.121536028	0.903686578	6.554844828	-270.424675
rs32312902	22393851	rs32266528	-2.287290435	2.67703706	-0.854411195	0.396392594	-0.324482591	2.669846918	-0.121536028	0.903686578	6.554844828	-270.424675
rs32306904	22396424	rs31284380	-2.277897643	2.666043768	-0.854411195	0.396392594	-0.324482591	2.669846918	-0.121536028	0.903686578	6.554844828	-270.424675
rs30593403	22582317	rs32264248	-2.955416875	2.677948564	-1.103612263	0.274319226	-1.105704796	2.61990933	-0.422039337	0.674556621	4.116753864	-270.041721
rs31130534	22642241	rs31994722	-2.955928383	2.67841205	-1.103612263	0.274319226	-1.105704796	2.61990933	-0.422039337	0.674556621	4.116753864	-270.041721
rs32243139	22642514	rs31844236	-2.955928383	2.67841205	-1.103612263	0.274319226	-1.105704796	2.61990933	-0.422039337	0.674556621	4.116753864	-270.041721
rs32318936	22647726	rs32243034	2.434258791	2.681751343	0.907712342	0.367786345	1.394337864	2.622132383	0.531757234	0.596925101	2.839135405	-270.1855607
rs32319785	22671028	rs32346508	-2.944084916	2.667680503	-1.103612263	0.274319226	-1.105704796	2.61990933	-0.422039337	0.674556621	4.116753864	-270.041721
rs32134714	22678689	rs31702994	-2.955928383	2.67841205	-1.103612263	0.274319226	-1.105704796	2.61990933	-0.422039337	0.674556621	4.116753864	-270.041721
rs32319083	22680722	rs32340725	-2.850728346	2.693494741	-1.058375315	0.294272449	-1.29352299	2.632070911	-0.491446862	0.62496511	2.827274049	-270.0419909
rs32323772	22686344	rs32345959	-2.689156541	2.680569299	-1.003203514	0.319929801	-0.661895795	2.642847451	-0.250447976	0.803125984	7.474231066	-270.2501875
rs32396827	22705572	rs31897327	-2.955928383	2.67841205	-1.103612263	0.274319226	-1.105704796	2.61990933	-0.422039337	0.674556621	4.116753864	-270.041721
rs47926533	22714904	rs30611814	-2.955928383	2.67841205	-1.103612263	0.274319226	-1.105704796	2.61990933	-0.422039337	0.674556621	4.116753864	-270.041721
rs31696968	22718471	rs32152639	-3.316414727	2.684209693	-1.235527439	0.221615417	-0.495094265	2.623765798	-0.188696059	0.850989755	6.656625113	-269.970997
rs31766107	22742110	rs32351727	-3.403758281	2.650992953	-1.28395599	0.204262888	-0.624438018	2.440116788	-0.255904972	0.798929647	-0.54349274	-269.8934531
rs32348423	22742199	rs32351730	-2.956224697	2.678680544	-1.103612263	0.274319226	-1.105704796	2.61990933	-0.422039337	0.674556621	4.116753864	-270.041721
rs46856073	22744393	rs31654839	2.520422415	2.672035213	0.943259431	0.349460903	1.034231157	2.635144889	0.392476012	0.696145185	4.905710574	-270.2331497
rs38452061	22746434	rs31338154	2.520422415	2.672035213	0.943259431	0.349460903	1.034231157	2.635144889	0.392476012	0.696145185	4.905710574	-270.2331497
rs38494985	22746717	rs31678927	2.404257341	2.676144891	0.898403277	0.372685137	1.225451884	2.650039338	0.462427809	0.645504711	3.761887753	-270.2302764
rs39045969	22772147	rs30667860	2.520422415	2.672035213	0.943259431	0.349460903	1.034231157	2.635144889	0.392476012	0.696145185	4.905710574	-270.2331497
rs36373926	22787836	rs3691092	2.520422415	2.672035213	0.943259431	0.349460903	1.034231157	2.635144889	0.392476012	0.696145185	4.905710574	-270.2331497
rs31460977	22788043	rs3706142	2.520422415	2.672035213	0.943259431	0.349460903	1.034231157	2.635144889	0.392476012	0.696145185	4.905710574	-270.2331497
rs31967317	22805903	rs32362125	2.395376559	2.666259818	0.898403277	0.372685137	1.225451884	2.650039338	0.462427809	0.645504711	3.761887753	-270.2302764
rs31971789	22806554	rs32363703	-2.242476462	2.653759545	-0.845018708	0.401572789	0.070092224	2.550844911	0.027478042	0.978172782	4.162361053	-270.4543463
rs36769850	22806815	rs32365270	-2.242476462	2.653759545	-0.845018708	0.401572789	0.070092224	2.550844911	0.027478042	0.978172782	4.162361053	-270.4543463
rs32054255	22807258	rs32367170	-2.692767688	2.669958679	-1.008542832	0.317383044	0.84460846	2.536830011	0.332938532	0.740381176	5.932993569	-270.2806592
rs32266528	22808464	rs32367229	-2.242476462	2.653759545	-0.845018708	0.401572789	0.070092224	2.550844911	0.027478042	0.978172782	4.162361053	-270.4543463
rs31284380	22816233	rs31825881	-2.23193535	2.641285132	-0.845018708	0.401572789	0.070092224	2.550844911	0.027478042	0.978172782	4.162361053	-270.4543463
rs32333688	22819589	rs32379651	nan	nan	nan	nan	nan	nan	nan	nan	nan	nan
rs32333603	22837643	rs32366480	nan	nan	nan	nan	nan	nan	nan	nan	nan	nan
rs32264248	22984272	rs32386540	-2.2445024	2.656157052	-0.845018708	0.401572789	0.070092224	2.550844911	0.027478042	0.978172782	4.162361053	-270.4543463
rs31994722	23050176	rs32395246	-2.164017127	2.680529902	-0.807309452	0.422786676	-0.087023945	2.575566912	-0.033788268	0.973162005	3.19484291	-270.4787503
rs31844236	23072700	rs32396600	-2.242476462	2.653759545	-0.845018708	0.401572789	0.070092224	2.550844911	0.027478042	0.978172782	4.162361053	-270.4543463
rs32243034	23152979	rs30854483	-2.242476462	2.653759545	-0.845018708	0.401572789	0.070092224	2.550844911	0.027478042	0.978172782	4.162361053	-270.4543463
rs32346508	23170316	rs3659806	-2.242476462	2.653759545	-0.845018708	0.401572789	0.070092224	2.550844911	0.027478042	0.978172782	4.162361053	-270.4543463
rs31702994	23184838	rs31766106	-2.242476462	2.653759545	-0.845018708	0.401572789	0.070092224	2.550844911	0.027478042	0.978172782	4.162361053	-270.4543463
rs32340725	23196572	rs32408456	-2.395008352	2.702778523	-0.886128231	0.379207831	0.159070369	2.581048652	0.061630132	0.951069269	3.219149122	-270.4152435
rs32345959	23196646	rs32408458	-2.242476462	2.653759545	-0.845018708	0.401572789	0.070092224	2.550844911	0.027478042	0.978172782	4.162361053	-270.4543463
rs31897327	23196784	rs32408463	-2.242476462	2.653759545	-0.845018708	0.401572789	0.070092224	2.550844911	0.027478042	0.978172782	4.162361053	-270.4543463
rs30611814	23196823	rs32409395	-2.242476462	2.653759545	-0.845018708	0.401572789	0.070092224	2.550844911	0.027478042	0.978172782	4.162361053	-270.4543463
rs32152639	23204209	rs47657154	-2.152019041	2.656020949	-0.810241742	0.421113295	-0.072851419	2.576832483	-0.028271694	0.977542512	3.267673633	-270.4770366
rs32351727	23206388	rs31967092	-1.403829392	2.660334415	-0.52768907	0.599728162	0.54055098	2.575673134	0.209867849	0.834506288	6.71699068	-270.6753844
rs32351730	23208067	rs31805317	-2.263256073	2.657247088	-0.851729628	0.397867309	0.079910097	2.539986575	0.031460835	0.97501004	4.2875306	-270.4483786
rs31654839	23210358	rs30608471	-2.242476462	2.653759545	-0.845018708	0.401572789	0.070092224	2.550844911	0.027478042	0.978172782	4.162361053	-270.4543463
rs31338154	23210556	rs32007704	-2.242476462	2.653759545	-0.845018708	0.401572789	0.070092224	2.550844911	0.027478042	0.978172782	4.162361053	-270.4543463
rs31678927	23210999	rs32748616	-2.243549532	2.655029422	-0.845018708	0.401572789	0.070092224	2.550844911	0.027478042	0.978172782	4.162361053	-270.4543463
rs30667860	23223071	rs31408800	1.672195444	2.662006896	0.628170966	0.532357771	0.536173587	2.677768529	0.200231492	0.841999972	5.812043273	-270.5821198
rs3691092	23244080	rs32377927	2.107549975	2.637191127	0.799164669	0.427455607	-0.377235759	2.678893783	-0.140817737	0.888501865	10.8406058	-270.4957383
rs3706142	23264532	rs32791305	1.783452999	2.665068534	0.669195924	0.506025653	0.347345738	2.663080061	0.130430077	0.896677501	6.888412054	-270.5740839
rs32362125	23264650	rs31858583	1.783452999	2.665068534	0.669195924	0.506025653	0.347345738	2.663080061	0.130430077	0.896677501	6.888412054	-270.5740839
rs32363703	23293039	rs32266637	1.783452999	2.665068534	0.669195924	0.506025653	0.347345738	2.663080061	0.130430077	0.896677501	6.888412054	-270.5740839
rs32365270	23298138	rs32575989	1.783452999	2.665068534	0.669195924	0.506025653	0.347345738	2.663080061	0.130430077	0.896677501	6.888412054	-270.5740839
rs32367170	23298173	rs32537538	1.783452999	2.665068534	0.669195924	0.506025653	0.347345738	2.663080061	0.130430077	0.896677501	6.888412054	-270.5740839
rs32367229	23340676	rs32678702	1.654224778	2.661322154	0.621580058	0.536653638	0.461523042	2.699925053	0.170939205	0.86486652	6.692447026	-270.5941202
rs31825881	23341122	rs47712320	1.784088594	2.666018322	0.669195924	0.506025653	0.347345738	2.663080061	0.130430077	0.896677501	6.888412054	-270.5740839
rs32379651	23345475	rs31186188	1.783452999	2.665068534	0.669195924	0.506025653	0.347345738	2.663080061	0.130430077	0.896677501	6.888412054	-270.5740839
rs32366480	23351208	rs32428577	2.150291189	2.673100101	0.804418506	0.424440369	-0.26273882	2.66841964	-0.098462332	0.921904685	9.109114375	-270.4915752
rs32386540	23354578	rs31598555	-0.318170406	3.852439994	-0.082589322	0.934462464	-1.296112723	4.295466919	-0.301739659	0.763929811	8.968802714	-270.770531
rs32395246	23361405	rs32722038	-0.318170406	3.852439994	-0.082589322	0.934462464	-1.296112723	4.295466919	-0.301739659	0.763929811	8.968802714	-270.770531
rs32396600	23362049	rs31545236	-0.318170406	3.852439994	-0.082589322	0.934462464	-1.296112723	4.295466919	-0.301739659	0.763929811	8.968802714	-270.770531
rs30854483	23377683	rs33859541	-2.781110758	2.712902297	-1.025142248	0.309552738	0.066086898	2.621771378	0.025206964	0.979976409	8.878656192	-270.2715689
rs3659806	23386174	rs32332653	-2.864907848	2.701281253	-1.060573698	0.293280263	0.214123012	2.607201574	0.082127525	0.934828076	10.25602671	-270.2391459
rs31766106	23473999	rs32375977	-2.864907848	2.701281253	-1.060573698	0.293280263	0.214123012	2.607201574	0.082127525	0.934828076	10.25602671	-270.2391459
rs32408456	23484110	rs36432511	-2.864907848	2.701281253	-1.060573698	0.293280263	0.214123012	2.607201574	0.082127525	0.934828076	10.25602671	-270.2391459
rs32408458	23486550	rs31603254	1.920097675	2.636954617	0.728149686	0.469451593	2.546088894	2.785902257	0.91391896	0.364543148	-6.95695542	-270.0090703
rs32408463	23505349	rs32403626	-2.864907848	2.701281253	-1.060573698	0.293280263	0.214123012	2.607201574	0.082127525	0.934828076	10.25602671	-270.2391459
rs32409395	23518405	rs31453636	-3.115973038	2.697555185	-1.155110025	0.252782112	0.455692246	2.579864285	0.176634193	0.860411077	11.03838867	-270.1298938
rs47657154	23557411	rs31880864	-2.864907848	2.701281253	-1.060573698	0.293280263	0.214123012	2.607201574	0.082127525	0.934828076	10.25602671	-270.2391459
rs31967092	23589295	rs31326090	-2.768532687	2.700632711	-1.025142248	0.309552738	0.066086898	2.621771378	0.025206964	0.979976409	8.878656192	-270.2715689
rs31805317	23595283	rs36604390	-2.864907848	2.701281253	-1.060573698	0.293280263	0.214123012	2.607201574	0.082127525	0.934828076	10.25602671	-270.2391459
rs30608471	23596457	rs32505226	-3.49844623	2.734797743	-1.27923399	0.205908873	1.03881959	2.643964005	0.392902319	0.69583202	12.22041306	-269.9620804
rs32007704	23596966	rs31627635	-2.864907848	2.701281253	-1.060573698	0.293280263	0.214123012	2.607201574	0.082127525	0.934828076	10.25602671	-270.2391459
rs32748616	23597193	rs30795963	-2.864907848	2.701281253	-1.060573698	0.293280263	0.214123012	2.607201574	0.082127525	0.934828076	10.25602671	-270.2391459
rs31408800	23599177	rs36916866	-2.864907848	2.701281253	-1.060573698	0.293280263	0.214123012	2.607201574	0.082127525	0.934828076	10.25602671	-270.2391459
rs32377927	23633646	rs36985812	-2.853806693	2.69081413	-1.060573698	0.293280263	0.214123012	2.607201574	0.082127525	0.934828076	10.25602671	-270.2391459
[truncated: 175,931 more rows]
