# Supplementary material for: Modeling epistasis in mice and yeast using the proportion of two or more distinct genetic backgrounds: Evidence for “polygenic epistasis”
Source: PLoS Genet. 2020 Oct 26;16(10):e1009165. doi: 10.1371/journal.pgen.1009165 (PMC7644088; doi:10.1371/journal.pgen.1009165)
Supplement: S9 Table — (CSV) [file pgen.1009165.s010.csv]

CHR	BP	SNP	CONSEQUENCE	BETA	FSTAT	P
1	3000185	rs585444580	intergenic_variant	-1.26669301802	-1.57653069824	0.115220460266
1	3000325	rs586608136	intergenic_variant	-1.26669301802	-1.57653069824	0.115220460266
1	3001278	rs581216520	intergenic_variant	-1.26669301802	-1.57653069824	0.115220460266
1	3001490	rs31521921	intergenic_variant	-1.26669301802	-1.57653069824	0.115220460266
1	3004940	rs578487906	intergenic_variant	-1.26669301802	-1.57653069824	0.115220460266
1	3005140	rs32647232	intergenic_variant	-1.26669301802	-1.57653069824	0.115220460266
1	3007757	rs31008308	intergenic_variant	-1.26669301802	-1.57653069824	0.115220460266
1	3007889	rs30566880	intergenic_variant	-1.26669301802	-1.57653069824	0.115220460266
1	3012060	rs227460770	intergenic_variant	-1.26669301802	-1.57653069824	0.115220460266
1	3012293	rs32681267	intergenic_variant	-1.26669301802	-1.57653069824	0.115220460266
1	3014612	rs229466442	intergenic_variant	-1.26669301802	-1.57653069824	0.115220460266
1	3014627	rs246467023	intergenic_variant	-1.26669301802	-1.57653069824	0.115220460266
1	3015839	rs582031117	intergenic_variant	-1.26669301802	-1.57653069824	0.115220460266
1	3015844	NA	intergenic_variant	-1.26669301802	-1.57653069824	0.115220460266
1	3017534	rs227546677	intergenic_variant	-1.26669301802	-1.57653069824	0.115220460266
1	3017625	rs246627427	intergenic_variant	-1.26669301802	-1.57653069824	0.115220460266
1	3018953	rs387188075	intergenic_variant	-1.26669301802	-1.57653069824	0.115220460266
1	3018982	rs256060698	intergenic_variant	-1.26669301802	-1.57653069824	0.115220460266
1	3020596	rs47509380	intergenic_variant	-1.26669301802	-1.57653069824	0.115220460266
1	3020626	rs213882807	intergenic_variant	-1.26669301802	-1.57653069824	0.115220460266
1	3021948	rs50241899	intergenic_variant	-1.26669301802	-1.57653069824	0.115220460266
1	3022133	rs234958219	intergenic_variant	-1.26669301802	-1.57653069824	0.115220460266
1	3022762	rs46377220,rs220007627	intergenic_variant	-1.26669301802	-1.57653069824	0.115220460266
1	3022898	rs242097887	intergenic_variant	-1.26669301802	-1.57653069824	0.115220460266
1	3023761	rs31046328	intergenic_variant	-1.26669301802	-1.57653069824	0.115220460266
1	3023896	rs234340377	intergenic_variant	-1.26669301802	-1.57653069824	0.115220460266
1	3025052	rs32475059	intergenic_variant	-1.26669301802	-1.57653069824	0.115220460266
1	3025139	rs32772987	intergenic_variant	-1.26669301802	-1.57653069824	0.115220460266
1	3026210	rs30568517	intergenic_variant	-1.26669301802	-1.57653069824	0.115220460266
1	3026414	rs32478017	intergenic_variant	-1.26669301802	-1.57653069824	0.115220460266
1	3027058	rs50901426	intergenic_variant	-1.26669301802	-1.57653069824	0.115220460266
1	3027091	rs52098965	intergenic_variant	-1.26669301802	-1.57653069824	0.115220460266
1	3028240	rs48017488	intergenic_variant	-1.26669301802	-1.57653069824	0.115220460266
1	3028742	rs33860078	intergenic_variant	-1.26669301802	-1.57653069824	0.115220460266
1	3029782	rs32075527	intergenic_variant	-1.26669301802	-1.57653069824	0.115220460266
1	3029931	rs226437166	intergenic_variant	-1.26669301802	-1.57653069824	0.115220460266
1	3030952	rs49471693	intergenic_variant	-1.26669301802	-1.57653069824	0.115220460266
1	3031847	rs253521966	intergenic_variant	-1.26669301802	-1.57653069824	0.115220460266
1	3033873	rs31097849	intergenic_variant	-1.26669301802	-1.57653069824	0.115220460266
1	3034363	rs228759725	intergenic_variant	-1.26669301802	-1.57653069824	0.115220460266
1	3035997	rs52643103	intergenic_variant	-1.26669301802	-1.57653069824	0.115220460266
1	3036218	rs31931175	intergenic_variant	-1.26669301802	-1.57653069824	0.115220460266
1	3037520	rs51342833	intergenic_variant	-1.26669301802	-1.57653069824	0.115220460266
1	3037737	rs50577607	intergenic_variant	-1.26669301802	-1.57653069824	0.115220460266
1	3041017	NA	intergenic_variant	-1.26669301802	-1.57653069824	0.115220460266
1	3042212	NA	intergenic_variant	-1.26669301802	-1.57653069824	0.115220460266
1	3045427	rs46882020	intergenic_variant	-1.26669301802	-1.57653069824	0.115220460266
1	3045593	rs46710259	intergenic_variant	-1.26669301802	-1.57653069824	0.115220460266
1	3046583	rs32354480	intergenic_variant	-1.26669301802	-1.57653069824	0.115220460266
1	3046616	rs252036046	intergenic_variant	-1.26669301802	-1.57653069824	0.115220460266
1	3048502	rs32207388	intergenic_variant	-1.26669301802	-1.57653069824	0.115220460266
1	3048525	rs31722632	intergenic_variant	-1.26669301802	-1.57653069824	0.115220460266
1	3050586	rs251277223	intergenic_variant	-1.26669301802	-1.57653069824	0.115220460266
1	3050800	rs52626243	intergenic_variant	-1.26669301802	-1.57653069824	0.115220460266
1	3053417	rs216400607	intergenic_variant	-1.26669301802	-1.57653069824	0.115220460266
1	3053483	rs239851605	intergenic_variant	-1.26669301802	-1.57653069824	0.115220460266
1	3054910	rs31996739	intergenic_variant	-1.26669301802	-1.57653069824	0.115220460266
1	3055755	rs248299552	intergenic_variant	-1.26669301802	-1.57653069824	0.115220460266
1	3060252	rs46229295	intergenic_variant	-1.26669301802	-1.57653069824	0.115220460266
1	3060440	rs30521721	intergenic_variant	-1.26669301802	-1.57653069824	0.115220460266
1	3061993	rs31596595	intergenic_variant	-1.26669301802	-1.57653069824	0.115220460266
1	3062279	rs30719154	intergenic_variant	-1.26669301802	-1.57653069824	0.115220460266
1	3064001	rs51773476	intergenic_variant	-1.26669301802	-1.57653069824	0.115220460266
1	3064039	rs228302595	intergenic_variant	-1.26669301802	-1.57653069824	0.115220460266
1	3066471	rs239825277	intergenic_variant	-1.26669301802	-1.57653069824	0.115220460266
1	3066585	rs259141460	intergenic_variant	-1.26669301802	-1.57653069824	0.115220460266
1	3067823	rs45637651	intergenic_variant	-1.26669301802	-1.57653069824	0.115220460266
1	3067848	rs46699152	intergenic_variant	-1.26669301802	-1.57653069824	0.115220460266
1	3069002	rs216530135	intergenic_variant	-1.26669301802	-1.57653069824	0.115220460266
1	3069050	rs108860326	intergenic_variant	-1.26669301802	-1.57653069824	0.115220460266
1	3070620	rs31448802	intergenic_variant	-1.26669301802	-1.57653069824	0.115220460266
1	3070641	rs31122360	intergenic_variant	-1.26669301802	-1.57653069824	0.115220460266
1	3072450	rs50834499	intergenic_variant	-1.26669301802	-1.57653069824	0.115220460266
1	3072668	rs31606309	intergenic_variant	-1.26669301802	-1.57653069824	0.115220460266
1	3074085	rs30900694	intergenic_variant	-1.26669301802	-1.57653069824	0.115220460266
1	3074190	rs32150953	intergenic_variant	-1.26669301802	-1.57653069824	0.115220460266
1	3075408	rs239539737	intergenic_variant	-1.26669301802	-1.57653069824	0.115220460266
1	3075489	rs263762973	intergenic_variant	-1.26669301802	-1.57653069824	0.115220460266
1	3077707	rs52643003	intergenic_variant	-1.26669301802	-1.57653069824	0.115220460266
1	3077737	rs52599193	intergenic_variant	-1.26669301802	-1.57653069824	0.115220460266
1	3079198	rs46352958	intergenic_variant	-1.26669301802	-1.57653069824	0.115220460266
1	3079252	rs108730329	intergenic_variant	-1.26669301802	-1.57653069824	0.115220460266
1	3080262	rs46698145	intergenic_variant	-1.26669301802	-1.57653069824	0.115220460266
1	3080501	rs32551987	intergenic_variant	-1.26669301802	-1.57653069824	0.115220460266
1	3081915	rs48411122	intergenic_variant	-1.26669301802	-1.57653069824	0.115220460266
1	3082276	rs31400142	intergenic_variant	-1.26669301802	-1.57653069824	0.115220460266
1	3083542	rs244011876	intergenic_variant	-1.26669301802	-1.57653069824	0.115220460266
1	3083548	rs254565223	intergenic_variant	-1.26669301802	-1.57653069824	0.115220460266
1	3084772	rs31107879,rs260011832	intergenic_variant	-1.26669301802	-1.57653069824	0.115220460266
1	3084897	rs226790723	intergenic_variant	-1.26669301802	-1.57653069824	0.115220460266
1	3085206	rs30574479	intergenic_variant	-1.26669301802	-1.57653069824	0.115220460266
1	3085211	rs238292011	intergenic_variant	-1.26669301802	-1.57653069824	0.115220460266
1	3086922	rs52623724	intergenic_variant	-1.26669301802	-1.57653069824	0.115220460266
1	3087016	rs52653546	intergenic_variant	-1.26669301802	-1.57653069824	0.115220460266
1	3088414	rs229380856	intergenic_variant	-1.26669301802	-1.57653069824	0.115220460266
1	3088482	rs49522721	intergenic_variant	-1.26669301802	-1.57653069824	0.115220460266
1	3089161	rs51903154	intergenic_variant	-1.26669301802	-1.57653069824	0.115220460266
1	3089199	rs46245833	intergenic_variant	-1.26669301802	-1.57653069824	0.115220460266
1	3089547	rs224668778	intergenic_variant	-1.26669301802	-1.57653069824	0.115220460266
1	3089552	rs246693712	intergenic_variant	-1.26669301802	-1.57653069824	0.115220460266
1	3091683	rs52621168	intergenic_variant	-1.26669301802	-1.57653069824	0.115220460266
1	3091711	rs224950791	intergenic_variant	-1.26669301802	-1.57653069824	0.115220460266
1	3092713	rs244185654	intergenic_variant	-1.26669301802	-1.57653069824	0.115220460266
1	3092808	rs232334485	intergenic_variant	-1.26669301802	-1.57653069824	0.115220460266
1	3094154	rs50964499	intergenic_variant	-1.26669301802	-1.57653069824	0.115220460266
1	3094180	rs30949151	intergenic_variant	-1.26669301802	-1.57653069824	0.115220460266
1	3095133	rs31592573	intergenic_variant	-1.26669301802	-1.57653069824	0.115220460266
1	3095407	rs32697543	intergenic_variant	-1.26669301802	-1.57653069824	0.115220460266
1	3097532	rs52114378	intergenic_variant	-1.26669301802	-1.57653069824	0.115220460266
1	3097563	rs47050440	intergenic_variant	-1.26669301802	-1.57653069824	0.115220460266
1	3099389	rs218059295	intergenic_variant	-1.26669301802	-1.57653069824	0.115220460266
1	3099433	rs47082915	intergenic_variant	-1.26669301802	-1.57653069824	0.115220460266
1	3103451	rs32792138	intergenic_variant	-1.26669301802	-1.57653069824	0.115220460266
1	3103657	rs32448562	intergenic_variant	-1.26669301802	-1.57653069824	0.115220460266
1	3105854	rs49233700	intergenic_variant	-1.26669301802	-1.57653069824	0.115220460266
1	3106142	rs46629752	intergenic_variant	-1.26669301802	-1.57653069824	0.115220460266
1	3107539	rs580013947	intergenic_variant	-1.26669301802	-1.57653069824	0.115220460266
1	3107777	rs46705368	intergenic_variant	-1.26669301802	-1.57653069824	0.115220460266
1	3109499	rs238526689	intergenic_variant	-1.26669301802	-1.57653069824	0.115220460266
1	3109659	rs262784034	intergenic_variant	-1.26669301802	-1.57653069824	0.115220460266
1	3111216	rs265370855	intergenic_variant	-1.26669301802	-1.57653069824	0.115220460266
1	3111419	rs50609487	intergenic_variant	-1.26669301802	-1.57653069824	0.115220460266
1	3113439	rs224563840	intergenic_variant	-1.26669301802	-1.57653069824	0.115220460266
1	3114150	rs32056801	intergenic_variant	-1.26669301802	-1.57653069824	0.115220460266
1	3115888	rs30962312	intergenic_variant	-1.26669301802	-1.57653069824	0.115220460266
1	3117037	rs47615884	intergenic_variant	-1.26669301802	-1.57653069824	0.115220460266
1	3119767	rs32146635	intergenic_variant	-1.26669301802	-1.57653069824	0.115220460266
1	3120066	rs256641531	intergenic_variant	-1.26669301802	-1.57653069824	0.115220460266
1	3121118	rs31340318	intergenic_variant	-1.26669301802	-1.57653069824	0.115220460266
1	3121303	rs237303081	intergenic_variant	-1.26669301802	-1.57653069824	0.115220460266
1	3122198	rs31690415	intergenic_variant	-1.26669301802	-1.57653069824	0.115220460266
1	3122276	rs32458787	intergenic_variant	-1.26669301802	-1.57653069824	0.115220460266
1	3123392	rs31928293	intergenic_variant	-1.26669301802	-1.57653069824	0.115220460266
1	3123426	rs49372996	intergenic_variant	-1.26669301802	-1.57653069824	0.115220460266
1	3124889	rs32806390	intergenic_variant	-1.26669301802	-1.57653069824	0.115220460266
1	3124948	rs32673838	intergenic_variant	-1.26669301802	-1.57653069824	0.115220460266
1	3126348	rs31749641	intergenic_variant	-1.26669301802	-1.57653069824	0.115220460266
1	3126577	rs32554977	intergenic_variant	-1.26669301802	-1.57653069824	0.115220460266
1	3128009	rs49654315	intergenic_variant	-1.26669301802	-1.57653069824	0.115220460266
1	3128215	rs31565498	intergenic_variant	-1.26669301802	-1.57653069824	0.115220460266
1	3129299	rs31951338	intergenic_variant	-1.26669301802	-1.57653069824	0.115220460266
1	3129356	rs31767664	intergenic_variant	-1.26669301802	-1.57653069824	0.115220460266
1	3130368	rs247500422	intergenic_variant	-1.26669301802	-1.57653069824	0.115220460266
1	3130708	rs215507632	intergenic_variant	-1.26669301802	-1.57653069824	0.115220460266
1	3132790	rs30615641	intergenic_variant	-1.26669301802	-1.57653069824	0.115220460266
1	3132943	rs49812627	intergenic_variant	-1.26669301802	-1.57653069824	0.115220460266
1	3134219	rs265396978	intergenic_variant	-1.26669301802	-1.57653069824	0.115220460266
1	3134303	rs584508144	intergenic_variant	-1.26669301802	-1.57653069824	0.115220460266
1	3136263	rs229509426	intergenic_variant	-1.26669301802	-1.57653069824	0.115220460266
1	3136425	rs249352965	intergenic_variant	-1.26669301802	-1.57653069824	0.115220460266
1	3140879	rs31957786	intergenic_variant	-1.26669301802	-1.57653069824	0.115220460266
1	3141324	rs214975503	intergenic_variant	-1.26669301802	-1.57653069824	0.115220460266
1	3141676	rs246382808	intergenic_variant	-1.26669301802	-1.57653069824	0.115220460266
1	3141706	rs217067905	intergenic_variant	-1.26669301802	-1.57653069824	0.115220460266
1	3142710	rs387079420	intergenic_variant	-1.26669301802	-1.57653069824	0.115220460266
1	3142765	rs387457251	intergenic_variant	-1.26669301802	-1.57653069824	0.115220460266
1	3144491	rs387516037	intergenic_variant	-1.26669301802	-1.57653069824	0.115220460266
1	3144549	rs581988822	intergenic_variant	-1.26669301802	-1.57653069824	0.115220460266
1	3144888	rs386952159	intergenic_variant	-1.26669301802	-1.57653069824	0.115220460266
1	3145141	rs46741564,rs583024504	intergenic_variant	-1.26669301802	-1.57653069824	0.115220460266
1	3146014	rs49508288	intergenic_variant	-1.26669301802	-1.57653069824	0.115220460266
1	3146071	rs49991450	intergenic_variant	-1.26669301802	-1.57653069824	0.115220460266
1	3147073	rs581641805	intergenic_variant	-1.26669301802	-1.57653069824	0.115220460266
1	3147314	rs241898163	intergenic_variant	-1.26669301802	-1.57653069824	0.115220460266
1	3149303	rs32281576	intergenic_variant	-1.26669301802	-1.57653069824	0.115220460266
1	3149384	rs30573571	intergenic_variant	-1.26669301802	-1.57653069824	0.115220460266
1	3150550	NA	intergenic_variant	-1.26669301802	-1.57653069824	0.115220460266
1	3153423	NA	intergenic_variant	-1.26669301802	-1.57653069824	0.115220460266
1	3158100	rs387056610	intergenic_variant	-1.2269686249	-1.52750743442	0.126951734234
1	3160977	rs222352450	intergenic_variant	-1.23834576158	-1.534093882	0.12532349344
1	3161028	rs580054540	intergenic_variant	-1.23834576158	-1.534093882	0.12532349344
1	3163073	rs47184774	intergenic_variant	-1.23834576158	-1.534093882	0.12532349344
1	3163112	rs52046848	intergenic_variant	-1.23834576158	-1.534093882	0.12532349344
1	3165614	rs220739496	intergenic_variant	-1.23834576158	-1.534093882	0.12532349344
1	3165911	rs31616762	intergenic_variant	-1.23834576158	-1.534093882	0.12532349344
1	3165935	rs49806086	intergenic_variant	-1.23834576158	-1.534093882	0.12532349344
1	3167780	rs31283499	intergenic_variant	-1.23834576158	-1.534093882	0.12532349344
1	3167812	rs32117004	intergenic_variant	-1.23834576158	-1.534093882	0.12532349344
1	3169457	rs30640516	intergenic_variant	-1.23834576158	-1.534093882	0.12532349344
1	3169489	rs48842209	intergenic_variant	-1.23834576158	-1.534093882	0.12532349344
1	3170859	rs254765076	intergenic_variant	-1.23834576158	-1.534093882	0.12532349344
1	3171125	rs245318944	intergenic_variant	-1.23834576158	-1.534093882	0.12532349344
1	3174145	rs252127348	intergenic_variant	-1.23834576158	-1.534093882	0.12532349344
1	3174229	rs212507247	intergenic_variant	-1.23834576158	-1.534093882	0.12532349344
1	3176062	rs580201144	intergenic_variant	-1.23834576158	-1.534093882	0.12532349344
1	3176200	rs264163022	intergenic_variant	-1.23834576158	-1.534093882	0.12532349344
1	3177307	rs31621418	intergenic_variant	-1.23834576158	-1.534093882	0.12532349344
1	3177374	rs32416627	intergenic_variant	-1.23834576158	-1.534093882	0.12532349344
1	3178851	rs47256557	intergenic_variant	-1.23834576158	-1.534093882	0.12532349344
1	3178878	rs237089657	intergenic_variant	-1.23834576158	-1.534093882	0.12532349344
1	3182468	rs231990927	intergenic_variant	-1.23834576158	-1.534093882	0.12532349344
1	3182615	rs252178863	intergenic_variant	-1.23834576158	-1.534093882	0.12532349344
1	3184755	rs226756831	intergenic_variant	-1.23834576158	-1.534093882	0.12532349344
1	3185123	rs249235480	intergenic_variant	-1.23834576158	-1.534093882	0.12532349344
1	3186261	rs254038618	intergenic_variant	-1.23834576158	-1.534093882	0.12532349344
1	3186378	rs223927548	intergenic_variant	-1.23834576158	-1.534093882	0.12532349344
1	3188033	rs238682386	intergenic_variant	-1.23834576158	-1.534093882	0.12532349344
1	3188117	rs247896395	intergenic_variant	-1.23834576158	-1.534093882	0.12532349344
1	3189184	rs217531384	intergenic_variant	-1.23834576158	-1.534093882	0.12532349344
1	3189213	rs31185206	intergenic_variant	-1.23834576158	-1.534093882	0.12532349344
1	3190591	rs230395794	intergenic_variant	-1.23834576158	-1.534093882	0.12532349344
1	3190593	rs250974181	intergenic_variant	-1.23834576158	-1.534093882	0.12532349344
1	3191702	rs226182654	intergenic_variant	-1.23834576158	-1.534093882	0.12532349344
1	3191741	rs252326612	intergenic_variant	-1.23834576158	-1.534093882	0.12532349344
1	3193053	rs582584527	intergenic_variant	-1.23834576158	-1.534093882	0.12532349344
1	3193428	NA	intergenic_variant	-1.23834576158	-1.534093882	0.12532349344
1	3194510	rs240299059	intergenic_variant	-1.23834576158	-1.534093882	0.12532349344
1	3194601	rs260865785	intergenic_variant	-1.23834576158	-1.534093882	0.12532349344
1	3195649	rs51836202	intergenic_variant	-1.23834576158	-1.534093882	0.12532349344
1	3196552	rs245243280	intergenic_variant	-1.23834576158	-1.534093882	0.12532349344
1	3199248	rs49373063	intergenic_variant	-1.23834576158	-1.534093882	0.12532349344
1	3199310	rs50426040	intergenic_variant	-1.23834576158	-1.534093882	0.12532349344
1	3202096	rs236530354	downstream_gene_variant	-1.23834576158	-1.534093882	0.12532349344
1	3202356	rs48867687	downstream_gene_variant	-1.23834576158	-1.534093882	0.12532349344
1	3203304	rs31324255	downstream_gene_variant	-1.23834576158	-1.534093882	0.12532349344
1	3203421	rs242058273	downstream_gene_variant	-1.23834576158	-1.534093882	0.12532349344
1	3204456	rs48966496	downstream_gene_variant	-1.23834576158	-1.534093882	0.12532349344
1	3204528	rs49805766	downstream_gene_variant	-1.23834576158	-1.534093882	0.12532349344
1	3206270	rs49709742	non_coding_transcript_exon_variant	-1.23834576158	-1.534093882	0.12532349344
1	3207338	rs48932770	intron_variant	-1.23834576158	-1.534093882	0.12532349344
1	3211554	rs48642647	intron_variant	-1.23834576158	-1.534093882	0.12532349344
1	3211884	rs236127899	intron_variant	-1.23834576158	-1.534093882	0.12532349344
1	3215648	rs261236700	upstream_gene_variant	-1.23834576158	-1.534093882	0.12532349344
1	3216019	rs50733713	upstream_gene_variant	-1.23834576158	-1.534093882	0.12532349344
1	3221957	rs258424891	intron_variant	-1.23834576158	-1.534093882	0.12532349344
1	3222331	rs51809295	intron_variant	-1.23834576158	-1.534093882	0.12532349344
1	3224429	rs47053783	intron_variant	-1.23834576158	-1.534093882	0.12532349344
1	3224665	rs51866231	intron_variant	-1.23834576158	-1.534093882	0.12532349344
1	3225934	rs246813557	intron_variant	-1.23834576158	-1.534093882	0.12532349344
1	3226197	rs46958360	intron_variant	-1.23834576158	-1.534093882	0.12532349344
1	3228500	rs6272026	intron_variant	-1.23834576158	-1.534093882	0.12532349344
1	3228562	rs30597770	intron_variant	-1.23834576158	-1.534093882	0.12532349344
1	3231148	rs214699945	intron_variant	-1.23834576158	-1.534093882	0.12532349344
1	3231204	rs237862474	intron_variant	-1.23834576158	-1.534093882	0.12532349344
1	3232585	rs262411292	intron_variant	-1.23834576158	-1.534093882	0.12532349344
1	3232809	rs231251542	intron_variant	-1.23834576158	-1.534093882	0.12532349344
1	3234024	rs46251093	intron_variant	-1.23834576158	-1.534093882	0.12532349344
1	3234352	rs224761855	intron_variant	-1.23834576158	-1.534093882	0.12532349344
1	3235548	rs234798940	intron_variant	-1.23834576158	-1.534093882	0.12532349344
1	3235641	rs259480430	intron_variant	-1.23834576158	-1.534093882	0.12532349344
1	3236390	rs247879310	intron_variant	-1.23834576158	-1.534093882	0.12532349344
1	3236474	rs239125207	intron_variant	-1.23834576158	-1.534093882	0.12532349344
1	3237450	rs46595549	intron_variant	-1.23834576158	-1.534093882	0.12532349344
1	3237462	rs48009738	intron_variant	-1.23834576158	-1.534093882	0.12532349344
1	3238488	rs232134965	intron_variant	-1.23834576158	-1.534093882	0.12532349344
1	3238642	NA	intron_variant	-1.23834576158	-1.534093882	0.12532349344
1	3241522	rs45768983	intron_variant	-1.23834576158	-1.534093882	0.12532349344
1	3241571	rs48140425	intron_variant	-1.23834576158	-1.534093882	0.12532349344
1	3243551	rs216111874	intron_variant	-1.23834576158	-1.534093882	0.12532349344
1	3243597	rs241445779	intron_variant	-1.23834576158	-1.534093882	0.12532349344
1	3244873	rs31430332	intron_variant	-1.23834576158	-1.534093882	0.12532349344
1	3245293	rs242313642	intron_variant	-1.23834576158	-1.534093882	0.12532349344
1	3245921	rs49815155	intron_variant	-1.23834576158	-1.534093882	0.12532349344
1	3245959	rs50925499	intron_variant	-1.23834576158	-1.534093882	0.12532349344
1	3247549	rs30848891	intron_variant	-1.23834576158	-1.534093882	0.12532349344
1	3247653	rs31947112	intron_variant	-1.23834576158	-1.534093882	0.12532349344
1	3249639	rs51801880	intron_variant	-1.23834576158	-1.534093882	0.12532349344
1	3249694	rs46018126	intron_variant	-1.11185288487	-1.38498412307	0.166366830339
1	3251373	rs243680510	intron_variant	-1.23834576158	-1.534093882	0.12532349344
1	3251466	rs256763248	intron_variant	-1.11185288487	-1.38498412307	0.166366830339
1	3252727	rs48267131	intron_variant	-1.23834576158	-1.534093882	0.12532349344
1	3253042	rs51740121	intron_variant	-1.23834576158	-1.534093882	0.12532349344
1	3254394	rs30592230	intron_variant	-1.23834576158	-1.534093882	0.12532349344
1	3255359	rs31607294	intron_variant	-1.23834576158	-1.534093882	0.12532349344
1	3258176	rs32503540	intron_variant	-1.23834576158	-1.534093882	0.12532349344
1	3260056	rs108851440	intron_variant	-1.23834576158	-1.534093882	0.12532349344
1	3262910	rs50648998	intron_variant	-1.23834576158	-1.534093882	0.12532349344
1	3263262	rs32574824	intron_variant	-1.23834576158	-1.534093882	0.12532349344
1	3270542	rs51816269	intron_variant	-1.23834576158	-1.534093882	0.12532349344
1	3270618	rs46499941	intron_variant	-1.23834576158	-1.534093882	0.12532349344
1	3277130	rs586487031	intron_variant	-1.23834576158	-1.534093882	0.12532349344
1	3277253	rs580784632	intron_variant	-1.23834576158	-1.534093882	0.12532349344
1	3284094	rs247637205	intron_variant	-1.23834576158	-1.534093882	0.12532349344
1	3284335	rs31329261	intron_variant	-1.23834576158	-1.534093882	0.12532349344
1	3291783	rs584653415	intron_variant	-1.23834576158	-1.534093882	0.12532349344
1	3293568	rs32257247	intron_variant	-1.23834576158	-1.534093882	0.12532349344
1	3299463	rs32381847	intron_variant	-1.23834576158	-1.534093882	0.12532349344
1	3300037	rs30785858	intron_variant	-1.23834576158	-1.534093882	0.12532349344
1	3309244	rs32438359	intron_variant	-1.23834576158	-1.534093882	0.12532349344
1	3311528	rs30471221	intron_variant	-1.11167200222	-1.38423721987	0.166595271884
1	3313629	rs223494787	intron_variant	-1.23834576158	-1.534093882	0.12532349344
1	3314343	rs32046969	intron_variant	-1.23834576158	-1.534093882	0.12532349344
1	3319935	rs32057125	intron_variant	-1.23834576158	-1.534093882	0.12532349344
1	3320196	rs32410229	intron_variant	-1.23834576158	-1.534093882	0.12532349344
1	3323400	rs32317170	intron_variant	-1.23834576158	-1.534093882	0.12532349344
1	3323489	rs31811172	intron_variant	-1.23834576158	-1.534093882	0.12532349344
1	3325457	rs221468459	intron_variant	-1.23834576158	-1.534093882	0.12532349344
1	3325513	rs243502252	intron_variant	-1.23834576158	-1.534093882	0.12532349344
1	3328022	rs227537742	intron_variant	-1.23834576158	-1.534093882	0.12532349344
1	3328333	rs247399041	intron_variant	-1.23834576158	-1.534093882	0.12532349344
1	3332772	rs31866523	intron_variant	-1.23834576158	-1.534093882	0.12532349344
1	3332971	rs51504544	intron_variant	-1.23834576158	-1.534093882	0.12532349344
1	3334720	rs52439766	intron_variant	-1.23834576158	-1.534093882	0.12532349344
1	3334797	rs52484887	intron_variant	-1.23834576158	-1.534093882	0.12532349344
1	3335972	rs232377383	intron_variant	-1.23834576158	-1.534093882	0.12532349344
1	3336533	rs262258279	intron_variant	-1.23834576158	-1.534093882	0.12532349344
1	3336600	rs221820828	intron_variant	-1.23834576158	-1.534093882	0.12532349344
1	3336839	rs241938852	intron_variant	-1.23834576158	-1.534093882	0.12532349344
1	3338174	rs232467455	intron_variant	-1.23834576158	-1.534093882	0.12532349344
1	3338198	rs32062702	intron_variant	-1.23834576158	-1.534093882	0.12532349344
1	3339378	rs50098960	intron_variant	-1.23834576158	-1.534093882	0.12532349344
1	3339473	rs31423342	intron_variant	-1.23834576158	-1.534093882	0.12532349344
1	3340424	rs48637389	intron_variant	-1.23834576158	-1.534093882	0.12532349344
1	3340806	rs31095925	intron_variant	-1.23834576158	-1.534093882	0.12532349344
1	3341702	rs254349383	intron_variant	-1.23834576158	-1.534093882	0.12532349344
1	3341921	rs212240568	intron_variant	-1.23834576158	-1.534093882	0.12532349344
1	3344436	rs46707078	intron_variant	-1.23834576158	-1.534093882	0.12532349344
1	3344454	rs46706734	intron_variant	-1.23834576158	-1.534093882	0.12532349344
1	3344922	rs585514922	intron_variant	-1.23834576158	-1.534093882	0.12532349344
1	3350507	rs245500078	intron_variant	-1.23834576158	-1.534093882	0.12532349344
1	3351924	rs49583810	intron_variant	-1.23834576158	-1.534093882	0.12532349344
1	3351946	rs48660197	intron_variant	-1.23834576158	-1.534093882	0.12532349344
1	3353427	rs49755810	intron_variant	-1.23834576158	-1.534093882	0.12532349344
1	3353432	rs46661733	intron_variant	-1.23834576158	-1.534093882	0.12532349344
1	3355183	rs214462453	intron_variant	-1.23834576158	-1.534093882	0.12532349344
1	3355411	rs52157968	intron_variant	-1.23834576158	-1.534093882	0.12532349344
1	3357310	rs31188779	intron_variant	-1.23834576158	-1.534093882	0.12532349344
1	3359405	rs45968482	intron_variant	-1.18149319032	-1.46393311059	0.143527120919
1	3364469	rs32049899	intron_variant	-1.18149319032	-1.46393311059	0.143527120919
1	3364489	rs31474029	intron_variant	-1.18149319032	-1.46393311059	0.143527120919
1	3366656	rs32746601	intron_variant	-1.18149319032	-1.46393311059	0.143527120919
1	3366757	rs32128094	intron_variant	-1.18149319032	-1.46393311059	0.143527120919
1	3368304	rs51548524	intron_variant	-1.18149319032	-1.46393311059	0.143527120919
1	3368561	rs219514217	intron_variant	-1.18149319032	-1.46393311059	0.143527120919
1	3371014	rs46415741	intron_variant	-1.18149319032	-1.46393311059	0.143527120919
1	3371657	rs46812007	intron_variant	-1.18149319032	-1.46393311059	0.143527120919
1	3373603	rs31643695	intron_variant	-1.18149319032	-1.46393311059	0.143527120919
1	3373734	rs3684201	intron_variant	-1.18149319032	-1.46393311059	0.143527120919
1	3384748	rs46324671	intron_variant	-1.18149319032	-1.46393311059	0.143527120919
1	3386411	rs36459996	intron_variant	-1.15456956377	-1.43191016972	0.152482633389
1	3393927	rs239422949	intron_variant	-1.15456956377	-1.43191016972	0.152482633389
1	3394192	rs37605208	intron_variant	-1.15456956377	-1.43191016972	0.152482633389
1	3398793	rs30987445	intron_variant	-1.15456956377	-1.43191016972	0.152482633389
1	3399143	rs224454809	intron_variant	-1.15456956377	-1.43191016972	0.152482633389
1	3404187	rs37935150	intron_variant	-1.15456956377	-1.43191016972	0.152482633389
1	3404355	rs232803991	intron_variant	-1.15456956377	-1.43191016972	0.152482633389
1	3410850	rs36982384	intron_variant	-1.15456956377	-1.43191016972	0.152482633389
1	3411346	rs32775253	intron_variant	-1.15456956377	-1.43191016972	0.152482633389
1	3415345	rs233321661	intron_variant	-1.09711604438	-1.36106752718	0.173799592001
1	3415448	rs248955968	intron_variant	-1.09711604438	-1.36106752718	0.173799592001
1	3418324	rs30841748	intron_variant	-1.09711604438	-1.36106752718	0.173799592001
1	3418610	rs38518212	intron_variant	-1.09711604438	-1.36106752718	0.173799592001
1	3423814	rs256208577	intron_variant	-1.09711604438	-1.36106752718	0.173799592001
1	3423996	rs225094766	intron_variant	-1.09711604438	-1.36106752718	0.173799592001
1	3430246	rs257590384	intron_variant	-1.09711604438	-1.36106752718	0.173799592001
1	3430364	rs32718593	intron_variant	-1.12028598747	-1.38827430539	0.165363330449
1	3436080	rs39562484	intron_variant	-1.09711604438	-1.36106752718	0.173799592001
1	3436598	rs231244139	intron_variant	-1.09711604438	-1.36106752718	0.173799592001
1	3438965	rs224349657	intron_variant	-1.09711604438	-1.36106752718	0.173799592001
1	3439034	rs32691635	intron_variant	-1.09711604438	-1.36106752718	0.173799592001
1	3466049	rs37636663	intron_variant	-1.09711604438	-1.36106752718	0.173799592001
1	3475786	rs254248415	intron_variant	-1.09711604438	-1.36106752718	0.173799592001
1	3516370	rs37339357	intron_variant	-1.08333271916	-1.34342895885	0.17943850001
1	3516562	rs37102923	intron_variant	-1.08333271916	-1.34342895885	0.17943850001
1	3518330	rs37129657	intron_variant	-1.08333271916	-1.34342895885	0.17943850001
1	3518744	rs235949711	intron_variant	-1.08333271916	-1.34342895885	0.17943850001
1	3519845	rs255930896	intron_variant	-1.08333271916	-1.34342895885	0.17943850001
1	3526195	rs36420247	intron_variant	-1.08333271916	-1.34342895885	0.17943850001
1	3527358	rs36374988	intron_variant	-1.08333271916	-1.34342895885	0.17943850001
1	3534432	rs49662718	intron_variant	-1.08333271916	-1.34342895885	0.17943850001
1	3534917	rs30992730	intron_variant	-1.08333271916	-1.34342895885	0.17943850001
1	3536475	rs240114205	intron_variant	-1.08333271916	-1.34342895885	0.17943850001
1	3537569	rs252673746	intron_variant	-1.08333271916	-1.34342895885	0.17943850001
1	3544295	rs31875260	intron_variant	-1.08333271916	-1.34342895885	0.17943850001
1	3544566	rs236895967	intron_variant	-1.08333271916	-1.34342895885	0.17943850001
1	3548002	rs32349260	intron_variant	-1.08333271916	-1.34342895885	0.17943850001
1	3548787	rs259384607	intron_variant	-1.08333271916	-1.34342895885	0.17943850001
1	3552299	rs228779512	intron_variant	-1.08333271916	-1.34342895885	0.17943850001
1	3553858	rs48396994	intron_variant	-1.08333271916	-1.34342895885	0.17943850001
1	3555681	rs245225576	intron_variant	-1.08333271916	-1.34342895885	0.17943850001
1	3555727	rs258030549	intron_variant	-1.08333271916	-1.34342895885	0.17943850001
1	3557225	rs219480147	intron_variant	-1.08333271916	-1.34342895885	0.17943850001
1	3557438	rs228447026	intron_variant	-1.08333271916	-1.34342895885	0.17943850001
1	3559149	rs52604640	intron_variant	-1.08333271916	-1.34342895885	0.17943850001
1	3559559	rs214273233	intron_variant	-1.08333271916	-1.34342895885	0.17943850001
1	3561874	rs235826742	intron_variant	-1.08333271916	-1.34342895885	0.17943850001
1	3563178	rs46968465	intron_variant	-1.08333271916	-1.34342895885	0.17943850001
1	3569482	rs264604690	intron_variant	-1.08333271916	-1.34342895885	0.17943850001
1	3571161	rs50089013	intron_variant	-1.08333271916	-1.34342895885	0.17943850001
1	3579955	rs235637216	intron_variant	-1.08333271916	-1.34342895885	0.17943850001
1	3580001	rs38342170	intron_variant	-1.08333271916	-1.34342895885	0.17943850001
1	3584134	rs51027024	intron_variant	-1.08333271916	-1.34342895885	0.17943850001
1	3584155	rs46089498	intron_variant	-1.08333271916	-1.34342895885	0.17943850001
1	3585208	rs255668275	intron_variant	-1.08333271916	-1.34342895885	0.17943850001
1	3585251	rs36346271	intron_variant	-1.08333271916	-1.34342895885	0.17943850001
1	3585823	rs51320844	intron_variant	-1.08333271916	-1.34342895885	0.17943850001
1	3585830	rs47168877	intron_variant	-1.08333271916	-1.34342895885	0.17943850001
1	3586860	rs32544568	intron_variant	-1.08333271916	-1.34342895885	0.17943850001
1	3587103	rs216474865	intron_variant	-1.08333271916	-1.34342895885	0.17943850001
1	3587908	rs37833553	intron_variant	-1.08333271916	-1.34342895885	0.17943850001
1	3588001	rs37046539	intron_variant	-1.08333271916	-1.34342895885	0.17943850001
1	3588914	rs36328087	intron_variant	-1.08333271916	-1.34342895885	0.17943850001
1	3589048	rs245398513	intron_variant	-1.08333271916	-1.34342895885	0.17943850001
1	3589700	rs31760166	intron_variant	-1.08333271916	-1.34342895885	0.17943850001
1	3589725	rs31923604	intron_variant	-1.08333271916	-1.34342895885	0.17943850001
1	3590378	rs46347861	intron_variant	-1.08333271916	-1.34342895885	0.17943850001
1	3590466	rs50574449	intron_variant	-1.08333271916	-1.34342895885	0.17943850001
1	3591604	rs38243120	intron_variant	-1.08333271916	-1.34342895885	0.17943850001
1	3591797	rs51436197	intron_variant	-1.08333271916	-1.34342895885	0.17943850001
1	3592868	rs50687507,rs264420350	intron_variant	-1.08333271916	-1.34342895885	0.17943850001
1	3593047	rs108426547	intron_variant	-1.08333271916	-1.34342895885	0.17943850001
1	3594332	rs49594745	intron_variant	-1.08333271916	-1.34342895885	0.17943850001
1	3594351	rs51692626	intron_variant	-1.08333271916	-1.34342895885	0.17943850001
1	3594969	rs50532074	intron_variant	-1.08333271916	-1.34342895885	0.17943850001
1	3595159	rs51730048	intron_variant	-1.08333271916	-1.34342895885	0.17943850001
1	3596254	rs234715820	intron_variant	-1.08333271916	-1.34342895885	0.17943850001
1	3596346	rs261783478	intron_variant	-1.08333271916	-1.34342895885	0.17943850001
1	3596531	rs233216387	intron_variant	-1.08333271916	-1.34342895885	0.17943850001
1	3596745	rs51724695	intron_variant	-1.08333271916	-1.34342895885	0.17943850001
1	3597864	rs32594102	intron_variant	-1.08333271916	-1.34342895885	0.17943850001
1	3597903	rs48724749	intron_variant	-1.08333271916	-1.34342895885	0.17943850001
1	3599303	rs30903613	intron_variant	-1.08333271916	-1.34342895885	0.17943850001
1	3599338	rs31352460	intron_variant	-1.08333271916	-1.34342895885	0.17943850001
1	3600434	rs32263932	intron_variant	-1.08333271916	-1.34342895885	0.17943850001
1	3600471	rs249404372	intron_variant	-1.08333271916	-1.34342895885	0.17943850001
1	3602935	rs30563037	intron_variant	-1.08333271916	-1.34342895885	0.17943850001
1	3603839	rs238229415	intron_variant	-1.08333271916	-1.34342895885	0.17943850001
1	3639295	rs214157952	intron_variant	-1.08333271916	-1.34342895885	0.17943850001
1	3639788	rs36506230	intron_variant	-1.08333271916	-1.34342895885	0.17943850001
1	3714418	rs36821944	intergenic_variant	-1.20768934942	-1.49422717942	0.135432346009
1	3716446	rs226608991	intergenic_variant	-1.20768934942	-1.49422717942	0.135432346009
1	3788303	rs31822361	intergenic_variant	-1.20768934942	-1.49422717942	0.135432346009
1	3803505	rs582048645	intergenic_variant	-1.20768934942	-1.49422717942	0.135432346009
1	3906363	rs36648332	intergenic_variant	-1.20768934942	-1.49422717942	0.135432346009
1	3909691	rs251958064	intergenic_variant	-1.20768934942	-1.49422717942	0.135432346009
1	3978947	rs32267327	intergenic_variant	-1.20768934942	-1.49422717942	0.135432346009
1	3986465	rs583795612	intergenic_variant	-1.20768934942	-1.49422717942	0.135432346009
1	3997845	rs259076256	intergenic_variant	-1.20768934942	-1.49422717942	0.135432346009
1	3998107	rs242286043	intergenic_variant	-1.20768934942	-1.49422717942	0.135432346009
1	4001825	rs236980095	intergenic_variant	-1.20768934942	-1.49422717942	0.135432346009
1	4001831	rs256515623	intergenic_variant	-1.20768934942	-1.49422717942	0.135432346009
1	4004930	rs37837484	intergenic_variant	-1.20768934942	-1.49422717942	0.135432346009
1	4004948	rs224467732	intergenic_variant	-1.20768934942	-1.49422717942	0.135432346009
1	4005895	rs263254970	intergenic_variant	-1.20768934942	-1.49422717942	0.135432346009
1	4006059	rs233217877	intergenic_variant	-1.20768934942	-1.49422717942	0.135432346009
1	4006912	rs39262400	intergenic_variant	-1.20768934942	-1.49422717942	0.135432346009
1	4006984	rs213925609	intergenic_variant	-1.20768934942	-1.49422717942	0.135432346009
1	4010589	rs260616376	intergenic_variant	-1.20768934942	-1.49422717942	0.135432346009
1	4011243	rs217981630	intergenic_variant	-1.20768934942	-1.49422717942	0.135432346009
1	4022516	rs30498616	intergenic_variant	-1.20768934942	-1.49422717942	0.135432346009
1	4022816	rs39219566	intergenic_variant	-1.20768934942	-1.49422717942	0.135432346009
1	4026064	rs36278442	intergenic_variant	-1.20768934942	-1.49422717942	0.135432346009
1	4027362	rs37657665	intergenic_variant	-1.20768934942	-1.49422717942	0.135432346009
1	4033311	rs36899799	intergenic_variant	-1.20768934942	-1.49422717942	0.135432346009
1	4034870	rs32205908	intergenic_variant	-1.32547281249	-1.64054205579	0.101207618056
1	4044638	rs215174920	intergenic_variant	-1.32547281249	-1.64054205579	0.101207618056
1	4051211	rs251055558	intergenic_variant	-1.32547281249	-1.64054205579	0.101207618056
1	4061287	rs30962135	intergenic_variant	-1.32547281249	-1.64054205579	0.101207618056
1	4061591	rs218042640	intergenic_variant	-1.32547281249	-1.64054205579	0.101207618056
1	4070486	rs263838305	intergenic_variant	-1.32547281249	-1.64054205579	0.101207618056
1	4077436	rs31329454	intergenic_variant	-1.32547281249	-1.64054205579	0.101207618056
1	4104651	rs33861034	intergenic_variant	-1.32547281249	-1.64054205579	0.101207618056
1	4104677	rs31426712	intergenic_variant	-1.32547281249	-1.64054205579	0.101207618056
1	4105765	rs46038231	intergenic_variant	-1.32547281249	-1.64054205579	0.101207618056
1	4105810	rs37462280	intergenic_variant	-1.32547281249	-1.64054205579	0.101207618056
1	4106448	rs254882894	intergenic_variant	-1.32547281249	-1.64054205579	0.101207618056
1	4106481	rs262602822	intergenic_variant	-1.32547281249	-1.64054205579	0.101207618056
1	4107494	rs37254562	intergenic_variant	-1.32547281249	-1.64054205579	0.101207618056
1	4107770	rs36839389	intergenic_variant	-1.32547281249	-1.64054205579	0.101207618056
1	4108743	rs32159327	intergenic_variant	-1.32547281249	-1.64054205579	0.101207618056
1	4110198	rs48257338	intergenic_variant	-1.28991945008	-1.59543598076	0.110931372175
1	4110924	rs50870438	intergenic_variant	-1.28991945008	-1.59543598076	0.110931372175
1	4112913	rs223346868	intergenic_variant	-1.28991945008	-1.59543598076	0.110931372175
1	4114951	rs50547134	intergenic_variant	-1.28991945008	-1.59543598076	0.110931372175
1	4115501	rs48405561	intergenic_variant	-1.28991945008	-1.59543598076	0.110931372175
1	4116839	rs32709942	intergenic_variant	-1.28991945008	-1.59543598076	0.110931372175
1	4118474	rs32636736	intergenic_variant	-1.28991945008	-1.59543598076	0.110931372175
1	4120159	rs31407163	intergenic_variant	-1.28991945008	-1.59543598076	0.110931372175
1	4121691	rs31858558	intergenic_variant	-1.30129894381	-1.60677183122	0.108420749805
1	4493888	rs37799001	upstream_gene_variant	-1.13888620253	-1.40824008815	0.159371421135
1	4517875	rs32675906	intergenic_variant	-1.13809431528	-1.40502485757	0.160325069061
1	4525118	rs250322856	intergenic_variant	-1.13809431528	-1.40502485757	0.160325069061
1	4530388	rs231356838	intergenic_variant	-1.13809431528	-1.40502485757	0.160325069061
1	4532504	rs215096614	intergenic_variant	-1.2108349869	-1.49655299998	0.13482577455
1	4533647	rs252405705	intergenic_variant	-1.2108349869	-1.49655299998	0.13482577455
1	4536461	rs37679173	intergenic_variant	-1.2108349869	-1.49655299998	0.13482577455
1	4551653	rs31158514	intergenic_variant	-1.2108349869	-1.49655299998	0.13482577455
1	4571425	rs31393450	intergenic_variant	-1.1279827324	-1.38703235953	0.165741584413
1	4573414	rs220316151	intergenic_variant	-1.2108349869	-1.49655299998	0.13482577455
1	4577854	rs33851410	intergenic_variant	-1.2108349869	-1.49655299998	0.13482577455
1	4588905	rs32433470	intergenic_variant	-1.2233752369	-1.51200993094	0.130847909665
1	4608923	rs237126304	intergenic_variant	-1.09255089889	-1.35577962963	0.175475995713
1	4611215	rs38021305	intergenic_variant	-1.09255089889	-1.35577962963	0.175475995713
1	4613413	rs36748150	intergenic_variant	-1.09051650041	-1.35050887695	0.177158956981
1	4620348	rs211841168	intergenic_variant	-1.09051650041	-1.35050887695	0.177158956981
1	4621902	rs212745663	intergenic_variant	-1.09051650041	-1.35050887695	0.177158956981
1	4622459	rs219094091	intergenic_variant	-1.09051650041	-1.35050887695	0.177158956981
1	4622945	rs231812846	intergenic_variant	-1.09051650041	-1.35050887695	0.177158956981
1	4624063	rs38309054	intergenic_variant	-1.09051650041	-1.35050887695	0.177158956981
1	4624799	rs251528660	intergenic_variant	-1.09051650041	-1.35050887695	0.177158956981
1	4625545	rs222421940	intergenic_variant	-1.09051650041	-1.35050887695	0.177158956981
1	4626330	rs246816294	intergenic_variant	-1.09051650041	-1.35050887695	0.177158956981
1	4626598	rs225642476	intergenic_variant	-1.09051650041	-1.35050887695	0.177158956981
1	4628436	rs265495556	intergenic_variant	-1.09051650041	-1.35050887695	0.177158956981
1	4629455	rs212876881	intergenic_variant	-1.09051650041	-1.35050887695	0.177158956981
1	4630282	rs237456836	intergenic_variant	-1.09051650041	-1.35050887695	0.177158956981
1	4630999	rs223717702	intergenic_variant	-1.14600519498	-1.41894126889	0.156228362283
1	4631562	rs235897724	intergenic_variant	-1.14600519498	-1.41894126889	0.156228362283
1	4632258	rs581180663	intergenic_variant	-1.14600519498	-1.41894126889	0.156228362283
1	4633006	rs241207526	intergenic_variant	-1.14600519498	-1.41894126889	0.156228362283
1	4634025	rs254888390	intergenic_variant	-1.14600519498	-1.41894126889	0.156228362283
1	4635358	rs255358892	intergenic_variant	-1.14600519498	-1.41894126889	0.156228362283
1	4637119	rs230683128	intergenic_variant	-1.14600519498	-1.41894126889	0.156228362283
1	4638239	rs223555190	intergenic_variant	-1.14600519498	-1.41894126889	0.156228362283
1	4639193	rs239896679	intergenic_variant	-1.14600519498	-1.41894126889	0.156228362283
1	4639390	rs216546372	intergenic_variant	-1.14600519498	-1.41894126889	0.156228362283
1	4641581	rs235518729	intergenic_variant	-1.14600519498	-1.41894126889	0.156228362283
1	4644760	rs212275298	intergenic_variant	-1.14600519498	-1.41894126889	0.156228362283
1	4647806	rs48787160	intergenic_variant	-1.14600519498	-1.41894126889	0.156228362283
1	4652727	rs50477980	intergenic_variant	-1.14600519498	-1.41894126889	0.156228362283
1	4654335	rs31746960	intergenic_variant	-1.14600519498	-1.41894126889	0.156228362283
1	4654527	rs32594169	intergenic_variant	-1.35524896389	-1.67250302513	0.0947386010816
1	4655894	rs36663072	intergenic_variant	-1.14600519498	-1.41894126889	0.156228362283
1	4657315	rs49420072	intergenic_variant	-1.14600519498	-1.41894126889	0.156228362283
1	4658102	rs222512045	intergenic_variant	-1.14600519498	-1.41894126889	0.156228362283
1	4659222	rs47546706	intergenic_variant	-1.14600519498	-1.41894126889	0.156228362283
1	4659916	rs221679747	intergenic_variant	-1.14600519498	-1.41894126889	0.156228362283
1	4661952	rs258624351	intergenic_variant	-1.14600519498	-1.41894126889	0.156228362283
1	4663077	rs246903983	intergenic_variant	-1.14600519498	-1.41894126889	0.156228362283
1	4665429	rs48512405	intergenic_variant	-1.14600519498	-1.41894126889	0.156228362283
1	4670516	rs246132730	intergenic_variant	-1.14600519498	-1.41894126889	0.156228362283
1	4678360	rs254483646	intergenic_variant	-1.14600519498	-1.41894126889	0.156228362283
1	4683341	rs212141283	intergenic_variant	-1.14600519498	-1.41894126889	0.156228362283
1	4686455	rs36297204	intergenic_variant	-1.21074914785	-1.49883494179	0.134232692476
1	4687249	rs234445095	intergenic_variant	-1.21074914785	-1.49883494179	0.134232692476
1	4688906	rs229436771	intergenic_variant	-1.21074914785	-1.49883494179	0.134232692476
1	4689670	rs212321031	intergenic_variant	-1.21074914785	-1.49883494179	0.134232692476
1	4690444	rs258826773	intergenic_variant	-1.21074914785	-1.49883494179	0.134232692476
1	4691433	rs255624631	intergenic_variant	-1.21074914785	-1.49883494179	0.134232692476
1	4691976	rs222950514	intergenic_variant	-1.21074914785	-1.49883494179	0.134232692476
1	4695080	rs239993743	intergenic_variant	-1.21074914785	-1.49883494179	0.134232692476
1	4696511	rs48595102	intergenic_variant	-1.21074914785	-1.49883494179	0.134232692476
1	4697534	rs214940361	intergenic_variant	-1.21074914785	-1.49883494179	0.134232692476
1	4697986	rs232346474	intergenic_variant	-1.21074914785	-1.49883494179	0.134232692476
1	4699074	rs249466287	intergenic_variant	-1.21074914785	-1.49883494179	0.134232692476
1	4699570	rs30860706	intergenic_variant	-1.21074914785	-1.49883494179	0.134232692476
1	4701132	rs30605591	intergenic_variant	-1.21074914785	-1.49883494179	0.134232692476
1	4705072	rs244829665	intergenic_variant	-1.21074914785	-1.49883494179	0.134232692476
1	4706455	rs221690447	intergenic_variant	-1.21074914785	-1.49883494179	0.134232692476
1	4707930	rs227826293	intergenic_variant	-1.21074914785	-1.49883494179	0.134232692476
1	4709053	rs244755922	intergenic_variant	-1.21074914785	-1.49883494179	0.134232692476
1	4709871	rs585742840	intergenic_variant	-1.21074914785	-1.49883494179	0.134232692476
1	4711135	rs234023715	intergenic_variant	-1.21074914785	-1.49883494179	0.134232692476
1	4711569	rs581156667	intergenic_variant	-1.21074914785	-1.49883494179	0.134232692476
1	4712376	rs581570399	intergenic_variant	-1.21074914785	-1.49883494179	0.134232692476
1	4713381	rs236424473	intergenic_variant	-1.17634377903	-1.45497829216	0.145989719445
1	4714881	rs6333653	intergenic_variant	-1.17634377903	-1.45497829216	0.145989719445
1	4715597	rs584446804	intergenic_variant	-1.17634377903	-1.45497829216	0.145989719445
1	4716744	rs578775617	intergenic_variant	-1.17634377903	-1.45497829216	0.145989719445
1	4718015	rs232267621	intergenic_variant	-1.17634377903	-1.45497829216	0.145989719445
1	4719052	rs108219966	intergenic_variant	-1.17634377903	-1.45497829216	0.145989719445
1	4719597	rs220541838	intergenic_variant	-1.17634377903	-1.45497829216	0.145989719445
1	4720177	rs233259819	intergenic_variant	-1.17634377903	-1.45497829216	0.145989719445
1	4720770	rs249640155	intergenic_variant	-1.17634377903	-1.45497829216	0.145989719445
1	4721673	rs248819932	intergenic_variant	-1.17634377903	-1.45497829216	0.145989719445
1	4724472	rs36676824	intergenic_variant	-1.230061154	-1.52100444675	0.128575473303
1	4724706	rs243803639	intergenic_variant	-1.230061154	-1.52100444675	0.128575473303
1	4725897	rs239064250	intergenic_variant	-1.230061154	-1.52100444675	0.128575473303
1	4726768	rs51380653	intergenic_variant	-1.230061154	-1.52100444675	0.128575473303
1	4727783	rs246548893	intergenic_variant	-1.230061154	-1.52100444675	0.128575473303
1	4728002	rs265940499	intergenic_variant	-1.230061154	-1.52100444675	0.128575473303
1	4729628	rs49327642	intergenic_variant	-1.230061154	-1.52100444675	0.128575473303
1	4730447	rs217009023	intergenic_variant	-1.230061154	-1.52100444675	0.128575473303
1	4731371	rs47107474	intergenic_variant	-1.230061154	-1.52100444675	0.128575473303
1	4732600	rs226581234	intergenic_variant	-1.230061154	-1.52100444675	0.128575473303
1	4733628	rs224496262	intergenic_variant	-1.230061154	-1.52100444675	0.128575473303
1	4734670	rs263116137	intergenic_variant	-1.230061154	-1.52100444675	0.128575473303
1	4736027	rs31480002	intergenic_variant	-1.230061154	-1.52100444675	0.128575473303
1	4737465	rs239858884	intergenic_variant	-1.230061154	-1.52100444675	0.128575473303
1	4739967	rs31595949	intergenic_variant	-1.230061154	-1.52100444675	0.128575473303
1	4743286	rs36934835	intergenic_variant	-1.230061154	-1.52100444675	0.128575473303
1	4744730	rs240259021	intergenic_variant	-1.230061154	-1.52100444675	0.128575473303
1	4745396	rs36348188	intergenic_variant	-1.230061154	-1.52100444675	0.128575473303
1	4746385	rs32452620	intergenic_variant	-1.230061154	-1.52100444675	0.128575473303
1	4747477	rs37002852	intergenic_variant	-1.230061154	-1.52100444675	0.128575473303
1	4748785	rs36986486	intergenic_variant	-1.230061154	-1.52100444675	0.128575473303
1	4749668	rs243265934	intergenic_variant	-1.230061154	-1.52100444675	0.128575473303
1	4750959	rs47416087	intergenic_variant	-1.230061154	-1.52100444675	0.128575473303
1	4751483	rs32671069	intergenic_variant	-1.230061154	-1.52100444675	0.128575473303
1	4752630	rs249231386	intergenic_variant	-1.230061154	-1.52100444675	0.128575473303
1	4753414	rs49247009	intergenic_variant	-1.230061154	-1.52100444675	0.128575473303
1	4754052	rs261776182	intergenic_variant	-1.230061154	-1.52100444675	0.128575473303
1	4755770	NA	intergenic_variant	-1.230061154	-1.52100444675	0.128575473303
1	4757147	rs228183943	intergenic_variant	-1.230061154	-1.52100444675	0.128575473303
1	4758729	rs237773002	intergenic_variant	-1.230061154	-1.52100444675	0.128575473303
1	4759995	rs235847915	intergenic_variant	-1.230061154	-1.52100444675	0.128575473303
1	4760835	rs579375770	intergenic_variant	-1.230061154	-1.52100444675	0.128575473303
1	4762274	rs223677935	intergenic_variant	-1.230061154	-1.52100444675	0.128575473303
1	4763921	rs32276309	intergenic_variant	-1.230061154	-1.52100444675	0.128575473303
1	4764810	rs255579017	intergenic_variant	-1.230061154	-1.52100444675	0.128575473303
1	4765313	rs37822157	intergenic_variant	-1.230061154	-1.52100444675	0.128575473303
1	4767295	rs52582926	intergenic_variant	-1.230061154	-1.52100444675	0.128575473303
1	4768775	rs36395079	downstream_gene_variant	-1.230061154	-1.52100444675	0.128575473303
1	4769951	rs39120686	downstream_gene_variant	-1.230061154	-1.52100444675	0.128575473303
1	4771234	rs31989549	downstream_gene_variant	-1.230061154	-1.52100444675	0.128575473303
1	4772769	rs229386318	downstream_gene_variant	-1.230061154	-1.52100444675	0.128575473303
1	4774160	rs37081404	3_prime_UTR_variant	-1.230061154	-1.52100444675	0.128575473303
1	4776734	rs13465636	intron_variant	-1.230061154	-1.52100444675	0.128575473303
1	4778319	rs241508403	intron_variant	-1.230061154	-1.52100444675	0.128575473303
1	4782162	rs215269751	intron_variant	-1.230061154	-1.52100444675	0.128575473303
1	4785683	rs221502411	5_prime_UTR_variant	-1.22146298759	-1.50839827976	0.131769112881
1	4787027	rs31499938	upstream_gene_variant	-1.230061154	-1.52100444675	0.128575473303
1	4788249	rs30545090	upstream_gene_variant	-1.230061154	-1.52100444675	0.128575473303
1	4790941	rs32099603	intergenic_variant	-1.230061154	-1.52100444675	0.128575473303
1	4794230	rs262582501	intergenic_variant	-1.18109763151	-1.45905157518	0.144865569819
1	4794762	rs246816791	intergenic_variant	-1.18109763151	-1.45905157518	0.144865569819
1	4796920	rs49897230	intergenic_variant	-1.18109763151	-1.45905157518	0.144865569819
1	4797816	rs220718759	intergenic_variant	-1.18109763151	-1.45905157518	0.144865569819
1	4798290	rs32266868	intergenic_variant	-1.18109763151	-1.45905157518	0.144865569819
1	4799561	rs31420636	intergenic_variant	-1.18109763151	-1.45905157518	0.144865569819
1	4800900	rs36280472	intergenic_variant	-1.18109763151	-1.45905157518	0.144865569819
1	4803072	rs242671188	upstream_gene_variant	-1.34779217125	-1.66098193077	0.0970311680875
1	4804678	rs32164832	upstream_gene_variant	-1.18109763151	-1.45905157518	0.144865569819
1	4805802	rs32391290	upstream_gene_variant	-1.18109763151	-1.45905157518	0.144865569819
1	4806897	rs221612935	upstream_gene_variant	-1.18109763151	-1.45905157518	0.144865569819
1	4808184	rs30809062	intron_variant	-1.18109763151	-1.45905157518	0.144865569819
1	4813002	rs234034561	intron_variant	-1.17895140956	-1.45711819491	0.145398315616
1	4818000	rs264382737	intron_variant	-1.17895140956	-1.45711819491	0.145398315616
1	4827114	rs219352212	intron_variant	-1.18758365737	-1.46849367426	0.142285280269
1	4828498	rs30999819	intron_variant	-1.18758365737	-1.46849367426	0.142285280269
1	4832615	rs219546906	intron_variant	-1.18434901104	-1.46944205454	0.142028077367
1	4839833	rs224678860	intron_variant	-1.18434901104	-1.46944205454	0.142028077367
1	4844633	rs50857759	downstream_gene_variant	-1.18434901104	-1.46944205454	0.142028077367
1	4850454	rs46496775	downstream_gene_variant	-1.18434901104	-1.46944205454	0.142028077367
1	4852962	rs36364787	upstream_gene_variant	-1.18434901104	-1.46944205454	0.142028077367
1	4853484	rs232778862	upstream_gene_variant	-1.18434901104	-1.46944205454	0.142028077367
1	4854421	rs238117950	upstream_gene_variant	-1.18434901104	-1.46944205454	0.142028077367
1	4855423	rs243507420	upstream_gene_variant	-1.18434901104	-1.46944205454	0.142028077367
1	4856768	NA	upstream_gene_variant	-1.18434901104	-1.46944205454	0.142028077367
1	4858531	rs243568697	intron_variant	-1.13337229728	-1.40528030651	0.160249144451
1	4859549	rs242946150	intron_variant	-1.18434901104	-1.46944205454	0.142028077367
1	4862758	rs251793574	intron_variant	-1.18434901104	-1.46944205454	0.142028077367
1	4865774	rs31613013	intron_variant	-1.18434901104	-1.46944205454	0.142028077367
1	4868510	rs237836714	intron_variant	-1.18434901104	-1.46944205454	0.142028077367
1	4871539	rs30567777	intron_variant	-1.18434901104	-1.46944205454	0.142028077367
1	4872467	rs225733955	intron_variant	-1.18434901104	-1.46944205454	0.142028077367
1	4874666	rs31958417	intron_variant	-1.18434901104	-1.46944205454	0.142028077367
1	4878009	rs38159586	intron_variant	-1.18434901104	-1.46944205454	0.142028077367
1	4885327	rs33860580	intron_variant	-1.18434901104	-1.46944205454	0.142028077367
1	4894796	rs37035156	intron_variant	-1.18434901104	-1.46944205454	0.142028077367
1	4900348	rs32681973	downstream_gene_variant	-1.18434901104	-1.46944205454	0.142028077367
1	4903152	rs38043848	intergenic_variant	-1.18434901104	-1.46944205454	0.142028077367
1	4907238	rs36728967	downstream_gene_variant	-1.18434901104	-1.46944205454	0.142028077367
1	4908510	rs36884289	downstream_gene_variant	-1.18434901104	-1.46944205454	0.142028077367
1	4909306	rs36383754	downstream_gene_variant	-1.18434901104	-1.46944205454	0.142028077367
1	4911157	rs39495829	intron_variant	-1.18434901104	-1.46944205454	0.142028077367
1	4914882	rs265670329	intron_variant	-1.18434901104	-1.46944205454	0.142028077367
1	4916483	rs231162267	intron_variant	-1.18434901104	-1.46944205454	0.142028077367
1	4917634	rs253809711	intron_variant	-1.18434901104	-1.46944205454	0.142028077367
1	4918787	rs39145763	intron_variant	-1.18434901104	-1.46944205454	0.142028077367
1	4920111	rs37444771	intron_variant	-1.18434901104	-1.46944205454	0.142028077367
1	4922081	rs245927071	intron_variant	-1.18434901104	-1.46944205454	0.142028077367
1	4924722	rs224163217	intron_variant	-1.18434901104	-1.46944205454	0.142028077367
1	4927469	rs246320778	intron_variant	-1.18434901104	-1.46944205454	0.142028077367
1	4931730	rs31997956	intron_variant	-1.18434901104	-1.46944205454	0.142028077367
1	4935516	rs256500123	intron_variant	-1.18434901104	-1.46944205454	0.142028077367
1	4939736	rs36378169	intron_variant	-1.18434901104	-1.46944205454	0.142028077367
1	4942671	rs37252677	intron_variant	-1.18434901104	-1.46944205454	0.142028077367
1	4951745	rs586449354	intron_variant	-1.18434901104	-1.46944205454	0.142028077367
1	4958847	rs219387335	intron_variant	-1.18434901104	-1.46944205454	0.142028077367
1	4963619	rs249803636	intron_variant	-1.18434901104	-1.46944205454	0.142028077367
1	4965889	rs253007308	intron_variant	-1.18434901104	-1.46944205454	0.142028077367
1	4970006	rs36824165	intron_variant	-1.18434901104	-1.46944205454	0.142028077367
1	4973845	rs583911547	intron_variant	-1.18434901104	-1.46944205454	0.142028077367
1	4978728	NA	intron_variant	-1.18434901104	-1.46944205454	0.142028077367
1	4982858	rs257143909	intron_variant	-1.18434901104	-1.46944205454	0.142028077367
1	4988003	rs235961537	intron_variant	-1.18434901104	-1.46944205454	0.142028077367
1	4992749	rs39304976	intron_variant	-1.18434901104	-1.46944205454	0.142028077367
1	4994354	rs107841602	intron_variant	-1.18434901104	-1.46944205454	0.142028077367
1	4994695	rs49660360	intron_variant	-1.18434901104	-1.46944205454	0.142028077367
1	4995759	rs260807038	intron_variant	-1.18434901104	-1.46944205454	0.142028077367
1	4997072	rs251616737	intron_variant	-1.18434901104	-1.46944205454	0.142028077367
1	4998827	rs47345948	intron_variant	-1.18434901104	-1.46944205454	0.142028077367
1	5000282	rs48012548	intron_variant	-0.911701951933	-1.13228398453	0.257787030468
1	5001459	rs46010966	intron_variant	-0.911701951933	-1.13228398453	0.257787030468
1	5002025	rs47777291	intron_variant	-0.911701951933	-1.13228398453	0.257787030468
1	5003355	rs255366034	intron_variant	-0.911701951933	-1.13228398453	0.257787030468
1	5004571	rs253504921	intron_variant	-0.911701951933	-1.13228398453	0.257787030468
1	5005531	rs241668953	intron_variant	-0.911701951933	-1.13228398453	0.257787030468
1	5006541	rs47792058	intron_variant	-0.911701951933	-1.13228398453	0.257787030468
1	5007653	rs252932082	intron_variant	-0.911701951933	-1.13228398453	0.257787030468
1	5008889	rs37071151	intron_variant	-0.911701951933	-1.13228398453	0.257787030468
1	5010176	rs239206855	intron_variant	-0.911701951933	-1.13228398453	0.257787030468
1	5010844	rs259817683	intron_variant	-0.911701951933	-1.13228398453	0.257787030468
1	5012921	rs239542329	intron_variant	-0.911701951933	-1.13228398453	0.257787030468
1	5017092	rs228382374	intron_variant	-0.911701951933	-1.13228398453	0.257787030468
1	5020409	rs212333737	upstream_gene_variant	-0.911701951933	-1.13228398453	0.257787030468
1	5028249	rs31664924	intron_variant	-0.911701951933	-1.13228398453	0.257787030468
1	5034671	rs50720063	intron_variant	-0.911701951933	-1.13228398453	0.257787030468
1	5042951	rs231707923	intron_variant	-0.911701951933	-1.13228398453	0.257787030468
1	5046772	rs31136415	intron_variant	-0.911701951933	-1.13228398453	0.257787030468
1	5052356	rs52556526	intron_variant	-0.862851008865	-1.0696524387	0.285034415682
1	5055356	rs49289661	intron_variant	-0.856557661314	-1.06165115168	0.288650921191
1	5055388	rs49749244	intron_variant	-0.581286755224	-0.723455043653	0.469569889811
1	5057053	rs244156275	intron_variant	-0.890324228731	-1.10217150013	0.270652842132
1	5061262	rs52467339	intron_variant	-0.890324228731	-1.10217150013	0.270652842132
1	5065911	rs32088083	intron_variant	-0.98609156556	-1.22105037481	0.2223553337
1	5068592	rs32762539	intron_variant	-0.98609156556	-1.22105037481	0.2223553337
1	5071964	rs30758387	upstream_gene_variant	-0.98609156556	-1.22105037481	0.2223553337
1	5074675	rs47985009	upstream_gene_variant	-0.98609156556	-1.22105037481	0.2223553337
1	5083448	rs215006195	intron_variant	-0.98609156556	-1.22105037481	0.2223553337
1	5086534	rs30908708	intron_variant	-0.98609156556	-1.22105037481	0.2223553337
1	5114891	rs578585571	intron_variant	-0.794607772549	-0.979232360942	0.327702493339
1	5130160	rs49655505	intron_variant	-0.794607772549	-0.979232360942	0.327702493339
1	5137973	rs31793566	intron_variant	-0.678518327366	-0.835968125743	0.40337293418
1	5149169	rs32037154	intron_variant	-0.678518327366	-0.835968125743	0.40337293418
1	5158735	rs32721965	intron_variant	-0.678518327366	-0.835968125743	0.40337293418
1	5171974	rs32115482	intergenic_variant	-0.521820087498	-0.640213912665	0.522180490682
1	5177066	rs31843407	intergenic_variant	-0.521820087498	-0.640213912665	0.522180490682
1	5195754	rs36628133	intergenic_variant	-0.543690445892	-0.667053785823	0.504891971158
1	5197376	rs31921595	intergenic_variant	-0.543690445892	-0.667053785823	0.504891971158
1	5208497	rs30838551	intergenic_variant	-0.543690445892	-0.667053785823	0.504891971158
1	5214284	rs50652448	intergenic_variant	-0.543690445892	-0.667053785823	0.504891971158
1	5220412	rs30708187	intergenic_variant	-0.543690445892	-0.667053785823	0.504891971158
1	5226181	rs241592265	intergenic_variant	-0.543690445892	-0.667053785823	0.504891971158
1	5228734	rs32308138	intergenic_variant	-0.543690445892	-0.667053785823	0.504891971158
1	5233400	rs32483113	intergenic_variant	-0.543690445892	-0.667053785823	0.504891971158
1	5239759	rs31277159	intergenic_variant	-0.543690445892	-0.667053785823	0.504891971158
1	5241052	rs260800880	intergenic_variant	-0.665146034914	-0.807262689162	0.419707502962
1	5241315	rs49005848	intergenic_variant	-0.571958226311	-0.689559532801	0.490631519875
1	5241443	rs261914746	intergenic_variant	-0.543690445892	-0.667053785823	0.504891971158
1	5242740	rs46412977	intergenic_variant	-0.543690445892	-0.667053785823	0.504891971158
1	5244324	rs30659258	intergenic_variant	-0.543690445892	-0.667053785823	0.504891971158
1	5247920	rs236495615	intergenic_variant	-0.543690445892	-0.667053785823	0.504891971158
1	5256495	rs36950076	intergenic_variant	-0.543690445892	-0.667053785823	0.504891971158
1	5258752	rs30751230	intergenic_variant	-0.543690445892	-0.667053785823	0.504891971158
1	5262463	rs37240239	intergenic_variant	-0.543690445892	-0.667053785823	0.504891971158
1	5264816	rs36422603	intergenic_variant	-0.543690445892	-0.667053785823	0.504891971158
1	5265663	rs226185352	intergenic_variant	-0.543690445892	-0.667053785823	0.504891971158
1	5266174	rs50128965	intergenic_variant	-0.543690445892	-0.667053785823	0.504891971158
1	5272734	NA	intergenic_variant	-0.543690445892	-0.667053785823	0.504891971158
1	5274422	rs37555237	intergenic_variant	-0.543690445892	-0.667053785823	0.504891971158
1	5275052	rs39559699	intergenic_variant	-0.543690445892	-0.667053785823	0.504891971158
1	5275869	rs32575358	intergenic_variant	-0.543690445892	-0.667053785823	0.504891971158
1	5278324	rs47215123	intergenic_variant	-0.543690445892	-0.667053785823	0.504891971158
1	5280528	rs31918558	intergenic_variant	-0.543690445892	-0.667053785823	0.504891971158
1	5281727	rs32754996	intergenic_variant	-0.543690445892	-0.667053785823	0.504891971158
1	5283591	rs32360109	intergenic_variant	-0.543690445892	-0.667053785823	0.504891971158
1	5285960	rs30565247	intergenic_variant	-0.543690445892	-0.667053785823	0.504891971158
1	5286985	rs30621397	intergenic_variant	-0.543690445892	-0.667053785823	0.504891971158
1	5289370	rs32607410	intergenic_variant	-0.543690445892	-0.667053785823	0.504891971158
1	5301769	rs32086496	intergenic_variant	-0.543690445892	-0.667053785823	0.504891971158
1	5312504	rs52291923	intergenic_variant	-0.543690445892	-0.667053785823	0.504891971158
1	5316236	rs241909036	intergenic_variant	-0.543690445892	-0.667053785823	0.504891971158
1	5318515	rs36241504	intergenic_variant	-0.543690445892	-0.667053785823	0.504891971158
1	5321739	rs264601882	intergenic_variant	-0.543690445892	-0.667053785823	0.504891971158
1	5324353	rs234551852	intergenic_variant	-0.543690445892	-0.667053785823	0.504891971158
1	5325928	rs212986324	intergenic_variant	-0.543690445892	-0.667053785823	0.504891971158
1	5327578	rs584791230	intergenic_variant	-0.543690445892	-0.667053785823	0.504891971158
1	5329955	rs240794094	intergenic_variant	-0.543690445892	-0.667053785823	0.504891971158
1	5331666	rs580390027	intergenic_variant	-0.543690445892	-0.667053785823	0.504891971158
1	5333925	rs229903719	intergenic_variant	-0.543690445892	-0.667053785823	0.504891971158
1	5337457	rs31361802	intergenic_variant	-0.543690445892	-0.667053785823	0.504891971158
1	5345541	rs216255280	intergenic_variant	-0.543690445892	-0.667053785823	0.504891971158
1	5358099	rs214100870	intergenic_variant	-0.622027320948	-0.764133484095	0.444968320104
1	5363004	rs219777662	intergenic_variant	-0.622027320948	-0.764133484095	0.444968320104
1	5368023	rs218050344	intergenic_variant	-0.622027320948	-0.764133484095	0.444968320104
1	5379789	rs214191808	intergenic_variant	-0.622027320948	-0.764133484095	0.444968320104
1	5386948	rs260121878	intergenic_variant	-0.622027320948	-0.764133484095	0.444968320104
1	5389551	rs218289806	intergenic_variant	-0.622027320948	-0.764133484095	0.444968320104
1	5396742	rs265194595	intergenic_variant	-0.622027320948	-0.764133484095	0.444968320104
1	5405456	rs237974848	intergenic_variant	-0.622027320948	-0.764133484095	0.444968320104
1	5413655	rs229017638	intergenic_variant	-0.622027320948	-0.764133484095	0.444968320104
1	5416151	rs37825042	intergenic_variant	-0.622027320948	-0.764133484095	0.444968320104
1	5423339	rs36327281	intergenic_variant	-0.622027320948	-0.764133484095	0.444968320104
1	5427896	rs583919860	intergenic_variant	-0.622027320948	-0.764133484095	0.444968320104
1	5430460	rs583134315	intergenic_variant	-0.622027320948	-0.764133484095	0.444968320104
1	5439357	rs262906223	intergenic_variant	-0.622027320948	-0.764133484095	0.444968320104
1	5450146	rs252583716	intergenic_variant	-0.622027320948	-0.764133484095	0.444968320104
1	5451561	rs224897438	intergenic_variant	-0.622027320948	-0.764133484095	0.444968320104
1	5452575	rs223737954	intergenic_variant	-0.622027320948	-0.764133484095	0.444968320104
1	5454195	rs255051339	intergenic_variant	-0.622027320948	-0.764133484095	0.444968320104
1	5455746	rs240966837	intergenic_variant	-0.622027320948	-0.764133484095	0.444968320104
1	5459466	rs235284120	intergenic_variant	-0.622027320948	-0.764133484095	0.444968320104
1	5461434	rs213356300	intergenic_variant	-0.622027320948	-0.764133484095	0.444968320104
1	5462534	rs263080131	intergenic_variant	-0.622027320948	-0.764133484095	0.444968320104
1	5463078	rs242764292	intergenic_variant	-0.622027320948	-0.764133484095	0.444968320104
1	5464065	rs234734907	intergenic_variant	-0.622027320948	-0.764133484095	0.444968320104
1	5465136	rs250782118	intergenic_variant	-0.622027320948	-0.764133484095	0.444968320104
1	5466043	rs251863706	intergenic_variant	-0.622027320948	-0.764133484095	0.444968320104
1	5466904	rs229594600	intergenic_variant	-0.622027320948	-0.764133484095	0.444968320104
1	5467774	rs261386004	intergenic_variant	-0.622027320948	-0.764133484095	0.444968320104
1	5468794	rs582607524	intergenic_variant	-0.622027320948	-0.764133484095	0.444968320104
1	5469903	rs262591070	intergenic_variant	-0.622027320948	-0.764133484095	0.444968320104
1	5470262	rs241578919	intergenic_variant	-0.622027320948	-0.764133484095	0.444968320104
1	5471208	rs262005444	intergenic_variant	-0.622027320948	-0.764133484095	0.444968320104
1	5471777	rs246635894	intergenic_variant	-0.622027320948	-0.764133484095	0.444968320104
1	5472660	rs579190544	intergenic_variant	-0.622027320948	-0.764133484095	0.444968320104
1	5473583	rs579541832	intergenic_variant	-0.622027320948	-0.764133484095	0.444968320104
1	5474606	NA	intergenic_variant	-0.622027320948	-0.764133484095	0.444968320104
1	5477021	rs586913628	intergenic_variant	-0.622027320948	-0.764133484095	0.444968320104
1	5478244	rs223811835	intergenic_variant	-0.622027320948	-0.764133484095	0.444968320104
1	5478861	rs579538053	intergenic_variant	-0.622027320948	-0.764133484095	0.444968320104
1	5479537	rs580192466	intergenic_variant	-0.622027320948	-0.764133484095	0.444968320104
1	5480467	rs584165111	intergenic_variant	-0.622027320948	-0.764133484095	0.444968320104
1	5480865	rs584278895	intergenic_variant	-0.622027320948	-0.764133484095	0.444968320104
1	5481735	rs259715890	intergenic_variant	-0.622027320948	-0.764133484095	0.444968320104
1	5482487	rs261746044	intergenic_variant	-0.622027320948	-0.764133484095	0.444968320104
1	5482914	rs214251606	intergenic_variant	-0.622027320948	-0.764133484095	0.444968320104
1	5483753	rs242036995	intergenic_variant	-0.622027320948	-0.764133484095	0.444968320104
1	5484754	rs36892552	intergenic_variant	-0.622027320948	-0.764133484095	0.444968320104
1	5485581	rs226379133	intergenic_variant	-0.622027320948	-0.764133484095	0.444968320104
1	5486438	rs585478889	intergenic_variant	-0.622027320948	-0.764133484095	0.444968320104
1	5487358	rs580593945	intergenic_variant	-0.622027320948	-0.764133484095	0.444968320104
1	5487943	rs579021018	intergenic_variant	-0.622027320948	-0.764133484095	0.444968320104
1	5488809	rs583354003	intergenic_variant	-0.622027320948	-0.764133484095	0.444968320104
1	5489694	rs250842053	intergenic_variant	-0.622027320948	-0.764133484095	0.444968320104
1	5490554	rs46266971	intergenic_variant	-0.622027320948	-0.764133484095	0.444968320104
1	5491142	rs258362686	intergenic_variant	-0.622027320948	-0.764133484095	0.444968320104
1	5492034	rs242904339	intergenic_variant	-0.622027320948	-0.764133484095	0.444968320104
1	5493007	rs239317321	intergenic_variant	-0.622027320948	-0.764133484095	0.444968320104
1	5493742	rs252341942	intergenic_variant	-0.622027320948	-0.764133484095	0.444968320104
1	5494317	rs226876424	intergenic_variant	-0.622027320948	-0.764133484095	0.444968320104
1	5495371	rs225158294	intergenic_variant	-0.622027320948	-0.764133484095	0.444968320104
1	5496659	rs265935715	intergenic_variant	-0.622027320948	-0.764133484095	0.444968320104
1	5497872	rs215461321	intergenic_variant	-0.622027320948	-0.764133484095	0.444968320104
1	5498573	rs249562757	intergenic_variant	-0.622027320948	-0.764133484095	0.444968320104
1	5499286	rs251397735	intergenic_variant	-0.622027320948	-0.764133484095	0.444968320104
1	5500109	rs259676070	intergenic_variant	-0.622027320948	-0.764133484095	0.444968320104
1	5500709	rs260775859	intergenic_variant	-0.622027320948	-0.764133484095	0.444968320104
1	5501296	rs232513683	intergenic_variant	-0.622027320948	-0.764133484095	0.444968320104
1	5501993	rs240536190	intergenic_variant	-0.622027320948	-0.764133484095	0.444968320104
1	5502609	rs264549834	intergenic_variant	-0.622027320948	-0.764133484095	0.444968320104
1	5503735	rs250750987	intergenic_variant	-0.622027320948	-0.764133484095	0.444968320104
1	5504259	rs226379409	intergenic_variant	-0.622027320948	-0.764133484095	0.444968320104
1	5505291	rs260610763	intergenic_variant	-0.622027320948	-0.764133484095	0.444968320104
1	5505838	rs256077261	intergenic_variant	-0.622027320948	-0.764133484095	0.444968320104
1	5506941	rs231124211	intergenic_variant	-0.622027320948	-0.764133484095	0.444968320104
1	5507973	rs583924906	intergenic_variant	-0.622027320948	-0.764133484095	0.444968320104
1	5508965	rs227660751	intergenic_variant	-0.622027320948	-0.764133484095	0.444968320104
1	5510271	rs584491410	intergenic_variant	-0.622027320948	-0.764133484095	0.444968320104
1	5511691	rs235746601	intergenic_variant	-0.622027320948	-0.764133484095	0.444968320104
1	5512437	rs246508157	intergenic_variant	-0.622027320948	-0.764133484095	0.444968320104
1	5513233	rs266059393	intergenic_variant	-0.622027320948	-0.764133484095	0.444968320104
1	5513899	rs222792500	intergenic_variant	-0.622027320948	-0.764133484095	0.444968320104
1	5515863	rs37086387	intergenic_variant	-0.622027320948	-0.764133484095	0.444968320104
1	5517944	rs257262101	intergenic_variant	-0.622027320948	-0.764133484095	0.444968320104
1	5518301	rs233455905	intergenic_variant	-0.622027320948	-0.764133484095	0.444968320104
1	5519461	rs108628377	intergenic_variant	-0.622027320948	-0.764133484095	0.444968320104
1	5520670	NA	intergenic_variant	-0.622027320948	-0.764133484095	0.444968320104
1	5521471	rs259124439	intergenic_variant	-0.622027320948	-0.764133484095	0.444968320104
1	5522478	rs260117549	intergenic_variant	-0.622027320948	-0.764133484095	0.444968320104
1	5524631	rs263146186	intergenic_variant	-0.622027320948	-0.764133484095	0.444968320104
1	5540918	rs214644868	intergenic_variant	-0.622027320948	-0.764133484095	0.444968320104
1	5571317	rs52474882	intergenic_variant	-0.568128499869	-0.698001009503	0.485339154628
1	5616162	rs32097827	intergenic_variant	-0.612612383616	-0.751982996034	0.452238591336
1	5622158	rs32086852	intergenic_variant	-0.612612383616	-0.751982996034	0.452238591336
1	5626679	rs215385306	intergenic_variant	-0.612612383616	-0.751982996034	0.452238591336
1	5631641	rs31233387	intergenic_variant	-0.612612383616	-0.751982996034	0.452238591336
1	5635982	rs243832348	intergenic_variant	-0.612612383616	-0.751982996034	0.452238591336
1	5640387	rs32308313	intergenic_variant	-0.612612383616	-0.751982996034	0.452238591336
1	5642391	rs47712043	intergenic_variant	-0.612612383616	-0.751982996034	0.452238591336
1	5644500	rs31702725	intergenic_variant	-0.612612383616	-0.751982996034	0.452238591336
1	5647341	rs30518838	intergenic_variant	-0.612612383616	-0.751982996034	0.452238591336
1	5649619	rs223559591	intergenic_variant	-0.612612383616	-0.751982996034	0.452238591336
1	5651139	rs255253472	intergenic_variant	-0.612612383616	-0.751982996034	0.452238591336
1	5652752	rs224185967	intergenic_variant	-0.612612383616	-0.751982996034	0.452238591336
1	5653911	rs235444940	intergenic_variant	-0.612612383616	-0.751982996034	0.452238591336
1	5656417	rs37582897	intergenic_variant	-0.612612383616	-0.751982996034	0.452238591336
1	5658280	rs37556168	intergenic_variant	-0.612612383616	-0.751982996034	0.452238591336
1	5659327	rs32173297	intergenic_variant	-0.612612383616	-0.751982996034	0.452238591336
1	5661150	rs223797840	intergenic_variant	-0.612612383616	-0.751982996034	0.452238591336
1	5663323	rs261622443	intergenic_variant	-0.612612383616	-0.751982996034	0.452238591336
1	5671455	rs32227488	intergenic_variant	-0.612612383616	-0.751982996034	0.452238591336
1	5695555	rs256014755	intergenic_variant	-0.612612383616	-0.751982996034	0.452238591336
1	5696765	rs215003889	intergenic_variant	-0.612612383616	-0.751982996034	0.452238591336
1	5699691	rs36474037	intergenic_variant	-0.612612383616	-0.751982996034	0.452238591336
1	5709131	rs32138089	intergenic_variant	-0.612612383616	-0.751982996034	0.452238591336
1	5710588	rs230543756	intergenic_variant	-0.612612383616	-0.751982996034	0.452238591336
1	5712302	rs32689918	intergenic_variant	-0.612612383616	-0.751982996034	0.452238591336
1	5713748	rs30522638	intergenic_variant	-0.612612383616	-0.751982996034	0.452238591336
1	5715402	rs107684729	intergenic_variant	-0.612612383616	-0.751982996034	0.452238591336
1	5716729	rs51442656	intergenic_variant	-0.612612383616	-0.751982996034	0.452238591336
1	5718695	rs45805779	intergenic_variant	-0.612612383616	-0.751982996034	0.452238591336
1	5719826	rs260060198	intergenic_variant	-0.612612383616	-0.751982996034	0.452238591336
1	5721554	rs37231171	intergenic_variant	-0.612612383616	-0.751982996034	0.452238591336
1	5724497	rs226439776	intergenic_variant	-0.659298265077	-0.811387149103	0.417336841646
1	5727364	rs36915929	intergenic_variant	-0.659298265077	-0.811387149103	0.417336841646
1	5731483	rs30855509	intergenic_variant	-0.659298265077	-0.811387149103	0.417336841646
1	5733210	rs237194936	intergenic_variant	-0.659298265077	-0.811387149103	0.417336841646
1	5734655	rs245231305	intergenic_variant	-0.659298265077	-0.811387149103	0.417336841646
1	5735670	rs258916439	intergenic_variant	-0.659298265077	-0.811387149103	0.417336841646
1	5736495	rs219279952	intergenic_variant	-0.659298265077	-0.811387149103	0.417336841646
1	5737671	rs244650620	intergenic_variant	-0.659298265077	-0.811387149103	0.417336841646
1	5738680	rs243621352	intergenic_variant	-0.659298265077	-0.811387149103	0.417336841646
1	5742752	rs255508337	intergenic_variant	-0.659298265077	-0.811387149103	0.417336841646
1	5744655	rs219592788	intergenic_variant	-0.659298265077	-0.811387149103	0.417336841646
1	5745192	rs225695422	intergenic_variant	-0.659298265077	-0.811387149103	0.417336841646
1	5746482	rs232361832	intergenic_variant	-0.659298265077	-0.811387149103	0.417336841646
1	5747127	rs222790433	intergenic_variant	-0.659298265077	-0.811387149103	0.417336841646
1	5748484	NA	intergenic_variant	-0.790884934968	-0.975187209866	0.329703714599
1	5750226	rs232673620	intergenic_variant	-0.790884934968	-0.975187209866	0.329703714599
1	5751329	rs248230128	intergenic_variant	-0.790884934968	-0.975187209866	0.329703714599
1	5752019	rs257950624	intergenic_variant	-0.790884934968	-0.975187209866	0.329703714599
1	5753276	rs36484152	intergenic_variant	-0.790884934968	-0.975187209866	0.329703714599
1	5754060	rs249038695	intergenic_variant	-0.790884934968	-0.975187209866	0.329703714599
1	5755390	rs224927277	intergenic_variant	-0.790884934968	-0.975187209866	0.329703714599
1	5756238	rs235297823	intergenic_variant	-0.790884934968	-0.975187209866	0.329703714599
1	5756703	rs263603288	intergenic_variant	-0.790884934968	-0.975187209866	0.329703714599
1	5757390	rs253514259	intergenic_variant	-0.790884934968	-0.975187209866	0.329703714599
1	5758071	rs256074035	intergenic_variant	-0.790884934968	-0.975187209866	0.329703714599
1	5758764	rs229577062	intergenic_variant	-0.790884934968	-0.975187209866	0.329703714599
1	5759390	rs52379253	intergenic_variant	-0.790884934968	-0.975187209866	0.329703714599
1	5759808	rs36416717	intergenic_variant	-0.790884934968	-0.975187209866	0.329703714599
1	5760827	rs265523897	intergenic_variant	-0.790884934968	-0.975187209866	0.329703714599
1	5761261	rs47346621	intergenic_variant	-0.790884934968	-0.975187209866	0.329703714599
1	5762059	rs239449031	intergenic_variant	-0.790884934968	-0.975187209866	0.329703714599
1	5762605	rs31914981	intergenic_variant	-0.790884934968	-0.975187209866	0.329703714599
1	5765124	rs224090663	intergenic_variant	-0.790884934968	-0.975187209866	0.329703714599
1	5766361	rs224020122	intergenic_variant	-0.790884934968	-0.975187209866	0.329703714599
1	5767237	rs249340926	intergenic_variant	-0.790884934968	-0.975187209866	0.329703714599
1	5768181	rs37130599	intergenic_variant	-0.790884934968	-0.975187209866	0.329703714599
1	5768603	rs242783475	intergenic_variant	-0.790884934968	-0.975187209866	0.329703714599
1	5769676	rs238061728	intergenic_variant	-0.790884934968	-0.975187209866	0.329703714599
1	5772846	rs37463887	intergenic_variant	-0.790884934968	-0.975187209866	0.329703714599
1	5774871	rs36463162	intergenic_variant	-0.790884934968	-0.975187209866	0.329703714599
1	5777125	rs214832701	intergenic_variant	-0.790884934968	-0.975187209866	0.329703714599
1	5779193	rs223272160	intergenic_variant	-0.790884934968	-0.975187209866	0.329703714599
1	5780579	rs216185670	intergenic_variant	-0.790884934968	-0.975187209866	0.329703714599
1	5782245	rs246328918	intergenic_variant	-0.790884934968	-0.975187209866	0.329703714599
1	5787575	rs51288082	intergenic_variant	-0.790884934968	-0.975187209866	0.329703714599
1	5788289	rs233815008	intergenic_variant	-0.790884934968	-0.975187209866	0.329703714599
1	5788872	rs48792083	intergenic_variant	-0.790884934968	-0.975187209866	0.329703714599
1	5789737	rs36361294	intergenic_variant	-0.790884934968	-0.975187209866	0.329703714599
1	5790807	rs49025886	intergenic_variant	-0.790884934968	-0.975187209866	0.329703714599
1	5791825	rs223512050	intergenic_variant	-0.790884934968	-0.975187209866	0.329703714599
1	5792681	rs237045020	intergenic_variant	-0.790884934968	-0.975187209866	0.329703714599
1	5793634	rs38309189	intergenic_variant	-0.790884934968	-0.975187209866	0.329703714599
1	5794483	rs50524711	intergenic_variant	-0.790884934968	-0.975187209866	0.329703714599
1	5796135	rs36699390	intergenic_variant	-0.790884934968	-0.975187209866	0.329703714599
1	5801607	rs213183435	intergenic_variant	-0.790884934968	-0.975187209866	0.329703714599
1	5802935	rs220821497	intergenic_variant	-0.790884934968	-0.975187209866	0.329703714599
1	5804147	rs236180760	intergenic_variant	-0.790884934968	-0.975187209866	0.329703714599
1	5812694	rs31792535	intergenic_variant	-0.790884934968	-0.975187209866	0.329703714599
1	5813728	rs252377545	intergenic_variant	-0.790884934968	-0.975187209866	0.329703714599
1	5814763	rs240571249	intergenic_variant	-0.790884934968	-0.975187209866	0.329703714599
1	5816099	rs38359768	intergenic_variant	-0.790884934968	-0.975187209866	0.329703714599
1	5817399	rs217499009	intergenic_variant	-0.790884934968	-0.975187209866	0.329703714599
1	5817940	rs226833501	intergenic_variant	-0.790884934968	-0.975187209866	0.329703714599
1	5818713	rs227351094	intergenic_variant	-0.790884934968	-0.975187209866	0.329703714599
1	5819511	rs213483738	intergenic_variant	-0.790884934968	-0.975187209866	0.329703714599
1	5827849	rs39105552	intergenic_variant	-0.790884934968	-0.975187209866	0.329703714599
1	5828584	rs253079779	intergenic_variant	-0.790884934968	-0.975187209866	0.329703714599
1	5830207	rs46505467	intergenic_variant	-0.790884934968	-0.975187209866	0.329703714599
1	5830852	rs214007593	intergenic_variant	-0.790884934968	-0.975187209866	0.329703714599
1	5831425	rs237163424	intergenic_variant	-0.790884934968	-0.975187209866	0.329703714599
1	5832433	rs47738602	intergenic_variant	-0.790884934968	-0.975187209866	0.329703714599
1	5833354	rs220824222	intergenic_variant	-0.62763737277	-0.787172955256	0.431367520384
1	5833700	rs52459715	intergenic_variant	-0.790884934968	-0.975187209866	0.329703714599
1	5833760	rs52239518	intergenic_variant	-0.790884934968	-0.975187209866	0.329703714599
1	5834846	rs48766792	intergenic_variant	-0.790884934968	-0.975187209866	0.329703714599
1	5835355	rs48892006	intergenic_variant	-0.790884934968	-0.975187209866	0.329703714599
1	5835913	rs52213061	intergenic_variant	-0.790884934968	-0.975187209866	0.329703714599
1	5836716	rs51466803	intergenic_variant	-0.790884934968	-0.975187209866	0.329703714599
1	5837742	rs222131152	intergenic_variant	-0.790884934968	-0.975187209866	0.329703714599
1	5838742	rs47980332,rs581042237	intergenic_variant	-0.790884934968	-0.975187209866	0.329703714599
1	5839595	rs248147392	intergenic_variant	-0.790884934968	-0.975187209866	0.329703714599
1	5840449	rs586669430	intergenic_variant	-0.790884934968	-0.975187209866	0.329703714599
1	5841630	rs581824520	intergenic_variant	-0.790884934968	-0.975187209866	0.329703714599
1	5842867	rs250660280	intergenic_variant	-0.790884934968	-0.975187209866	0.329703714599
1	5843632	rs250253658	intergenic_variant	-0.790884934968	-0.975187209866	0.329703714599
1	5844153	rs232598390	intergenic_variant	-0.790884934968	-0.975187209866	0.329703714599
1	5844988	rs50366208	intergenic_variant	-0.790884934968	-0.975187209866	0.329703714599
1	5845807	rs49894109	intergenic_variant	-0.790884934968	-0.975187209866	0.329703714599
1	5846820	rs38489517	intergenic_variant	-0.790884934968	-0.975187209866	0.329703714599
1	5848323	rs51481847	intergenic_variant	-0.790884934968	-0.975187209866	0.329703714599
1	5851736	rs259143472	intergenic_variant	-0.790884934968	-0.975187209866	0.329703714599
1	5855390	rs579408948	intergenic_variant	-0.790884934968	-0.975187209866	0.329703714599
1	5860320	rs45839135	intergenic_variant	-0.790884934968	-0.975187209866	0.329703714599
1	5869926	rs583655937	intergenic_variant	-0.790884934968	-0.975187209866	0.329703714599
1	5881985	rs38425946	intergenic_variant	-0.790884934968	-0.975187209866	0.329703714599
1	5890072	rs32233740	intergenic_variant	-0.790884934968	-0.975187209866	0.329703714599
1	5895462	rs32174878	intergenic_variant	-0.790884934968	-0.975187209866	0.329703714599
1	5898045	rs226211251	intergenic_variant	-0.790884934968	-0.975187209866	0.329703714599
1	5900769	rs215416614	intergenic_variant	-0.790884934968	-0.975187209866	0.329703714599
1	5902880	rs258986906	intergenic_variant	-0.790884934968	-0.975187209866	0.329703714599
1	5904313	rs256729370	intergenic_variant	-0.790884934968	-0.975187209866	0.329703714599
1	5904917	rs242593331	intergenic_variant	-0.790884934968	-0.975187209866	0.329703714599
1	5905780	rs36525834	intergenic_variant	-0.790884934968	-0.975187209866	0.329703714599
1	5910784	rs236492933	downstream_gene_variant	-0.790884934968	-0.975187209866	0.329703714599
1	5912972	rs250660384	downstream_gene_variant	-0.790884934968	-0.975187209866	0.329703714599
1	5919496	rs217649197	upstream_gene_variant	-0.790884934968	-0.975187209866	0.329703714599
1	5921710	rs261563515	upstream_gene_variant	-0.790884934968	-0.975187209866	0.329703714599
1	5922965	rs108864858	intergenic_variant	-0.790884934968	-0.975187209866	0.329703714599
1	5923419	rs255503380	intergenic_variant	-0.790884934968	-0.975187209866	0.329703714599
1	5924361	rs223827863	intergenic_variant	-0.790884934968	-0.975187209866	0.329703714599
1	5925345	rs237451643	intergenic_variant	-0.790884934968	-0.975187209866	0.329703714599
1	5925947	rs262713697	intergenic_variant	-0.790884934968	-0.975187209866	0.329703714599
1	5926979	rs243222906	intergenic_variant	-0.790884934968	-0.975187209866	0.329703714599
1	5928441	rs30848922	intergenic_variant	-0.693806671099	-0.852275898509	0.394265453679
1	5931965	rs223433754	intergenic_variant	-0.693806671099	-0.852275898509	0.394265453679
1	5941193	rs212863412	intergenic_variant	-0.693806671099	-0.852275898509	0.394265453679
1	5982898	rs30898018	intergenic_variant	-0.683040215013	-0.840766707441	0.400680030686
1	5988474	rs32657489	intergenic_variant	-0.683040215013	-0.840766707441	0.400680030686
1	5992155	rs46454005	intergenic_variant	-0.659003743032	-0.81164245372	0.417190357649
1	6001353	rs213442230	intergenic_variant	-0.659003743032	-0.81164245372	0.417190357649
1	6002938	rs227105789	intergenic_variant	-0.659003743032	-0.81164245372	0.417190357649
1	6003687	rs49304663	intergenic_variant	-0.659003743032	-0.81164245372	0.417190357649
1	6004835	rs45706200	intergenic_variant	-0.663768388051	-0.817334285602	0.413932492465
1	6005477	rs387828994	intergenic_variant	-0.663768388051	-0.817334285602	0.413932492465
1	6007635	rs36570429	intergenic_variant	-0.663768388051	-0.817334285602	0.413932492465
1	6018255	rs48462874	intergenic_variant	-0.663768388051	-0.817334285602	0.413932492465
1	6022025	rs49845886	intergenic_variant	-0.663768388051	-0.817334285602	0.413932492465
1	6024458	rs32307995	intergenic_variant	-0.663768388051	-0.817334285602	0.413932492465
1	6038089	rs229998619	intergenic_variant	-0.663768388051	-0.817334285602	0.413932492465
1	6045229	rs243013915	intergenic_variant	-0.663768388051	-0.817334285602	0.413932492465
1	6054976	rs253277481	intergenic_variant	-0.663768388051	-0.817334285602	0.413932492465
1	6059364	rs252660636	intergenic_variant	-0.663768388051	-0.817334285602	0.413932492465
1	6063177	rs50765135	intergenic_variant	-0.663768388051	-0.817334285602	0.413932492465
1	6063537	rs48046024	intergenic_variant	-0.663768388051	-0.817334285602	0.413932492465
1	6064493	rs212841170	intergenic_variant	-0.663768388051	-0.817334285602	0.413932492465
1	6065577	rs252399112	intergenic_variant	-0.663768388051	-0.817334285602	0.413932492465
1	6066364	rs50929994	intergenic_variant	-0.663768388051	-0.817334285602	0.413932492465
1	6066983	rs235438454	intergenic_variant	-0.663768388051	-0.817334285602	0.413932492465
1	6068076	rs246398202	intergenic_variant	-0.663768388051	-0.817334285602	0.413932492465
1	6068830	rs255856480	intergenic_variant	-0.663768388051	-0.817334285602	0.413932492465
1	6073770	rs236370109	intergenic_variant	-0.663768388051	-0.817334285602	0.413932492465
1	6074923	rs47769529	intergenic_variant	-0.663768388051	-0.817334285602	0.413932492465
1	6075572	rs32735662	intergenic_variant	-0.663768388051	-0.817334285602	0.413932492465
1	6077729	rs30950242	intergenic_variant	-0.663768388051	-0.817334285602	0.413932492465
1	6077929	rs30600085	intergenic_variant	-0.663768388051	-0.817334285602	0.413932492465
1	6082037	rs32041030	intergenic_variant	-0.663768388051	-0.817334285602	0.413932492465
1	6084127	rs216010559	intergenic_variant	-0.663768388051	-0.817334285602	0.413932492465
1	6085184	rs31749854	intergenic_variant	-0.663768388051	-0.817334285602	0.413932492465
1	6086546	rs252497060	intergenic_variant	-0.663768388051	-0.817334285602	0.413932492465
1	6087951	rs49982173	intergenic_variant	-0.663768388051	-0.817334285602	0.413932492465
1	6088888	rs31829443	intergenic_variant	-0.663768388051	-0.817334285602	0.413932492465
1	6089827	rs32179872	intergenic_variant	-0.663768388051	-0.817334285602	0.413932492465
1	6091123	rs32684312	intergenic_variant	-0.663768388051	-0.817334285602	0.413932492465
1	6091812	rs252152753	intergenic_variant	-0.663768388051	-0.817334285602	0.413932492465
1	6096265	rs31835665	intergenic_variant	-0.663768388051	-0.817334285602	0.413932492465
1	6099631	rs31831261	intergenic_variant	-0.663768388051	-0.817334285602	0.413932492465
1	6100131	rs47619917	intergenic_variant	-0.663768388051	-0.817334285602	0.413932492465
1	6100936	rs31833996	intergenic_variant	-0.663768388051	-0.817334285602	0.413932492465
1	6101465	rs32643229	intergenic_variant	-0.663768388051	-0.817334285602	0.413932492465
1	6102552	rs31306972	intergenic_variant	-0.663768388051	-0.817334285602	0.413932492465
1	6103342	rs254849729	intergenic_variant	-0.663768388051	-0.817334285602	0.413932492465
1	6104469	rs585810077	intergenic_variant	-0.663768388051	-0.817334285602	0.413932492465
1	6106383	rs51857340	intergenic_variant	-0.663768388051	-0.817334285602	0.413932492465
1	6106708	rs50216190	intergenic_variant	-0.663768388051	-0.817334285602	0.413932492465
1	6107841	rs214264089	intergenic_variant	-0.663768388051	-0.817334285602	0.413932492465
1	6110219	rs253271896	intergenic_variant	-0.663768388051	-0.817334285602	0.413932492465
1	6111350	rs45921761	intergenic_variant	-0.663768388051	-0.817334285602	0.413932492465
1	6111507	rs107902596	intergenic_variant	-0.663768388051	-0.817334285602	0.413932492465
1	6112362	rs261175570	intergenic_variant	-0.663768388051	-0.817334285602	0.413932492465
1	6113017	rs264853430	intergenic_variant	-0.663768388051	-0.817334285602	0.413932492465
1	6113692	rs225319331	intergenic_variant	-0.663768388051	-0.817334285602	0.413932492465
1	6114242	rs31839910	intergenic_variant	-0.663768388051	-0.817334285602	0.413932492465
1	6115045	rs50555521	intergenic_variant	-0.663768388051	-0.817334285602	0.413932492465
1	6115766	rs264262918	intergenic_variant	-0.663768388051	-0.817334285602	0.413932492465
1	6116608	rs580381261	intergenic_variant	-0.663768388051	-0.817334285602	0.413932492465
1	6117356	rs31834566	intergenic_variant	-0.663768388051	-0.817334285602	0.413932492465
1	6117928	rs48462177	intergenic_variant	-0.663768388051	-0.817334285602	0.413932492465
1	6118607	rs31835323	intergenic_variant	-0.611599589715	-0.754394760397	0.450790181441
1	6119087	rs45900569	intergenic_variant	-0.611599589715	-0.754394760397	0.450790181441
1	6119986	rs49813622	intergenic_variant	-0.611599589715	-0.754394760397	0.450790181441
1	6121597	rs257383859	intergenic_variant	-0.611599589715	-0.754394760397	0.450790181441
1	6122005	rs230547376	intergenic_variant	-0.611599589715	-0.754394760397	0.450790181441
1	6123912	rs256218129	intergenic_variant	-0.611599589715	-0.754394760397	0.450790181441
1	6125610	rs50029652	intergenic_variant	-0.611599589715	-0.754394760397	0.450790181441
1	6125982	rs226251988	intergenic_variant	-0.611599589715	-0.754394760397	0.450790181441
1	6127253	rs30830490	intergenic_variant	-0.611599589715	-0.754394760397	0.450790181441
1	6128794	rs32348297	intergenic_variant	-0.611599589715	-0.754394760397	0.450790181441
1	6130180	rs236775132	intergenic_variant	-0.611599589715	-0.754394760397	0.450790181441
1	6131192	rs48572574	intergenic_variant	-0.611599589715	-0.754394760397	0.450790181441
1	6131901	rs579996512	intergenic_variant	-0.611599589715	-0.754394760397	0.450790181441
1	6132912	rs52286284	intergenic_variant	-0.611599589715	-0.754394760397	0.450790181441
1	6134002	rs47384840	intergenic_variant	-0.611599589715	-0.754394760397	0.450790181441
1	6134476	rs46595483	intergenic_variant	-0.611599589715	-0.754394760397	0.450790181441
1	6135507	rs51228690	intergenic_variant	-0.611599589715	-0.754394760397	0.450790181441
1	6136323	rs47877372	intergenic_variant	-0.611599589715	-0.754394760397	0.450790181441
1	6137354	rs31837359	intergenic_variant	-0.611599589715	-0.754394760397	0.450790181441
1	6137969	rs243178467	intergenic_variant	-0.611599589715	-0.754394760397	0.450790181441
1	6139205	rs221687326	intergenic_variant	-0.611599589715	-0.754394760397	0.450790181441
1	6140219	rs50764556	intergenic_variant	-0.611599589715	-0.754394760397	0.450790181441
1	6141129	rs46847627	intergenic_variant	-0.611599589715	-0.754394760397	0.450790181441
1	6142235	rs52080904	intergenic_variant	-0.611599589715	-0.754394760397	0.450790181441
1	6143000	rs31841708	intergenic_variant	-0.673221232788	-0.846419453505	0.397521695744
1	6144025	rs217048223	intergenic_variant	-0.611599589715	-0.754394760397	0.450790181441
1	6151144	rs584699943	intergenic_variant	-0.611599589715	-0.754394760397	0.450790181441
1	6152479	rs30853897	intergenic_variant	-0.611599589715	-0.754394760397	0.450790181441
1	6153945	rs31725547	intergenic_variant	-0.611599589715	-0.754394760397	0.450790181441
1	6155270	rs31530568	intergenic_variant	-0.611599589715	-0.754394760397	0.450790181441
1	6156334	rs32746368	intergenic_variant	-0.611599589715	-0.754394760397	0.450790181441
1	6157790	rs31842843	intergenic_variant	-0.611599589715	-0.754394760397	0.450790181441
1	6161468	rs31838330	intergenic_variant	-0.755563782594	-0.935791769184	0.349606787277
1	6162102	rs235258565	intergenic_variant	-0.611599589715	-0.754394760397	0.450790181441
1	6163971	rs32476237	intergenic_variant	-0.611599589715	-0.754394760397	0.450790181441
1	6166047	rs226577727	intergenic_variant	-0.765657522505	-0.949644802378	0.342522669951
1	6166274	rs47187317	intergenic_variant	-0.611599589715	-0.754394760397	0.450790181441
1	6167494	rs32772023	intergenic_variant	-0.611599589715	-0.754394760397	0.450790181441
1	6173353	rs237664158	intergenic_variant	-0.611599589715	-0.754394760397	0.450790181441
1	6174564	rs222527505	intergenic_variant	-0.611599589715	-0.754394760397	0.450790181441
1	6175343	rs31842576	intergenic_variant	-0.611599589715	-0.754394760397	0.450790181441
1	6176469	rs31836813	intergenic_variant	-0.760294355449	-0.941780302002	0.346533038513
1	6178168	rs31428428	intergenic_variant	-0.611599589715	-0.754394760397	0.450790181441
1	6179764	rs239663487	intergenic_variant	-0.611599589715	-0.754394760397	0.450790181441
1	6180854	rs31839383	intergenic_variant	-0.611599589715	-0.754394760397	0.450790181441
1	6182332	rs222370085	intergenic_variant	-0.611599589715	-0.754394760397	0.450790181441
1	6184367	rs252746565	intergenic_variant	-0.611599589715	-0.754394760397	0.450790181441
1	6187799	rs31837580	intergenic_variant	-0.611599589715	-0.754394760397	0.450790181441
1	6188950	rs30563042	intergenic_variant	-0.611599589715	-0.754394760397	0.450790181441
1	6190343	rs252593299	intergenic_variant	-0.611599589715	-0.754394760397	0.450790181441
1	6192487	rs246559197	intergenic_variant	-0.611599589715	-0.754394760397	0.450790181441
1	6193839	rs31453204	intergenic_variant	-0.611599589715	-0.754394760397	0.450790181441
1	6196578	rs214125240	intergenic_variant	-0.611599589715	-0.754394760397	0.450790181441
1	6198167	rs52277150	intergenic_variant	-0.611599589715	-0.754394760397	0.450790181441
1	6199127	rs50021709	intergenic_variant	-0.611599589715	-0.754394760397	0.450790181441
1	6200269	rs259849160	intergenic_variant	-0.611599589715	-0.754394760397	0.450790181441
1	6201846	rs32642059	intergenic_variant	-0.611599589715	-0.754394760397	0.450790181441
1	6207098	rs248293609	downstream_gene_variant	-0.611599589715	-0.754394760397	0.450790181441
1	6209136	rs6215729	downstream_gene_variant	-0.611599589715	-0.754394760397	0.450790181441
1	6212741	rs108467908	3_prime_UTR_variant	-0.611599589715	-0.754394760397	0.450790181441
1	6230663	rs52284971	intron_variant	-0.502414849903	-0.619811134462	0.535523619056
1	6243965	rs31639994	intron_variant	-0.502414849903	-0.619811134462	0.535523619056
1	6284095	rs31847818	intergenic_variant	-0.516334976513	-0.63762295944	0.523865401613
1	6302603	rs31423445	intergenic_variant	-0.513295553797	-0.632799443873	0.527009580053
1	6358636	rs108855625	upstream_gene_variant	-0.534182498223	-0.658533998762	0.510346947144
1	6383125	rs254269927	intron_variant	-0.534182498223	-0.658533998762	0.510346947144
1	6389362	rs223069772	intron_variant	-0.534182498223	-0.658533998762	0.510346947144
1	6400534	rs31857626	intergenic_variant	-0.534182498223	-0.658533998762	0.510346947144
1	6406214	rs241357750	intergenic_variant	-0.534182498223	-0.658533998762	0.510346947144
1	6417097	rs32055177	intergenic_variant	-0.534182498223	-0.658533998762	0.510346947144
1	6422942	rs240902501	intergenic_variant	-0.534182498223	-0.658533998762	0.510346947144
1	6441361	rs243098849	intergenic_variant	-0.485145940118	-0.6010251776	0.547959693881
1	6445063	rs30820865	intergenic_variant	-0.534182498223	-0.658533998762	0.510346947144
1	6447806	rs31529305	intergenic_variant	-0.534182498223	-0.658533998762	0.510346947144
1	6449210	rs52329458	intergenic_variant	-0.534182498223	-0.658533998762	0.510346947144
1	6454357	rs32515617	intergenic_variant	-0.534182498223	-0.658533998762	0.510346947144
1	6463459	rs220891026	intergenic_variant	-0.534182498223	-0.658533998762	0.510346947144
1	6469651	rs30670423	intergenic_variant	-0.534182498223	-0.658533998762	0.510346947144
1	6476219	rs226550292	intergenic_variant	-0.534182498223	-0.658533998762	0.510346947144
1	6482004	rs32465271	intergenic_variant	-0.534182498223	-0.658533998762	0.510346947144
1	6489368	rs264920861	intron_variant	-0.494240814454	-0.609461387223	0.542357379594
1	6491710	rs31862147	intron_variant	-0.494240814454	-0.609461387223	0.542357379594
1	6492924	rs31857069	intron_variant	-0.494240814454	-0.609461387223	0.542357379594
1	6496670	rs31862986	intron_variant	-0.494240814454	-0.609461387223	0.542357379594
1	6502083	rs228252429	intron_variant	-0.494240814454	-0.609461387223	0.542357379594
1	6503421	rs213741132	intron_variant	-0.494240814454	-0.609461387223	0.542357379594
1	6510088	rs31861131	intron_variant	-0.494240814454	-0.609461387223	0.542357379594
1	6513881	NA	intron_variant	-0.494240814454	-0.609461387223	0.542357379594
1	6515965	rs579070209	intron_variant	-0.494240814454	-0.609461387223	0.542357379594
1	6518042	rs579480476	intron_variant	-0.494240814454	-0.609461387223	0.542357379594
1	6519310	rs246662712	intron_variant	-0.494240814454	-0.609461387223	0.542357379594
1	6522868	rs31762456	intron_variant	-0.494240814454	-0.609461387223	0.542357379594
1	6527740	rs31868956	intron_variant	-0.494240814454	-0.609461387223	0.542357379594
1	6532878	rs47994336	intron_variant	-0.494240814454	-0.609461387223	0.542357379594
1	6536230	rs231038469	intron_variant	-0.494240814454	-0.609461387223	0.542357379594
1	6542344	rs260823292	intron_variant	-0.494240814454	-0.609461387223	0.542357379594
1	6543467	rs232311791	intron_variant	-0.494240814454	-0.609461387223	0.542357379594
1	6544499	rs31870702	intron_variant	-0.494240814454	-0.609461387223	0.542357379594
1	6546169	rs31865856	intron_variant	-0.494240814454	-0.609461387223	0.542357379594
1	6549252	rs231878307	intron_variant	-0.494240814454	-0.609461387223	0.542357379594
1	6553556	rs3696574	intron_variant	-0.494240814454	-0.609461387223	0.542357379594
1	6559148	rs258802727	intron_variant	-0.494240814454	-0.609461387223	0.542357379594
1	6567715	rs580203061	intron_variant	-0.494240814454	-0.609461387223	0.542357379594
1	6570410	rs218929248	intron_variant	-0.494240814454	-0.609461387223	0.542357379594
1	6579046	rs254884884	intron_variant	-0.494240814454	-0.609461387223	0.542357379594
1	6587778	rs250268017	intron_variant	-0.494240814454	-0.609461387223	0.542357379594
1	6591739	rs238782336	intron_variant	-0.494240814454	-0.609461387223	0.542357379594
1	6596193	rs261290399	intron_variant	-0.494240814454	-0.609461387223	0.542357379594
1	6601317	rs31870400	intron_variant	-0.494240814454	-0.609461387223	0.542357379594
1	6609626	rs31869912	intron_variant	-0.494240814454	-0.609461387223	0.542357379594
1	6610647	rs50630224	intron_variant	-0.494240814454	-0.609461387223	0.542357379594
1	6611252	rs30555511	intron_variant	-0.494240814454	-0.609461387223	0.542357379594
1	6617178	rs263260282	intron_variant	-0.494273497671	-0.609770909054	0.542152377688
1	6618473	rs224285315	intron_variant	-0.494273497671	-0.609770909054	0.542152377688
1	6630740	rs249283228	intron_variant	-0.498309600313	-0.617321233065	0.537163681047
1	6636007	rs31793022	intron_variant	-0.498309600313	-0.617321233065	0.537163681047
1	6652132	rs263873940	intron_variant	-0.498309600313	-0.617321233065	0.537163681047
1	6660432	rs224111374	intron_variant	-0.498309600313	-0.617321233065	0.537163681047
1	6661708	rs31602752	intron_variant	-0.498309600313	-0.617321233065	0.537163681047
1	6662618	rs256479332	intron_variant	-0.498309600313	-0.617321233065	0.537163681047
1	6664800	rs259366790	intron_variant	-0.498309600313	-0.617321233065	0.537163681047
1	6666111	rs31879709	intron_variant	-0.498309600313	-0.617321233065	0.537163681047
1	6667282	rs31874316	intron_variant	-0.498309600313	-0.617321233065	0.537163681047
1	6668417	rs31878617	intron_variant	-0.498309600313	-0.617321233065	0.537163681047
1	6669782	rs259329993	intron_variant	-0.498309600313	-0.617321233065	0.537163681047
1	6671883	rs582804087	intron_variant	-0.498309600313	-0.617321233065	0.537163681047
1	6687331	rs31928549	intron_variant	-0.498309600313	-0.617321233065	0.537163681047
1	6696757	rs253489151	intron_variant	-0.518065354318	-0.642695502509	0.52056931904
1	6702200	rs230871196	intron_variant	-0.518065354318	-0.642695502509	0.52056931904
1	6711469	rs221923448	intron_variant	-0.518065354318	-0.642695502509	0.52056931904
1	6720437	rs36512316	intron_variant	-0.518065354318	-0.642695502509	0.52056931904
1	6728334	rs38701926	intron_variant	-0.518065354318	-0.642695502509	0.52056931904
1	6734300	rs228884008	intron_variant	-0.518065354318	-0.642695502509	0.52056931904
1	6737670	rs6160188	intron_variant	-0.518065354318	-0.642695502509	0.52056931904
1	6738784	rs31493166	intron_variant	-0.0394773990676	-0.0491333028535	0.960822894522
1	6740328	rs253803359	intron_variant	-0.518065354318	-0.642695502509	0.52056931904
1	6742279	rs36458726	intron_variant	-0.518065354318	-0.642695502509	0.52056931904
1	6744079	rs36761061	intron_variant	-0.518065354318	-0.642695502509	0.52056931904
1	6745087	rs36908919	intron_variant	-0.518065354318	-0.642695502509	0.52056931904
1	6746121	rs223142647	intron_variant	-0.518065354318	-0.642695502509	0.52056931904
1	6746889	rs37736212	intron_variant	-0.518065354318	-0.642695502509	0.52056931904
1	6747686	rs255904753	intron_variant	-0.518065354318	-0.642695502509	0.52056931904
1	6748166	rs230348752	intron_variant	-0.518065354318	-0.642695502509	0.52056931904
1	6748870	rs222946621	intron_variant	-0.518065354318	-0.642695502509	0.52056931904
1	6749593	rs37720638	intron_variant	-0.518065354318	-0.642695502509	0.52056931904
1	6750438	rs36908122	intron_variant	-0.518065354318	-0.642695502509	0.52056931904
1	6751754	rs36736826	intron_variant	-0.518065354318	-0.642695502509	0.52056931904
1	6758241	rs32806115	intron_variant	-0.518065354318	-0.642695502509	0.52056931904
1	6764240	rs37792789	intron_variant	-0.518065354318	-0.642695502509	0.52056931904
1	6768286	rs38438663	intron_variant	-0.518065354318	-0.642695502509	0.52056931904
1	6773943	rs212142053	intron_variant	-0.581267778946	-0.721522324377	0.470757208861
1	6781401	rs31462616	intron_variant	-0.581267778946	-0.721522324377	0.470757208861
1	6799364	rs32346905	intron_variant	-0.592378536709	-0.734526280083	0.462800594147
1	6799848	rs31449750	intron_variant	-0.586060853997	-0.727556481551	0.467055772256
1	6803602	rs38239624	intron_variant	-0.586060853997	-0.727556481551	0.467055772256
1	6804970	rs38076514	intron_variant	-0.586060853997	-0.727556481551	0.467055772256
1	6810546	rs226354718	intron_variant	-0.470293284427	-0.589084061344	0.555938197969
1	6812414	rs237937363	intron_variant	-0.586060853997	-0.727556481551	0.467055772256
1	6820362	rs36760454	intron_variant	-0.581267778946	-0.721522324377	0.470757208861
1	6823580	rs241315609	intron_variant	-0.581267778946	-0.721522324377	0.470757208861
1	6828623	rs39112731	intron_variant	-0.581267778946	-0.721522324377	0.470757208861
1	6832549	rs256852175	intron_variant	-0.581267778946	-0.721522324377	0.470757208861
1	6846059	rs36850562	intron_variant	-0.620585175978	-0.770104919171	0.441419905699
1	6849053	rs32148655	intron_variant	-0.620585175978	-0.770104919171	0.441419905699
1	6853557	rs32802297	intron_variant	-0.620585175978	-0.770104919171	0.441419905699
1	6854808	rs38937662	intron_variant	-0.620585175978	-0.770104919171	0.441419905699
1	6856038	rs233336605	intron_variant	-0.620585175978	-0.770104919171	0.441419905699
1	6858161	rs239244472	intron_variant	-0.56749392164	-0.704424041523	0.481333078195
1	6861964	rs264266292	downstream_gene_variant	-0.56749392164	-0.704424041523	0.481333078195
1	6863838	rs37821666	downstream_gene_variant	-0.56749392164	-0.704424041523	0.481333078195
1	6866548	rs3696224	intergenic_variant	-0.56749392164	-0.704424041523	0.481333078195
1	6868878	rs260568220	intergenic_variant	-0.56749392164	-0.704424041523	0.481333078195
1	6872614	rs212869783	intergenic_variant	-0.56749392164	-0.704424041523	0.481333078195
1	6876949	rs32076697	intergenic_variant	-0.56749392164	-0.704424041523	0.481333078195
1	6884271	rs238429899	intergenic_variant	-0.56749392164	-0.704424041523	0.481333078195
1	6890062	rs246543342	intergenic_variant	-0.56749392164	-0.704424041523	0.481333078195
1	6893383	rs36480104	intergenic_variant	-0.56749392164	-0.704424041523	0.481333078195
1	6896537	rs242886986	intergenic_variant	-0.56749392164	-0.704424041523	0.481333078195
1	6899508	rs31822356	intergenic_variant	-0.526334985013	-0.653303177754	0.51371132144
1	6902133	rs52147499	intergenic_variant	-0.56749392164	-0.704424041523	0.481333078195
1	6904961	rs216094381	intergenic_variant	-0.56749392164	-0.704424041523	0.481333078195
1	6908937	rs31384424	intergenic_variant	-0.56749392164	-0.704424041523	0.481333078195
1	6911290	rs230255620	intergenic_variant	-0.56749392164	-0.704424041523	0.481333078195
1	6915574	rs31287821	intergenic_variant	-0.56749392164	-0.704424041523	0.481333078195
1	6923412	rs36689039	intergenic_variant	-0.56749392164	-0.704424041523	0.481333078195
1	6927703	rs37336981	intergenic_variant	-0.56749392164	-0.704424041523	0.481333078195
1	6931380	rs37635861	intergenic_variant	-0.56749392164	-0.704424041523	0.481333078195
1	6933766	rs587353001	intergenic_variant	-0.56749392164	-0.704424041523	0.481333078195
1	6936850	rs50372722	intergenic_variant	-0.56749392164	-0.704424041523	0.481333078195
1	6940104	rs265800557	intergenic_variant	-0.56749392164	-0.704424041523	0.481333078195
1	6942732	rs48812140	intergenic_variant	-0.56749392164	-0.704424041523	0.481333078195
1	6943961	rs252235910	intergenic_variant	-0.56749392164	-0.704424041523	0.481333078195
1	6947503	NA	intergenic_variant	-0.56749392164	-0.704424041523	0.481333078195
1	7006342	rs222209659	intergenic_variant	-0.576983266365	-0.716269087113	0.473992777243
1	7050846	rs48076646	intergenic_variant	-0.576983266365	-0.716269087113	0.473992777243
1	7165274	rs246475730	intron_variant	-0.576983266365	-0.716269087113	0.473992777243
1	7265304	rs37129258	intergenic_variant	-0.576983266365	-0.716269087113	0.473992777243
1	7366520	rs223332575	intron_variant	-0.629823741061	-0.781650336569	0.43460548724
1	7520290	rs108914947	intergenic_variant	-0.495144107606	-0.608189338646	0.543200286579
1	7522307	rs250352753	intergenic_variant	-0.495144107606	-0.608189338646	0.543200286579
1	7526870	rs217793388	intergenic_variant	-0.495144107606	-0.608189338646	0.543200286579
1	7528518	rs245402413	intergenic_variant	-0.495144107606	-0.608189338646	0.543200286579
1	7529473	rs245502355	intergenic_variant	-0.495144107606	-0.608189338646	0.543200286579
1	7530068	rs236746891	intergenic_variant	-0.495144107606	-0.608189338646	0.543200286579
1	7531102	rs39082787	intergenic_variant	-0.495144107606	-0.608189338646	0.543200286579
1	7531753	rs261200614	intergenic_variant	-0.495144107606	-0.608189338646	0.543200286579
1	7532899	rs250588039	intergenic_variant	-0.495144107606	-0.608189338646	0.543200286579
1	7533741	rs580220399	intergenic_variant	-0.495144107606	-0.608189338646	0.543200286579
1	7534761	rs247199514	intergenic_variant	-0.495144107606	-0.608189338646	0.543200286579
1	7536460	rs236033275	intergenic_variant	-0.495144107606	-0.608189338646	0.543200286579
1	7538181	rs257578429	intergenic_variant	-0.495144107606	-0.608189338646	0.543200286579
1	7541767	rs581725356	intergenic_variant	-0.495144107606	-0.608189338646	0.543200286579
1	7549339	rs260581178	intergenic_variant	-0.495144107606	-0.608189338646	0.543200286579
1	7565671	rs37355418	intergenic_variant	-0.495144107606	-0.608189338646	0.543200286579
1	7570797	rs254624068	intergenic_variant	-0.495144107606	-0.608189338646	0.543200286579
1	7573022	rs227337821	intergenic_variant	-0.495144107606	-0.608189338646	0.543200286579
1	7575788	rs31719690	intergenic_variant	-0.495144107606	-0.608189338646	0.543200286579
1	7577239	rs30541017	intergenic_variant	-0.495144107606	-0.608189338646	0.543200286579
1	7581164	rs45792956	intergenic_variant	-0.371639051942	-0.463506445772	0.643102462119
1	7582190	rs6191913	intergenic_variant	-0.495144107606	-0.608189338646	0.543200286579
1	7583142	rs49432183	intergenic_variant	-0.495144107606	-0.608189338646	0.543200286579
1	7583798	rs49722072	intergenic_variant	-0.495144107606	-0.608189338646	0.543200286579
1	7584571	rs259433817	intergenic_variant	-0.495144107606	-0.608189338646	0.543200286579
1	7585555	rs45974034,rs247000186	intergenic_variant	-0.495144107606	-0.608189338646	0.543200286579
1	7586495	rs48600645	intergenic_variant	-0.495144107606	-0.608189338646	0.543200286579
1	7586814	rs51172447	intergenic_variant	-0.59336114401	-0.732381102199	0.464107949657
1	7587713	rs36264778	intergenic_variant	-0.495144107606	-0.608189338646	0.543200286579
1	7588998	rs31402564	intergenic_variant	-0.495144107606	-0.608189338646	0.543200286579
1	7591274	rs51499124	intergenic_variant	-0.495144107606	-0.608189338646	0.543200286579
1	7592583	rs232781327	intergenic_variant	-0.495144107606	-0.608189338646	0.543200286579
1	7593132	rs31711401	intergenic_variant	-0.495144107606	-0.608189338646	0.543200286579
1	7594830	rs219388533	intergenic_variant	-0.495144107606	-0.608189338646	0.543200286579
1	7599937	rs47681673	intergenic_variant	-0.495144107606	-0.608189338646	0.543200286579
1	7601545	rs48245560	intergenic_variant	-0.495144107606	-0.608189338646	0.543200286579
1	7601976	rs49500174	intergenic_variant	-0.495144107606	-0.608189338646	0.543200286579
1	7602723	rs46582295	intergenic_variant	-0.495144107606	-0.608189338646	0.543200286579
1	7604114	rs46608369	intergenic_variant	-0.495144107606	-0.608189338646	0.543200286579
1	7607311	rs263522164	intergenic_variant	-0.495144107606	-0.608189338646	0.543200286579
1	7609560	rs47183936	intergenic_variant	-0.492196758338	-0.601830331595	0.547423773507
1	7610711	rs216729055	intergenic_variant	-0.492196758338	-0.601830331595	0.547423773507
1	7613274	rs47372551	intergenic_variant	-0.492196758338	-0.601830331595	0.547423773507
1	7615318	rs52548942	intergenic_variant	-0.492196758338	-0.601830331595	0.547423773507
1	7621017	rs218771188	intergenic_variant	-0.492196758338	-0.601830331595	0.547423773507
1	7622593	rs31662727	intergenic_variant	-0.492196758338	-0.601830331595	0.547423773507
1	7623638	rs215167060	intergenic_variant	-0.492196758338	-0.601830331595	0.547423773507
1	7625078	rs218597192	intergenic_variant	-0.492196758338	-0.601830331595	0.547423773507
1	7625570	rs50218557	intergenic_variant	-0.492196758338	-0.601830331595	0.547423773507
1	7626528	rs47976930	intergenic_variant	-0.492196758338	-0.601830331595	0.547423773507
1	7627550	rs232191375	intergenic_variant	-0.492196758338	-0.601830331595	0.547423773507
1	7628396	rs585298584	intergenic_variant	-0.492196758338	-0.601830331595	0.547423773507
1	7629426	rs51037947	intergenic_variant	-0.492196758338	-0.601830331595	0.547423773507
1	7630379	rs32001250	intergenic_variant	-0.492196758338	-0.601830331595	0.547423773507
1	7631176	rs32479630	intergenic_variant	-0.492196758338	-0.601830331595	0.547423773507
1	7632319	rs31258573	intergenic_variant	-0.492196758338	-0.601830331595	0.547423773507
1	7633613	rs49469227	intergenic_variant	-0.492196758338	-0.601830331595	0.547423773507
1	7635237	rs32707529	intergenic_variant	-0.492196758338	-0.601830331595	0.547423773507
1	7636340	rs32657598	intergenic_variant	-0.492196758338	-0.601830331595	0.547423773507
1	7637478	rs31863984	intergenic_variant	-0.492196758338	-0.601830331595	0.547423773507
1	7639067	rs108152022	intergenic_variant	-0.492196758338	-0.601830331595	0.547423773507
1	7639751	rs108830771	intergenic_variant	-0.492196758338	-0.601830331595	0.547423773507
1	7640322	rs51242852	intergenic_variant	-0.492196758338	-0.601830331595	0.547423773507
1	7641536	rs51123960	intergenic_variant	-0.492196758338	-0.601830331595	0.547423773507
1	7642300	rs48661677	intergenic_variant	-0.492196758338	-0.601830331595	0.547423773507
1	7642902	rs49988261	intergenic_variant	-0.492196758338	-0.601830331595	0.547423773507
1	7644230	rs49327306	intergenic_variant	-0.492196758338	-0.601830331595	0.547423773507
1	7645291	rs49439921	intergenic_variant	-0.492196758338	-0.601830331595	0.547423773507
1	7645891	rs237058599	intergenic_variant	-0.492196758338	-0.601830331595	0.547423773507
1	7646606	rs50189259	intergenic_variant	-0.492196758338	-0.601830331595	0.547423773507
1	7647266	rs249882475	intergenic_variant	-0.492196758338	-0.601830331595	0.547423773507
1	7648469	rs262107481	intergenic_variant	-0.491094044173	-0.600903150315	0.548040939395
1	7649508	rs229315167	intergenic_variant	-0.491094044173	-0.600903150315	0.548040939395
1	7650439	rs49522276	intergenic_variant	-0.491094044173	-0.600903150315	0.548040939395
1	7651715	rs108867072	intergenic_variant	-0.491094044173	-0.600903150315	0.548040939395
1	7652310	rs108124922	intergenic_variant	-0.491094044173	-0.600903150315	0.548040939395
1	7653485	rs46206038	intergenic_variant	-0.491094044173	-0.600903150315	0.548040939395
1	7654591	rs243827433	intergenic_variant	-0.491094044173	-0.600903150315	0.548040939395
1	7655534	rs227458526	intergenic_variant	-0.491094044173	-0.600903150315	0.548040939395
1	7656591	rs31354362	intergenic_variant	-0.491094044173	-0.600903150315	0.548040939395
1	7657239	rs50877284	intergenic_variant	-0.491094044173	-0.600903150315	0.548040939395
1	7657972	rs219431104	intergenic_variant	-0.491094044173	-0.600903150315	0.548040939395
1	7658883	rs47474057	intergenic_variant	-0.491094044173	-0.600903150315	0.548040939395
1	7659715	rs47272680	intergenic_variant	-0.491094044173	-0.600903150315	0.548040939395
1	7660317	rs48524404	intergenic_variant	-0.491094044173	-0.600903150315	0.548040939395
1	7660882	rs108623809,rs228045506	intergenic_variant	-0.491094044173	-0.600903150315	0.548040939395
1	7661952	rs52612091	intergenic_variant	-0.491094044173	-0.600903150315	0.548040939395
1	7662629	rs52554444	intergenic_variant	-0.491094044173	-0.600903150315	0.548040939395
1	7663453	rs49513238	intergenic_variant	-0.491094044173	-0.600903150315	0.548040939395
1	7663949	rs50196242	intergenic_variant	-0.491094044173	-0.600903150315	0.548040939395
1	7664994	rs250146287	intergenic_variant	-0.491094044173	-0.600903150315	0.548040939395
1	7665260	rs45675035	intergenic_variant	-0.491094044173	-0.600903150315	0.548040939395
1	7666432	rs50671554	intergenic_variant	-0.491094044173	-0.600903150315	0.548040939395
1	7667639	rs257257105	intergenic_variant	-0.491094044173	-0.600903150315	0.548040939395
1	7668364	rs249736946	intergenic_variant	-0.491094044173	-0.600903150315	0.548040939395
1	7669185	rs48525162	intergenic_variant	-0.491094044173	-0.600903150315	0.548040939395
1	7669903	rs50663570	intergenic_variant	-0.491094044173	-0.600903150315	0.548040939395
1	7670796	rs51302470	intergenic_variant	-0.491094044173	-0.600903150315	0.548040939395
1	7671423	rs51055457	intergenic_variant	-0.491094044173	-0.600903150315	0.548040939395
1	7672445	rs50784607	intergenic_variant	-0.491094044173	-0.600903150315	0.548040939395
1	7673536	rs32172367	intergenic_variant	-0.491094044173	-0.600903150315	0.548040939395
1	7674176	rs31571182	intergenic_variant	-0.491094044173	-0.600903150315	0.548040939395
1	7675613	rs579971114	intergenic_variant	-0.491094044173	-0.600903150315	0.548040939395
1	7677812	rs31648352	intergenic_variant	-0.491094044173	-0.600903150315	0.548040939395
1	7679305	rs32647030	intergenic_variant	-0.491094044173	-0.600903150315	0.548040939395
1	7680901	rs51944830	intergenic_variant	-1.40003835397	-1.70920654732	0.0877235821145
1	7681080	rs51940503	intergenic_variant	-0.491094044173	-0.600903150315	0.548040939395
1	7682085	rs32777050	intergenic_variant	-0.491094044173	-0.600903150315	0.548040939395
1	7683460	rs37233910	intergenic_variant	-0.491094044173	-0.600903150315	0.548040939395
1	7684162	rs39046423	intergenic_variant	-0.491094044173	-0.600903150315	0.548040939395
1	7684888	rs37038941	intergenic_variant	-0.491094044173	-0.600903150315	0.548040939395
1	7685530	rs52606851	intergenic_variant	-0.491094044173	-0.600903150315	0.548040939395
1	7686666	rs386894291	intergenic_variant	-0.491094044173	-0.600903150315	0.548040939395
1	7687840	rs213583506	intergenic_variant	-0.491094044173	-0.600903150315	0.548040939395
1	7688481	rs216213179	intergenic_variant	-0.491094044173	-0.600903150315	0.548040939395
1	7690535	rs225052202	intergenic_variant	-0.491094044173	-0.600903150315	0.548040939395
1	7691513	rs48308400	intergenic_variant	-0.491094044173	-0.600903150315	0.548040939395
1	7692329	rs36516741	intergenic_variant	-0.491094044173	-0.600903150315	0.548040939395
1	7692997	rs37250099	intergenic_variant	-0.491094044173	-0.600903150315	0.548040939395
1	7693998	rs47232353	intergenic_variant	-0.491094044173	-0.600903150315	0.548040939395
1	7694964	rs52620063	intergenic_variant	-0.491094044173	-0.600903150315	0.548040939395
1	7695896	rs38632219	intergenic_variant	-0.491094044173	-0.600903150315	0.548040939395
1	7696548	rs37856923	intergenic_variant	-0.491094044173	-0.600903150315	0.548040939395
1	7697250	rs36597696	intergenic_variant	-0.491094044173	-0.600903150315	0.548040939395
1	7698173	rs51997296	intergenic_variant	-0.491094044173	-0.600903150315	0.548040939395
1	7699208	rs45905550	intergenic_variant	-0.491094044173	-0.600903150315	0.548040939395
1	7700178	rs31516454	intergenic_variant	-0.491094044173	-0.600903150315	0.548040939395
1	7702416	NA	intergenic_variant	-0.491094044173	-0.600903150315	0.548040939395
1	7704897	rs581142721	intergenic_variant	-0.491094044173	-0.600903150315	0.548040939395
1	7709213	rs49266622,rs584453009	intergenic_variant	-0.491094044173	-0.600903150315	0.548040939395
1	7711487	NA	intergenic_variant	-0.491094044173	-0.600903150315	0.548040939395
1	7713959	rs254070170	intergenic_variant	-0.491094044173	-0.600903150315	0.548040939395
1	7715137	rs52618474	intergenic_variant	-0.491094044173	-0.600903150315	0.548040939395
1	7715971	rs260009641	intergenic_variant	-0.491094044173	-0.600903150315	0.548040939395
1	7716883	rs50708209	intergenic_variant	-0.491094044173	-0.600903150315	0.548040939395
1	7717982	NA	intergenic_variant	-0.491094044173	-0.600903150315	0.548040939395
1	7721220	rs582952963	intergenic_variant	-0.491094044173	-0.600903150315	0.548040939395
1	7722856	rs52459533	intergenic_variant	-0.491094044173	-0.600903150315	0.548040939395
1	7723371	rs46906094	intergenic_variant	-0.491094044173	-0.600903150315	0.548040939395
1	7724182	rs49236712	intergenic_variant	-0.491094044173	-0.600903150315	0.548040939395
1	7724906	rs46290560	intergenic_variant	-0.491094044173	-0.600903150315	0.548040939395
1	7725998	rs47152552	intergenic_variant	-0.491094044173	-0.600903150315	0.548040939395
1	7726686	rs51984837	intergenic_variant	-0.491094044173	-0.600903150315	0.548040939395
1	7727237	rs232534267	intergenic_variant	-0.491094044173	-0.600903150315	0.548040939395
1	7727874	rs50411607	intergenic_variant	-0.491094044173	-0.600903150315	0.548040939395
1	7728378	rs50866856	intergenic_variant	-0.491094044173	-0.600903150315	0.548040939395
1	7729174	rs47650998	intergenic_variant	-0.491094044173	-0.600903150315	0.548040939395
1	7730304	rs578932011	intergenic_variant	-0.491094044173	-0.600903150315	0.548040939395
1	7731354	rs49289093	intergenic_variant	-0.491094044173	-0.600903150315	0.548040939395
1	7732291	rs46139900	intergenic_variant	-0.491094044173	-0.600903150315	0.548040939395
1	7732695	rs51167929	intergenic_variant	-0.491094044173	-0.600903150315	0.548040939395
1	7733520	rs254269476	intergenic_variant	-0.491094044173	-0.600903150315	0.548040939395
1	7734925	rs32624422	intergenic_variant	-0.491094044173	-0.600903150315	0.548040939395
1	7735133	rs233638630	intergenic_variant	-0.491094044173	-0.600903150315	0.548040939395
1	7740458	rs32731461	intergenic_variant	-0.491094044173	-0.600903150315	0.548040939395
1	7748463	rs250351001	intergenic_variant	-0.491094044173	-0.600903150315	0.548040939395
1	7754808	rs246745639	intergenic_variant	-0.491094044173	-0.600903150315	0.548040939395
1	7759569	rs262751971	intergenic_variant	-0.491094044173	-0.600903150315	0.548040939395
1	7765686	rs46768658	intergenic_variant	-0.491094044173	-0.600903150315	0.548040939395
1	7774894	rs578447425	intergenic_variant	-0.491094044173	-0.600903150315	0.548040939395
1	7778488	rs31356104	intergenic_variant	-0.491094044173	-0.600903150315	0.548040939395
1	7782179	rs32217909	intergenic_variant	-0.491094044173	-0.600903150315	0.548040939395
1	7789093	rs585112840	intergenic_variant	-0.491094044173	-0.600903150315	0.548040939395
1	7794259	rs39924409	intergenic_variant	-0.491094044173	-0.600903150315	0.548040939395
1	7798765	rs32367881	intergenic_variant	-0.491094044173	-0.600903150315	0.548040939395
1	7805379	rs31384384	intergenic_variant	-0.502505582486	-0.61521903744	0.538550332496
1	7813258	rs213082824	intergenic_variant	-0.502505582486	-0.61521903744	0.538550332496
1	7815919	rs238691471	intergenic_variant	-0.502505582486	-0.61521903744	0.538550332496
1	7819834	rs583034986	intergenic_variant	-0.502505582486	-0.61521903744	0.538550332496
1	7823176	rs32614903	intergenic_variant	-0.502505582486	-0.61521903744	0.538550332496
1	7827396	rs31443184	intergenic_variant	-0.438092801598	-0.536460157388	0.591760120397
1	7832402	rs261200553	intergenic_variant	-0.438092801598	-0.536460157388	0.591760120397
1	7834916	rs230328261	intergenic_variant	-0.438092801598	-0.536460157388	0.591760120397
1	7839314	rs221995524	intergenic_variant	-0.438092801598	-0.536460157388	0.591760120397
1	7848459	rs584625899	intergenic_variant	-0.438092801598	-0.536460157388	0.591760120397
1	7852785	rs3717997	intergenic_variant	-0.438092801598	-0.536460157388	0.591760120397
1	7857314	rs260221757	intergenic_variant	-0.438092801598	-0.536460157388	0.591760120397
1	7860359	rs235161274	intergenic_variant	-0.438092801598	-0.536460157388	0.591760120397
1	7863886	rs32610369	intergenic_variant	-0.438092801598	-0.536460157388	0.591760120397
1	7868696	rs3714667	intergenic_variant	-0.438092801598	-0.536460157388	0.591760120397
1	7873919	rs250798201	intergenic_variant	-0.438092801598	-0.536460157388	0.591760120397
1	7880773	rs31820753	intergenic_variant	-0.438092801598	-0.536460157388	0.591760120397
1	7889662	rs227588021	intergenic_variant	-0.438092801598	-0.536460157388	0.591760120397
1	7897035	rs47993411	intergenic_variant	-0.438092801598	-0.536460157388	0.591760120397
1	7901301	rs234602177	intergenic_variant	-0.438092801598	-0.536460157388	0.591760120397
1	7906260	rs255130059	intergenic_variant	-0.438092801598	-0.536460157388	0.591760120397
1	7908579	rs218642982	intergenic_variant	-0.438092801598	-0.536460157388	0.591760120397
1	7909947	rs51686044	intergenic_variant	-0.438092801598	-0.536460157388	0.591760120397
1	7912639	rs51723137	intergenic_variant	-0.438092801598	-0.536460157388	0.591760120397
1	7917819	rs37181335	intergenic_variant	-0.438092801598	-0.536460157388	0.591760120397
1	7923604	rs50709350	intergenic_variant	-0.438092801598	-0.536460157388	0.591760120397
1	7927915	rs236742233	intergenic_variant	-0.438092801598	-0.536460157388	0.591760120397
1	7938163	rs216425567	intergenic_variant	-0.438092801598	-0.536460157388	0.591760120397
1	7939968	rs266240947	intergenic_variant	-0.438092801598	-0.536460157388	0.591760120397
1	7941595	rs49823238	intergenic_variant	-0.438092801598	-0.536460157388	0.591760120397
1	7950145	rs226750238	intergenic_variant	-0.438092801598	-0.536460157388	0.591760120397
1	7958404	rs235507135	intergenic_variant	-0.438092801598	-0.536460157388	0.591760120397
1	7962097	rs52615442	intergenic_variant	-0.438092801598	-0.536460157388	0.591760120397
1	7967056	rs219857281	intergenic_variant	-0.438092801598	-0.536460157388	0.591760120397
1	7977199	rs46168798	intergenic_variant	-0.438092801598	-0.536460157388	0.591760120397
1	7984037	rs249818226	intergenic_variant	-0.438092801598	-0.536460157388	0.591760120397
1	7992931	rs218755825	intergenic_variant	-0.438092801598	-0.536460157388	0.591760120397
1	8008706	rs231614214	intergenic_variant	-0.438092801598	-0.536460157388	0.591760120397
1	8011731	rs30642706	intergenic_variant	-0.438092801598	-0.536460157388	0.591760120397
1	8016140	rs219224895	intergenic_variant	-0.438092801598	-0.536460157388	0.591760120397
1	8022137	rs248583583	intergenic_variant	-0.438092801598	-0.536460157388	0.591760120397
1	8025773	rs36934018	downstream_gene_variant	-0.438092801598	-0.536460157388	0.591760120397
1	8033567	rs217663966	intergenic_variant	-0.438092801598	-0.536460157388	0.591760120397
1	8039433	rs32644318	intergenic_variant	-0.438092801598	-0.536460157388	0.591760120397
1	8045308	rs244801946	intergenic_variant	-0.438092801598	-0.536460157388	0.591760120397
1	8047004	rs48376648	intergenic_variant	-0.438092801598	-0.536460157388	0.591760120397
1	8052925	rs32538001	intergenic_variant	-0.438092801598	-0.536460157388	0.591760120397
1	8061415	rs32199883	intergenic_variant	-0.438092801598	-0.536460157388	0.591760120397
1	8073072	rs229348981	intergenic_variant	-0.438092801598	-0.536460157388	0.591760120397
1	8078758	rs31908729	intergenic_variant	-0.438092801598	-0.536460157388	0.591760120397
1	8081600	rs108208521	intergenic_variant	-0.438092801598	-0.536460157388	0.591760120397
1	8083758	rs37768315	intergenic_variant	-0.438092801598	-0.536460157388	0.591760120397
1	8086468	rs50758069	intergenic_variant	-0.438092801598	-0.536460157388	0.591760120397
1	8088792	rs32195885	intergenic_variant	-0.438092801598	-0.536460157388	0.591760120397
1	8090587	rs31426249	intergenic_variant	-0.438092801598	-0.536460157388	0.591760120397
1	8093629	rs256919054	intergenic_variant	-0.443191558987	-0.542762039565	0.587414838537
1	8095531	rs223750387	intergenic_variant	-0.443191558987	-0.542762039565	0.587414838537
1	8096153	rs247109840	intergenic_variant	-0.443191558987	-0.542762039565	0.587414838537
1	8097024	rs225730820	intergenic_variant	-0.443191558987	-0.542762039565	0.587414838537
1	8097960	rs222172967	intergenic_variant	-0.443191558987	-0.542762039565	0.587414838537
1	8098915	rs215737729	intergenic_variant	-0.443191558987	-0.542762039565	0.587414838537
1	8099499	rs221081178	intergenic_variant	-0.443191558987	-0.542762039565	0.587414838537
1	8100006	rs108123558	intergenic_variant	-0.443191558987	-0.542762039565	0.587414838537
1	8101161	rs238825202	intergenic_variant	-0.443191558987	-0.542762039565	0.587414838537
1	8101758	rs222706115	intergenic_variant	-0.443191558987	-0.542762039565	0.587414838537
1	8102212	rs235105653	intergenic_variant	-0.443191558987	-0.542762039565	0.587414838537
1	8103256	rs240283901	intergenic_variant	-0.443191558987	-0.542762039565	0.587414838537
1	8104447	rs51331633	intergenic_variant	-0.443191558987	-0.542762039565	0.587414838537
1	8105492	rs228572685	intergenic_variant	-0.443191558987	-0.542762039565	0.587414838537
1	8106162	rs108298621	intergenic_variant	-0.443191558987	-0.542762039565	0.587414838537
1	8106873	rs212522921	intergenic_variant	-0.443191558987	-0.542762039565	0.587414838537
1	8108087	rs252159206	intergenic_variant	-0.443191558987	-0.542762039565	0.587414838537
1	8108574	rs108175280	intergenic_variant	-0.443191558987	-0.542762039565	0.587414838537
1	8109522	rs240957967	intergenic_variant	-0.443191558987	-0.542762039565	0.587414838537
1	8110524	rs50645694	intergenic_variant	-0.443191558987	-0.542762039565	0.587414838537
1	8111084	rs227550488	intergenic_variant	-0.443191558987	-0.542762039565	0.587414838537
1	8111822	rs241578093	intergenic_variant	-0.443191558987	-0.542762039565	0.587414838537
1	8112292	rs52099475	intergenic_variant	-0.443191558987	-0.542762039565	0.587414838537
1	8113696	rs225910892	intergenic_variant	-0.443191558987	-0.542762039565	0.587414838537
1	8114982	rs49002975	intergenic_variant	-0.443191558987	-0.542762039565	0.587414838537
1	8115404	rs220030535	intergenic_variant	-0.443191558987	-0.542762039565	0.587414838537
1	8116439	rs241991100	intergenic_variant	-0.443191558987	-0.542762039565	0.587414838537
1	8117596	rs250450153	intergenic_variant	-0.443191558987	-0.542762039565	0.587414838537
1	8118767	rs248149310	intergenic_variant	-0.443191558987	-0.542762039565	0.587414838537
1	8119512	rs244976971	intergenic_variant	-0.443191558987	-0.542762039565	0.587414838537
1	8120622	rs217700058	intergenic_variant	-0.443191558987	-0.542762039565	0.587414838537
1	8121526	rs218997191	intergenic_variant	-0.443191558987	-0.542762039565	0.587414838537
1	8122449	rs52646914	intergenic_variant	-0.443191558987	-0.542762039565	0.587414838537
1	8123152	rs583259970	intergenic_variant	-0.443191558987	-0.542762039565	0.587414838537
1	8124610	rs47079585	intergenic_variant	-0.443191558987	-0.542762039565	0.587414838537
1	8125905	rs48622504	intergenic_variant	-0.443191558987	-0.542762039565	0.587414838537
1	8127692	NA	intergenic_variant	-0.443191558987	-0.542762039565	0.587414838537
1	8130562	rs107903130	intergenic_variant	-0.443191558987	-0.542762039565	0.587414838537
1	8131621	rs45891443	intergenic_variant	-0.443191558987	-0.542762039565	0.587414838537
1	8133262	rs32451546	intergenic_variant	-0.443191558987	-0.542762039565	0.587414838537
1	8134641	rs256763201	intergenic_variant	-0.443191558987	-0.542762039565	0.587414838537
1	8135679	rs50758375	intergenic_variant	-0.443191558987	-0.542762039565	0.587414838537
1	8136706	rs51595938	intergenic_variant	-0.443191558987	-0.542762039565	0.587414838537
1	8137839	rs48159379	intergenic_variant	-0.443191558987	-0.542762039565	0.587414838537
1	8138867	rs387347894	intergenic_variant	-0.443191558987	-0.542762039565	0.587414838537
1	8139898	rs108571760	intergenic_variant	-0.443191558987	-0.542762039565	0.587414838537
1	8140497	rs51935049	intergenic_variant	-0.443191558987	-0.542762039565	0.587414838537
1	8141588	rs47422132	intergenic_variant	-0.443191558987	-0.542762039565	0.587414838537
1	8143712	rs48871945	intergenic_variant	-0.443191558987	-0.542762039565	0.587414838537
1	8144298	rs32584560	intergenic_variant	-0.443191558987	-0.542762039565	0.587414838537
1	8146575	rs50668949	intergenic_variant	-0.443191558987	-0.542762039565	0.587414838537
1	8148084	rs51407225	intergenic_variant	-0.443191558987	-0.542762039565	0.587414838537
1	8148650	rs47992760	intergenic_variant	-0.443191558987	-0.542762039565	0.587414838537
1	8149558	rs51853674	intergenic_variant	-0.443191558987	-0.542762039565	0.587414838537
1	8150690	rs32429326	intergenic_variant	-0.443191558987	-0.542762039565	0.587414838537
1	8151708	rs30567737	intergenic_variant	-0.443191558987	-0.542762039565	0.587414838537
1	8152666	rs216984968	intergenic_variant	-0.443191558987	-0.542762039565	0.587414838537
1	8153455	rs240802490	intergenic_variant	-0.443191558987	-0.542762039565	0.587414838537
1	8154792	rs48792859	intergenic_variant	-0.443191558987	-0.542762039565	0.587414838537
1	8155358	rs51950356	intergenic_variant	-0.443191558987	-0.542762039565	0.587414838537
1	8163341	rs241821427	intergenic_variant	-0.530223063085	-0.649384664135	0.516239194597
1	8165520	rs51158065	intergenic_variant	-0.530223063085	-0.649384664135	0.516239194597
1	8166838	rs47613773	intergenic_variant	-0.530223063085	-0.649384664135	0.516239194597
1	8167450	rs50875110	intergenic_variant	-0.530223063085	-0.649384664135	0.516239194597
1	8168320	rs49592882	intergenic_variant	-0.530223063085	-0.649384664135	0.516239194597
1	8169498	rs241196666	intergenic_variant	-0.530223063085	-0.649384664135	0.516239194597
1	8170579	rs48752217	intergenic_variant	-0.530223063085	-0.649384664135	0.516239194597
1	8171645	rs32455759	intergenic_variant	-0.530223063085	-0.649384664135	0.516239194597
1	8174326	rs31925630	intergenic_variant	-0.530223063085	-0.649384664135	0.516239194597
1	8178036	rs30948553	downstream_gene_variant	-0.530223063085	-0.649384664135	0.516239194597
1	8181013	rs51173118	upstream_gene_variant	-0.530223063085	-0.649384664135	0.516239194597
1	8182062	rs48015831	upstream_gene_variant	-0.530223063085	-0.649384664135	0.516239194597
1	8185984	rs49197163	intergenic_variant	-0.460698268211	-0.566190541073	0.571391548391
1	8187278	rs46932955	intergenic_variant	-0.460698268211	-0.566190541073	0.571391548391
1	8188348	rs47178406	intergenic_variant	-0.460698268211	-0.566190541073	0.571391548391
1	8189226	rs48999999	intergenic_variant	-0.460698268211	-0.566190541073	0.571391548391
1	8189799	rs50667789	intergenic_variant	-0.460698268211	-0.566190541073	0.571391548391
1	8197168	rs45635777	intergenic_variant	-0.443527273825	-0.545347655329	0.585636290239
1	8198466	rs51728859	intergenic_variant	-0.443527273825	-0.545347655329	0.585636290239
1	8199468	rs254043648	intergenic_variant	-0.443527273825	-0.545347655329	0.585636290239
1	8200981	rs264492284	intergenic_variant	-0.443527273825	-0.545347655329	0.585636290239
1	8201936	rs50217007	intergenic_variant	-0.443527273825	-0.545347655329	0.585636290239
1	8202453	rs247493499	intergenic_variant	-0.443527273825	-0.545347655329	0.585636290239
1	8203070	rs47652862,rs259859671	intergenic_variant	-0.443527273825	-0.545347655329	0.585636290239
1	8204002	rs48537348	intergenic_variant	-0.443527273825	-0.545347655329	0.585636290239
1	8204765	rs51752371	intergenic_variant	-0.443527273825	-0.545347655329	0.585636290239
1	8205873	rs46445656	intergenic_variant	-0.443527273825	-0.545347655329	0.585636290239
1	8206636	rs49567193	intergenic_variant	-0.443527273825	-0.545347655329	0.585636290239
1	8207634	rs47599081	intergenic_variant	-0.443527273825	-0.545347655329	0.585636290239
1	8208227	rs52649009	intergenic_variant	-0.443527273825	-0.545347655329	0.585636290239
1	8208839	rs236195981	intergenic_variant	-0.443527273825	-0.545347655329	0.585636290239
1	8222381	rs218197974	intergenic_variant	-0.443527273825	-0.545347655329	0.585636290239
1	8223390	rs52414527	intergenic_variant	-0.443527273825	-0.545347655329	0.585636290239
1	8223861	rs51707835	intergenic_variant	-0.443527273825	-0.545347655329	0.585636290239
1	8224547	rs49401711	intergenic_variant	-0.443527273825	-0.545347655329	0.585636290239
1	8225442	rs51498971	intergenic_variant	-0.443527273825	-0.545347655329	0.585636290239
1	8226687	rs223102348	intergenic_variant	-0.443527273825	-0.545347655329	0.585636290239
1	8228820	rs49127578	intergenic_variant	-0.443527273825	-0.545347655329	0.585636290239
1	8231023	rs257965020	intergenic_variant	-0.443527273825	-0.545347655329	0.585636290239
1	8233004	rs217781538	intergenic_variant	-0.443527273825	-0.545347655329	0.585636290239
1	8234540	rs251485417	intergenic_variant	-0.386818763719	-0.483847448554	0.628600285468
1	8240851	rs48903494,rs51678513	intergenic_variant	-0.386818763719	-0.483847448554	0.628600285468
1	8242850	rs264121928	intergenic_variant	-0.386818763719	-0.483847448554	0.628600285468
1	8246675	rs49264032	intergenic_variant	-0.384153342602	-0.480258207696	0.631149048377
1	8255951	rs52652009	intergenic_variant	-0.384153342602	-0.480258207696	0.631149048377
1	8259888	rs48995589	intergenic_variant	-0.383706306926	-0.479991774157	0.63133842179
1	8266464	rs218107592	intergenic_variant	-0.383706306926	-0.479991774157	0.63133842179
1	8269562	rs48013271	intergenic_variant	-0.383706306926	-0.479991774157	0.63133842179
1	8275107	rs47647173	intergenic_variant	-0.326394361893	-0.408323757975	0.683123589748
1	8277576	rs249332833	intergenic_variant	-0.326394361893	-0.408323757975	0.683123589748
1	8281547	rs228069796	intergenic_variant	-0.326394361893	-0.408323757975	0.683123589748
1	8286629	rs220041233	intergenic_variant	-0.326394361893	-0.408323757975	0.683123589748
1	8290058	rs31492262	intergenic_variant	-0.326394361893	-0.408323757975	0.683123589748
1	8293199	rs243833153	intergenic_variant	-0.326394361893	-0.408323757975	0.683123589748
1	8295499	rs251665902	intergenic_variant	-0.326394361893	-0.408323757975	0.683123589748
1	8298192	rs218777837	intergenic_variant	-0.326394361893	-0.408323757975	0.683123589748
1	8302994	rs30846374	intergenic_variant	-0.326394361893	-0.408323757975	0.683123589748
1	8304566	rs230454086	intergenic_variant	-0.326394361893	-0.408323757975	0.683123589748
1	8309231	rs226596185	intergenic_variant	-0.326394361893	-0.408323757975	0.683123589748
1	8311722	rs31972971	intergenic_variant	-0.326394361893	-0.408323757975	0.683123589748
1	8317699	rs31985793	intergenic_variant	-0.326394361893	-0.408323757975	0.683123589748
1	8323307	rs32705125	intergenic_variant	-0.326394361893	-0.408323757975	0.683123589748
1	8329845	rs217055909	intergenic_variant	-0.326394361893	-0.408323757975	0.683123589748
1	8335644	rs50596275	intergenic_variant	-0.326394361893	-0.408323757975	0.683123589748
1	8341047	rs50955499	intergenic_variant	-0.326394361893	-0.408323757975	0.683123589748
1	8347880	rs49437420	intergenic_variant	-0.326394361893	-0.408323757975	0.683123589748
1	8354767	rs32812382	downstream_gene_variant	-0.326394361893	-0.408323757975	0.683123589748
1	8359268	rs32465832	downstream_gene_variant	-0.326394361893	-0.408323757975	0.683123589748
1	8368566	rs30566556	intron_variant	-0.326394361893	-0.408323757975	0.683123589748
1	8371606	rs256504091	intron_variant	-0.326394361893	-0.408323757975	0.683123589748
1	8374928	rs238139409	intron_variant	-0.326394361893	-0.408323757975	0.683123589748
1	8379146	rs32090103	intron_variant	-0.326394361893	-0.408323757975	0.683123589748
1	8386647	rs32562124	intron_variant	-0.326394361893	-0.408323757975	0.683123589748
1	8391042	rs108507240	intron_variant	-0.326394361893	-0.408323757975	0.683123589748
1	8397416	rs253023253	intron_variant	-0.326394361893	-0.408323757975	0.683123589748
1	8401838	rs107906358	intron_variant	-0.326394361893	-0.408323757975	0.683123589748
1	8413067	rs30851950	intron_variant	-0.263211460258	-0.329875317083	0.741563400875
1	8421800	rs231485739	intron_variant	-0.263211460258	-0.329875317083	0.741563400875
1	8427022	rs31302777	intron_variant	-0.263211460258	-0.329875317083	0.741563400875
1	8430643	rs32537150	intron_variant	-0.263211460258	-0.329875317083	0.741563400875
1	8434293	rs32504074	intron_variant	-0.263211460258	-0.329875317083	0.741563400875
1	8435134	rs31312691	intron_variant	-0.263211460258	-0.329875317083	0.741563400875
1	8436219	rs31045045	intron_variant	-0.263211460258	-0.329875317083	0.741563400875
1	8437344	rs46360893	intron_variant	-0.263211460258	-0.329875317083	0.741563400875
1	8438053	rs217283771	intron_variant	-0.263211460258	-0.329875317083	0.741563400875
1	8438700	rs49225060,rs387369915	intron_variant	-0.263211460258	-0.329875317083	0.741563400875
1	8439873	rs48007876	intron_variant	-0.263211460258	-0.329875317083	0.741563400875
1	8441241	rs261885135	intron_variant	-0.263211460258	-0.329875317083	0.741563400875
1	8441839	rs46357529	intron_variant	-0.263211460258	-0.329875317083	0.741563400875
1	8444170	rs31699092	intron_variant	-0.263211460258	-0.329875317083	0.741563400875
1	8447267	rs46642574	intron_variant	-0.263211460258	-0.329875317083	0.741563400875
1	8448584	rs228500139	intron_variant	-0.263211460258	-0.329875317083	0.741563400875
1	8451438	rs46426856	intron_variant	-0.263211460258	-0.329875317083	0.741563400875
1	8452817	rs46969375	intron_variant	-0.263211460258	-0.329875317083	0.741563400875
1	8454539	rs212669758	intron_variant	-0.263211460258	-0.329875317083	0.741563400875
1	8455284	rs47455523	intron_variant	-0.263211460258	-0.329875317083	0.741563400875
1	8455794	rs50771423	intron_variant	-0.263211460258	-0.329875317083	0.741563400875
1	8457665	rs246092671	intron_variant	-0.263211460258	-0.329875317083	0.741563400875
1	8459544	rs46923830	intron_variant	-0.263211460258	-0.329875317083	0.741563400875
1	8474948	rs46408502	upstream_gene_variant	-0.263211460258	-0.329875317083	0.741563400875
1	8496798	rs32780408,rs225474887	intron_variant	-0.263211460258	-0.329875317083	0.741563400875
1	8507448	rs214460527	intron_variant	-0.263211460258	-0.329875317083	0.741563400875
1	8511918	rs580086833	intron_variant	-0.263211460258	-0.329875317083	0.741563400875
1	8518152	rs46811162,rs264370529	intron_variant	-0.263211460258	-0.329875317083	0.741563400875
1	8521883	rs225948809	intron_variant	-0.263211460258	-0.329875317083	0.741563400875
1	8526534	rs245631809	intron_variant	-0.263211460258	-0.329875317083	0.741563400875
1	8527644	rs32638322	intron_variant	-0.263211460258	-0.329875317083	0.741563400875
1	8538631	rs254285120	intron_variant	-0.263211460258	-0.329875317083	0.741563400875
1	8545075	rs49904422	intron_variant	-0.263211460258	-0.329875317083	0.741563400875
1	8549666	rs253314280	intron_variant	-0.263211460258	-0.329875317083	0.741563400875
1	8555404	rs30898346	intron_variant	-0.263211460258	-0.329875317083	0.741563400875
1	8561954	rs265148619	intron_variant	-0.263211460258	-0.329875317083	0.741563400875
1	8565204	rs32032733	intron_variant	-0.263211460258	-0.329875317083	0.741563400875
1	8569270	rs236374001	intron_variant	-0.263211460258	-0.329875317083	0.741563400875
1	8576590	rs31827690	intron_variant	-0.263211460258	-0.329875317083	0.741563400875
1	8582756	rs32332287	intron_variant	-0.263211460258	-0.329875317083	0.741563400875
1	8584627	rs223496495	intron_variant	-0.263211460258	-0.329875317083	0.741563400875
1	8587622	rs32663337	intron_variant	-0.263211460258	-0.329875317083	0.741563400875
1	8590919	rs49338417	intron_variant	-0.263211460258	-0.329875317083	0.741563400875
1	8595537	rs51877762	synonymous_variant	-0.263211460258	-0.329875317083	0.741563400875
1	8602747	rs30710913	intron_variant	-0.263211460258	-0.329875317083	0.741563400875
1	8608950	rs253290464	intron_variant	-0.263211460258	-0.329875317083	0.741563400875
1	8616183	rs250619942	intron_variant	-0.263211460258	-0.329875317083	0.741563400875
1	8620028	rs262297713	intron_variant	-0.263211460258	-0.329875317083	0.741563400875
1	8627762	rs48623048	intron_variant	-0.249400310718	-0.312078679806	0.755045917124
1	8631855	rs227389427	intron_variant	-0.263211460258	-0.329875317083	0.741563400875
1	8642182	rs46598818	intron_variant	-0.263211460258	-0.329875317083	0.741563400875
1	8648198	rs214396398	intron_variant	-0.263211460258	-0.329875317083	0.741563400875
1	8649421	rs46432922	intron_variant	-0.263211460258	-0.329875317083	0.741563400875
1	8650293	rs260017165	intron_variant	-0.263211460258	-0.329875317083	0.741563400875
1	8650914	rs222446438	intron_variant	-0.263211460258	-0.329875317083	0.741563400875
1	8651940	rs239294529	intron_variant	-0.263211460258	-0.329875317083	0.741563400875
1	8653025	rs32750768	intron_variant	-0.263211460258	-0.329875317083	0.741563400875
1	8654113	rs264768909	intron_variant	-0.263211460258	-0.329875317083	0.741563400875
1	8654887	rs247185766	intron_variant	-0.263211460258	-0.329875317083	0.741563400875
1	8655714	rs255551613	intron_variant	-0.263211460258	-0.329875317083	0.741563400875
1	8656486	rs48173998	intron_variant	-0.263211460258	-0.329875317083	0.741563400875
1	8657532	rs580226703	intron_variant	-0.263211460258	-0.329875317083	0.741563400875
1	8662652	rs253162619	intron_variant	-0.263211460258	-0.329875317083	0.741563400875
1	8663744	rs47134393	intron_variant	-0.263211460258	-0.329875317083	0.741563400875
1	8664727	rs264338540	intron_variant	-0.263211460258	-0.329875317083	0.741563400875
1	8671498	rs226009768	intron_variant	-0.263211460258	-0.329875317083	0.741563400875
1	8672568	NA	intron_variant	-0.263211460258	-0.329875317083	0.741563400875
1	8672671	NA	intron_variant	-0.263211460258	-0.329875317083	0.741563400875
1	8674177	rs231389436	intron_variant	-0.263211460258	-0.329875317083	0.741563400875
1	8675309	rs578682983	intron_variant	-0.263211460258	-0.329875317083	0.741563400875
1	8675941	rs51388641	intron_variant	-0.263211460258	-0.329875317083	0.741563400875
1	8676948	rs240047091	intron_variant	-0.263211460258	-0.329875317083	0.741563400875
1	8677466	rs250120492	intron_variant	-0.263211460258	-0.329875317083	0.741563400875
1	8678742	rs49111828	intron_variant	-0.263211460258	-0.329875317083	0.741563400875
1	8681213	rs47586298	intron_variant	-0.263211460258	-0.329875317083	0.741563400875
1	8682000	rs31571666	synonymous_variant	-0.263211460258	-0.329875317083	0.741563400875
1	8682784	rs231947256	intron_variant	-0.263211460258	-0.329875317083	0.741563400875
1	8684005	rs50898561	intron_variant	-0.263211460258	-0.329875317083	0.741563400875
1	8685291	rs48953498	intron_variant	-0.263211460258	-0.329875317083	0.741563400875
1	8686320	rs32357363	intron_variant	-0.263211460258	-0.329875317083	0.741563400875
1	8687040	rs49725360	intron_variant	-0.263211460258	-0.329875317083	0.741563400875
1	8695550	rs236573709	intron_variant	-0.263211460258	-0.329875317083	0.741563400875
1	8696847	rs263136754	intron_variant	-0.263211460258	-0.329875317083	0.741563400875
1	8697450	rs217293066	intron_variant	-0.263211460258	-0.329875317083	0.741563400875
1	8698329	rs230660744	intron_variant	-0.263211460258	-0.329875317083	0.741563400875
1	8699115	rs233064819	intron_variant	-0.263211460258	-0.329875317083	0.741563400875
1	8702145	rs50085237	intron_variant	-0.263211460258	-0.329875317083	0.741563400875
1	8703938	rs228224334	intron_variant	-0.263211460258	-0.329875317083	0.741563400875
1	8704331	rs231872341	intron_variant	-0.263211460258	-0.329875317083	0.741563400875
1	8705163	rs107908860	intron_variant	-0.263211460258	-0.329875317083	0.741563400875
1	8705489	rs107777794	intron_variant	-0.263211460258	-0.329875317083	0.741563400875
1	8707869	rs237988172	intron_variant	-0.263211460258	-0.329875317083	0.741563400875
1	8710045	rs249492997	intron_variant	-0.263211460258	-0.329875317083	0.741563400875
1	8713468	rs224008788	intron_variant	-0.263211460258	-0.329875317083	0.741563400875
1	8718998	rs258577751	intron_variant	-0.263211460258	-0.329875317083	0.741563400875
1	8722400	rs254427619	intron_variant	-0.263211460258	-0.329875317083	0.741563400875
1	8724103	rs51336685	intron_variant	-0.263211460258	-0.329875317083	0.741563400875
1	8726029	rs387700196	intron_variant	-0.263211460258	-0.329875317083	0.741563400875
1	8727258	rs217289430	intron_variant	-0.263211460258	-0.329875317083	0.741563400875
1	8727844	rs222366077	intron_variant	-0.263211460258	-0.329875317083	0.741563400875
1	8728965	rs31160082,rs215896679	intron_variant	-0.263211460258	-0.329875317083	0.741563400875
1	8730572	rs48656701	intron_variant	-0.263211460258	-0.329875317083	0.741563400875
1	8732526	rs215933750	intron_variant	-0.263211460258	-0.329875317083	0.741563400875
1	8733551	rs46150106	intron_variant	-0.263211460258	-0.329875317083	0.741563400875
1	8734322	rs31284722	intron_variant	-0.263211460258	-0.329875317083	0.741563400875
1	8734803	rs31819739	intron_variant	-0.263211460258	-0.329875317083	0.741563400875
1	8735572	rs46070357	intron_variant	-0.263211460258	-0.329875317083	0.741563400875
1	8736485	rs50213290	intron_variant	-0.263211460258	-0.329875317083	0.741563400875
1	8737130	rs228382950	intron_variant	-0.263211460258	-0.329875317083	0.741563400875
1	8737573	rs32015458	intron_variant	-0.263211460258	-0.329875317083	0.741563400875
1	8738934	rs31928993	intron_variant	-0.263211460258	-0.329875317083	0.741563400875
1	8740249	rs47613780	intron_variant	-0.263211460258	-0.329875317083	0.741563400875
1	8741631	rs258353419	intron_variant	-0.263211460258	-0.329875317083	0.741563400875
1	8742272	rs50236225	intron_variant	-0.263211460258	-0.329875317083	0.741563400875
1	8743416	rs50361458	intron_variant	-0.263211460258	-0.329875317083	0.741563400875
1	8744976	rs50321165	intron_variant	-0.263211460258	-0.329875317083	0.741563400875
1	8745726	rs215758928	intron_variant	-0.263211460258	-0.329875317083	0.741563400875
1	8746126	rs46076088	intron_variant	-0.263211460258	-0.329875317083	0.741563400875
1	8747011	rs47579464	intron_variant	-0.263211460258	-0.329875317083	0.741563400875
1	8747446	rs219365461	intron_variant	-0.263211460258	-0.329875317083	0.741563400875
1	8748640	rs46151514	intron_variant	-0.282820235365	-0.354207597889	0.723258132849
1	8749576	rs49631357	intron_variant	-0.282820235365	-0.354207597889	0.723258132849
1	8750706	rs227581108	intron_variant	-0.282820235365	-0.354207597889	0.723258132849
1	8751173	rs251423261	intron_variant	-0.282820235365	-0.354207597889	0.723258132849
1	8752010	rs257684929	intron_variant	-0.282820235365	-0.354207597889	0.723258132849
1	8752722	rs257147133	intron_variant	-0.282820235365	-0.354207597889	0.723258132849
1	8753665	rs51480092,rs242146852	intron_variant	-0.282820235365	-0.354207597889	0.723258132849
1	8754420	rs259895207	intron_variant	-0.282820235365	-0.354207597889	0.723258132849
1	8754952	rs30821035	intron_variant	-0.282820235365	-0.354207597889	0.723258132849
1	8755965	rs263829396	intron_variant	-0.282820235365	-0.354207597889	0.723258132849
1	8756775	rs217986909	intron_variant	-0.282820235365	-0.354207597889	0.723258132849
1	8757804	rs49782351,rs239507234,rs581124760	intron_variant	-0.282820235365	-0.354207597889	0.723258132849
1	8759079	rs219171550	intron_variant	-0.34930736069	-0.435972015209	0.66295131906
1	8759747	rs52618125	intron_variant	-0.34930736069	-0.435972015209	0.66295131906
1	8760152	rs46697959	intron_variant	-0.338800274867	-0.423191109343	0.672247009015
1	8760899	rs238227001	intron_variant	-0.338800274867	-0.423191109343	0.672247009015
1	8761936	rs52643313	intron_variant	-0.338800274867	-0.423191109343	0.672247009015
1	8762249	rs6398324	intron_variant	-0.338800274867	-0.423191109343	0.672247009015
1	8763656	rs52610297	intron_variant	-0.338800274867	-0.423191109343	0.672247009015
1	8764943	rs108638091	intron_variant	-0.338800274867	-0.423191109343	0.672247009015
1	8765976	rs107739191	intron_variant	-0.338800274867	-0.423191109343	0.672247009015
1	8766935	rs386865756	intron_variant	-0.338800274867	-0.423191109343	0.672247009015
1	8767274	rs248132521	intron_variant	-0.338800274867	-0.423191109343	0.672247009015
1	8768247	rs579155036	intron_variant	-0.338800274867	-0.423191109343	0.672247009015
1	8769820	rs48814256	intron_variant	-0.338800274867	-0.423191109343	0.672247009015
1	8770183	rs50592555	intron_variant	-0.363158664845	-0.453285646747	0.650441603082
1	8770957	rs49333983	intron_variant	-0.363158664845	-0.453285646747	0.650441603082
1	8771834	rs107657499	intron_variant	-0.363158664845	-0.453285646747	0.650441603082
1	8772836	rs230776398	intron_variant	-0.363158664845	-0.453285646747	0.650441603082
1	8773868	rs231116646	intron_variant	-0.363158664845	-0.453285646747	0.650441603082
1	8775034	rs107799954	intron_variant	-0.363158664845	-0.453285646747	0.650441603082
1	8777265	rs108796396	intron_variant	-0.363158664845	-0.453285646747	0.650441603082
1	8777810	rs108588432	intron_variant	-0.363158664845	-0.453285646747	0.650441603082
1	8779753	rs32434740	intron_variant	-0.363158664845	-0.453285646747	0.650441603082
1	8782662	rs31439168	intron_variant	-0.419624635083	-0.523709236793	0.600597062268
1	8784675	rs246683767	intron_variant	-0.419624635083	-0.523709236793	0.600597062268
1	8785886	rs48903116	intron_variant	-0.419624635083	-0.523709236793	0.600597062268
1	8788982	rs247307016	intron_variant	-0.419624635083	-0.523709236793	0.600597062268
1	8792179	rs47815439	intron_variant	-0.419624635083	-0.523709236793	0.600597062268
1	8795019	rs244895728	intron_variant	-0.419624635083	-0.523709236793	0.600597062268
1	8796430	rs237757164	intron_variant	-0.419624635083	-0.523709236793	0.600597062268
1	8797925	rs586664684	intron_variant	-0.419624635083	-0.523709236793	0.600597062268
1	8798686	NA	intron_variant	-0.419624635083	-0.523709236793	0.600597062268
1	8800584	rs228699263	intron_variant	-0.419624635083	-0.523709236793	0.600597062268
1	8801427	rs31991534	intron_variant	-0.419624635083	-0.523709236793	0.600597062268
1	8802330	rs49863068	intron_variant	-0.419624635083	-0.523709236793	0.600597062268
1	8802951	rs256209987	intron_variant	-0.419624635083	-0.523709236793	0.600597062268
1	8803633	rs47017934	intron_variant	-0.419624635083	-0.523709236793	0.600597062268
1	8804828	rs32212996	intron_variant	-0.419624635083	-0.523709236793	0.600597062268
1	8806435	rs261190814	intron_variant	-0.419624635083	-0.523709236793	0.600597062268
1	8807207	rs220804229	intron_variant	-0.419624635083	-0.523709236793	0.600597062268
1	8808027	rs579965426	intron_variant	-0.419624635083	-0.523709236793	0.600597062268
1	8808663	rs261109931	intron_variant	-0.419624635083	-0.523709236793	0.600597062268
1	8809196	rs256734932	intron_variant	-0.419624635083	-0.523709236793	0.600597062268
1	8809703	rs45933975	intron_variant	-0.419624635083	-0.523709236793	0.600597062268
1	8810662	rs246311840	intron_variant	-0.419624635083	-0.523709236793	0.600597062268
1	8811205	rs47940021	intron_variant	0.744749861804	0.887799843848	0.374862334104
1	8811316	rs221620524	intron_variant	-0.419624635083	-0.523709236793	0.600597062268
1	8811752	rs47052924	intron_variant	-0.419624635083	-0.523709236793	0.600597062268
1	8812625	rs52638027	intron_variant	-0.419624635083	-0.523709236793	0.600597062268
1	8813660	rs49043880	intron_variant	-0.419624635083	-0.523709236793	0.600597062268
1	8814477	rs52407949	intron_variant	-0.419624635083	-0.523709236793	0.600597062268
1	8815241	rs32039603	intron_variant	-0.419624635083	-0.523709236793	0.600597062268
1	8815918	rs46303361	intron_variant	-0.419624635083	-0.523709236793	0.600597062268
1	8817034	rs51439119	intron_variant	-0.419624635083	-0.523709236793	0.600597062268
1	8818409	rs31600415	intron_variant	-0.419624635083	-0.523709236793	0.600597062268
1	8821023	rs31811436	intron_variant	-0.419624635083	-0.523709236793	0.600597062268
1	8824854	rs51715667	intron_variant	-0.419624635083	-0.523709236793	0.600597062268
1	8826606	rs221707295	intron_variant	-0.419624635083	-0.523709236793	0.600597062268
1	8827818	rs6198675	intron_variant	-0.419624635083	-0.523709236793	0.600597062268
1	8829105	rs387067534	intron_variant	-0.419624635083	-0.523709236793	0.600597062268
1	8829626	rs585047984	intron_variant	-0.419624635083	-0.523709236793	0.600597062268
1	8830928	rs49539625,rs586854163	intron_variant	-0.419624635083	-0.523709236793	0.600597062268
1	8832261	rs219425486	intron_variant	-0.419624635083	-0.523709236793	0.600597062268
1	8833192	rs31471123	intron_variant	-0.541199576997	-0.665553060699	0.505850604472
1	8834195	rs32293964	intron_variant	-0.419624635083	-0.523709236793	0.600597062268
1	8835466	rs219609409	intron_variant	-0.419624635083	-0.523709236793	0.600597062268
1	8836901	rs31953615	intron_variant	-0.419624635083	-0.523709236793	0.600597062268
1	8839056	rs387037432	intron_variant	-0.483396218942	-0.602281906709	0.547123313271
1	8840232	rs46610360	intron_variant	-0.483396218942	-0.602281906709	0.547123313271
1	8842228	rs32433751	intron_variant	-0.483396218942	-0.602281906709	0.547123313271
1	8848945	rs31910761	intron_variant	-0.483396218942	-0.602281906709	0.547123313271
1	8867931	rs244704511	intron_variant	-0.531575160074	-0.664272583192	0.506669305864
1	8887494	rs215758905	intron_variant	-0.483396218942	-0.602281906709	0.547123313271
1	8916263	rs260520645	intron_variant	-0.483396218942	-0.602281906709	0.547123313271
1	8935490	rs32137237	intron_variant	-0.483396218942	-0.602281906709	0.547123313271
1	8937577	rs240199556	intron_variant	-0.483396218942	-0.602281906709	0.547123313271
1	8938542	rs30511918	intron_variant	-0.48728142488	-0.606172473629	0.544538074462
1	8938753	rs251034980	intron_variant	-0.48728142488	-0.606172473629	0.544538074462
1	8939673	rs237397274	intron_variant	-0.48728142488	-0.606172473629	0.544538074462
1	8940843	rs50081367	intron_variant	-0.48728142488	-0.606172473629	0.544538074462
1	8941838	rs48749454	intron_variant	-0.48728142488	-0.606172473629	0.544538074462
1	8942695	rs229255167	intron_variant	-0.48728142488	-0.606172473629	0.544538074462
1	8945064	rs108767371	intron_variant	-0.48728142488	-0.606172473629	0.544538074462
1	8945604	rs38235090	intron_variant	-0.48728142488	-0.606172473629	0.544538074462
1	8946652	rs263205223	intron_variant	-0.48728142488	-0.606172473629	0.544538074462
1	8947862	rs36408663	intron_variant	-0.48728142488	-0.606172473629	0.544538074462
1	8949583	rs38321244	intron_variant	-0.48728142488	-0.606172473629	0.544538074462
1	8951237	rs31088975	intron_variant	-0.48728142488	-0.606172473629	0.544538074462
1	8954236	rs36772989	intron_variant	-0.48728142488	-0.606172473629	0.544538074462
1	8957833	rs47151733	intron_variant	-0.48728142488	-0.606172473629	0.544538074462
1	8961943	rs50803477	intron_variant	-0.48728142488	-0.606172473629	0.544538074462
1	8963651	rs260706205	intron_variant	-0.48728142488	-0.606172473629	0.544538074462
1	8967150	rs48184014	intron_variant	-0.48728142488	-0.606172473629	0.544538074462
1	8973344	rs214252602	intron_variant	-0.48728142488	-0.606172473629	0.544538074462
1	8975662	rs237405658	intron_variant	-0.48728142488	-0.606172473629	0.544538074462
1	8977190	rs48447828	intron_variant	-0.48728142488	-0.606172473629	0.544538074462
1	8986870	rs255059260	intron_variant	-0.48728142488	-0.606172473629	0.544538074462
1	8990206	rs249429580	intron_variant	-0.48728142488	-0.606172473629	0.544538074462
1	8995035	rs31841377	intron_variant	-0.48728142488	-0.606172473629	0.544538074462
1	9006259	rs32778207	intron_variant	-0.483396218942	-0.602281906709	0.547123313271
1	9012290	rs45924858	intron_variant	-0.483396218942	-0.602281906709	0.547123313271
1	9017430	rs252319898	intron_variant	-0.458923132697	-0.572193804024	0.567319547844
1	9022232	rs48611562	intron_variant	-0.458923132697	-0.572193804024	0.567319547844
1	9026189	rs108309163	intron_variant	-0.458923132697	-0.572193804024	0.567319547844
1	9026990	rs52607495	intron_variant	-0.458923132697	-0.572193804024	0.567319547844
1	9027960	rs257658949	intron_variant	-0.458923132697	-0.572193804024	0.567319547844
1	9028437	rs265403992	intron_variant	-0.458923132697	-0.572193804024	0.567319547844
1	9029570	rs51550494	intron_variant	-0.458923132697	-0.572193804024	0.567319547844
1	9030960	rs256686408	intron_variant	-0.458923132697	-0.572193804024	0.567319547844
1	9032058	rs39278456	intron_variant	-0.458923132697	-0.572193804024	0.567319547844
1	9033341	rs38961661	intron_variant	-0.458923132697	-0.572193804024	0.567319547844
1	9034400	rs37253318	intron_variant	-0.458923132697	-0.572193804024	0.567319547844
1	9039686	rs241444337	intron_variant	-0.458923132697	-0.572193804024	0.567319547844
1	9053468	rs32439142	intron_variant	-0.458923132697	-0.572193804024	0.567319547844
1	9064638	rs37391934	intron_variant	-0.458923132697	-0.572193804024	0.567319547844
1	9066629	rs248203222	intron_variant	-0.458923132697	-0.572193804024	0.567319547844
1	9071820	rs48136673	intron_variant	-0.458923132697	-0.572193804024	0.567319547844
1	9077127	rs36934560	intron_variant	-0.458923132697	-0.572193804024	0.567319547844
1	9081533	rs258298604	intron_variant	-0.458923132697	-0.572193804024	0.567319547844
1	9089582	rs31378385	intron_variant	-0.458923132697	-0.572193804024	0.567319547844
1	9105883	rs32808260	intron_variant	-0.458923132697	-0.572193804024	0.567319547844
1	9112398	rs242504158	intron_variant	-0.458923132697	-0.572193804024	0.567319547844
1	9118176	rs215652186	intron_variant	-0.453737055248	-0.565663678748	0.571749581663
1	9131490	rs226395427	intron_variant	-0.453654900614	-0.565325418409	0.571979505327
1	9143333	rs46332310	intron_variant	-0.453654900614	-0.565325418409	0.571979505327
1	9144755	rs49487831	intron_variant	-0.453654900614	-0.565325418409	0.571979505327
1	9145502	rs3674512	intron_variant	-0.453654900614	-0.565325418409	0.571979505327
1	9146071	rs31150442	intron_variant	-0.453654900614	-0.565325418409	0.571979505327
1	9146880	rs48920215	intron_variant	-0.453654900614	-0.565325418409	0.571979505327
1	9147807	rs47126630	intron_variant	-0.453654900614	-0.565325418409	0.571979505327
1	9148820	rs52617707	intron_variant	-0.453654900614	-0.565325418409	0.571979505327
1	9149364	rs32640041	intron_variant	-0.453654900614	-0.565325418409	0.571979505327
1	9152870	rs31622595	intron_variant	-0.542725721861	-0.678846205221	0.497392702084
1	9164787	rs253575331	intron_variant	-0.542725721861	-0.678846205221	0.497392702084
1	9170460	rs13475719	intron_variant	-0.542725721861	-0.678846205221	0.497392702084
1	9182082	rs220279601	intron_variant	-0.542725721861	-0.678846205221	0.497392702084
1	9189511	rs31460976	intron_variant	-0.542725721861	-0.678846205221	0.497392702084
1	9194863	rs30858741	intron_variant	-0.542725721861	-0.678846205221	0.497392702084
1	9199886	rs32425856	intron_variant	-0.518402159261	-0.647999055149	0.517134608547
1	9201867	rs37084365	intron_variant	-0.518402159261	-0.647999055149	0.517134608547
1	9205359	rs38857103	intron_variant	-0.518402159261	-0.647999055149	0.517134608547
1	9208716	rs31729599	intron_variant	-0.518402159261	-0.647999055149	0.517134608547
1	9211905	rs254272600	intron_variant	-0.518402159261	-0.647999055149	0.517134608547
1	9213051	rs38633688	intron_variant	-0.518402159261	-0.647999055149	0.517134608547
1	9213877	rs36830393	intron_variant	-0.518402159261	-0.647999055149	0.517134608547
1	9214736	rs37383510	intron_variant	-0.518402159261	-0.647999055149	0.517134608547
1	9215562	rs51732448	intron_variant	-0.518402159261	-0.647999055149	0.517134608547
1	9217196	rs38174320	intron_variant	-0.543615481618	-0.676654493246	0.498781989537
1	9218239	rs108072172	intron_variant	-0.518402159261	-0.647999055149	0.517134608547
1	9219276	rs37232698	intron_variant	-0.518402159261	-0.647999055149	0.517134608547
1	9219862	rs50005171	intron_variant	-0.518402159261	-0.647999055149	0.517134608547
1	9220823	rs37027328	intron_variant	-0.518402159261	-0.647999055149	0.517134608547
1	9224469	rs49488078	intron_variant	-0.518402159261	-0.647999055149	0.517134608547
1	9230751	rs256908588	intron_variant	-0.518402159261	-0.647999055149	0.517134608547
1	9237037	NA	intron_variant	-0.518402159261	-0.647999055149	0.517134608547
1	9253575	rs31469132	intron_variant	-0.518402159261	-0.647999055149	0.517134608547
1	9259170	rs36456681	intron_variant	-0.518402159261	-0.647999055149	0.517134608547
1	9266037	rs3716017	intron_variant	-0.518402159261	-0.647999055149	0.517134608547
1	9269685	rs32596784,rs230545766	intron_variant	-0.518402159261	-0.647999055149	0.517134608547
1	9274833	rs50995788	intron_variant	-0.518402159261	-0.647999055149	0.517134608547
1	9276755	rs50337079	intron_variant	-0.518402159261	-0.647999055149	0.517134608547
1	9279797	rs236370763	intron_variant	-0.518402159261	-0.647999055149	0.517134608547
1	9331910	rs253652275	intergenic_variant	-0.508334710675	-0.634975277839	0.525590082996
1	9347241	rs582578263	intergenic_variant	-0.508334710675	-0.634975277839	0.525590082996
1	9393588	rs258640029	intergenic_variant	-0.425257879707	-0.524112648416	0.600316567349
1	9396054	rs221249172	intergenic_variant	-0.425257879707	-0.524112648416	0.600316567349
1	9442381	rs260455977	intergenic_variant	-0.425257879707	-0.524112648416	0.600316567349
1	9493460	rs219670939	intergenic_variant	-0.482899718452	-0.599766754142	0.548797835779
1	9515427	rs36509452	intergenic_variant	-0.482899718452	-0.599766754142	0.548797835779
1	9520933	rs32380349	intergenic_variant	-0.482899718452	-0.599766754142	0.548797835779
1	9522422	rs32181430	intergenic_variant	-0.482899718452	-0.599766754142	0.548797835779
1	9525033	rs32401504	intergenic_variant	-0.482899718452	-0.599766754142	0.548797835779
1	9526300	rs32702577	intergenic_variant	-0.482899718452	-0.599766754142	0.548797835779
1	9528197	rs237460017	intergenic_variant	-0.482899718452	-0.599766754142	0.548797835779
1	9533482	rs31418615	intergenic_variant	-0.482899718452	-0.599766754142	0.548797835779
1	9536361	rs32205912	intergenic_variant	-0.211082388711	-0.262622427591	0.792895813669
1	9536432	rs32698474	intergenic_variant	-0.211082388711	-0.262622427591	0.792895813669
1	9536646	rs31200000	intergenic_variant	-0.482899718452	-0.599766754142	0.548797835779
1	9539303	rs47783179	intergenic_variant	-0.482899718452	-0.599766754142	0.548797835779
1	9540924	rs581556721	upstream_gene_variant	-0.482899718452	-0.599766754142	0.548797835779
1	9543398	rs108779916	upstream_gene_variant	-0.427177953604	-0.525777520562	0.599159598294
1	9544961	rs47581667	upstream_gene_variant	-0.427177953604	-0.525777520562	0.599159598294
1	9545985	rs13459050	synonymous_variant	-0.427177953604	-0.525777520562	0.599159598294
1	9546640	rs47524094	3_prime_UTR_variant	-0.427177953604	-0.525777520562	0.599159598294
1	9548282	rs31200653	downstream_gene_variant	-0.427177953604	-0.525777520562	0.599159598294
1	9551024	rs223058497	downstream_gene_variant	-0.427177953604	-0.525777520562	0.599159598294
1	9552732	rs252039494	intron_variant	-0.427177953604	-0.525777520562	0.599159598294
1	9555876	rs223749487	intron_variant	-0.438232578721	-0.538906237522	0.590071740767
1	9556977	rs37432940	intron_variant	-0.438232578721	-0.538906237522	0.590071740767
1	9560781	rs46168703	intron_variant	-0.438232578721	-0.538906237522	0.590071740767
1	9562436	rs48807976	intron_variant	-0.438232578721	-0.538906237522	0.590071740767
1	9563021	rs585172748	intron_variant	-0.438232578721	-0.538906237522	0.590071740767
1	9564875	rs253895238	intron_variant	-0.438232578721	-0.538906237522	0.590071740767
1	9568108	rs37848182	intron_variant	-0.438232578721	-0.538906237522	0.590071740767
1	9569646	rs229349697	intron_variant	-0.438232578721	-0.538906237522	0.590071740767
1	9570751	rs36459531	intron_variant	-0.438232578721	-0.538906237522	0.590071740767
1	9571843	rs30760046	intron_variant	-0.438232578721	-0.538906237522	0.590071740767
1	9599670	rs218024074	intron_variant	-0.438232578721	-0.538906237522	0.590071740767
1	9623268	rs50504406	intron_variant	-0.436590869913	-0.537609653957	0.590966416407
1	9662925	rs36334610	downstream_gene_variant	-0.436712525205	-0.537990300023	0.590703696155
1	9690861	rs220669059	intron_variant	-0.468288765425	-0.577532482135	0.563710068897
1	9712529	rs387755119	intergenic_variant	-0.44006983662	-0.5410562725	0.588589540761
1	9741139	rs230953616	intron_variant	-0.429479925881	-0.528567501933	0.597223029911
1	9748438	rs225999398	upstream_gene_variant	-0.312988619899	-0.383108871963	0.701720627844
1	9776774	rs263989007	intron_variant	-0.312988619899	-0.383108871963	0.701720627844
1	9808129	rs30891463	intron_variant	-0.312988619899	-0.383108871963	0.701720627844
1	9815574	rs38383443	intron_variant	-0.312988619899	-0.383108871963	0.701720627844
1	9819701	rs580939272	intron_variant	-0.312988619899	-0.383108871963	0.701720627844
1	9825301	rs229788235	intron_variant	-0.312988619899	-0.383108871963	0.701720627844
1	9827410	rs48759749	intron_variant	-0.312988619899	-0.383108871963	0.701720627844
1	9830089	rs31342223	intron_variant	-0.312988619899	-0.383108871963	0.701720627844
1	9870206	rs217080877	intron_variant	-0.366997606278	-0.44995497382	0.652840622156
1	9887222	rs386943572	intron_variant	-0.366997606278	-0.44995497382	0.652840622156
1	9902165	rs262124558	3_prime_UTR_variant	-0.317974782284	-0.391547520246	0.695476155305
1	9903809	rs31306180	downstream_gene_variant	-0.317974782284	-0.391547520246	0.695476155305
1	9913023	rs262127628	intron_variant	-0.317974782284	-0.391547520246	0.695476155305
1	9929058	rs37871557	intron_variant	-0.366997606278	-0.44995497382	0.652840622156
1	9943426	rs31086027	downstream_gene_variant	-0.312988619899	-0.383108871963	0.701720627844
1	9948271	rs37610667	upstream_gene_variant	-0.312988619899	-0.383108871963	0.701720627844
1	9980850	rs32052841	intron_variant	0.195664410091	0.230358495915	0.817860418886
1	9984459	rs246035751	intron_variant	0.563307888475	0.657131951335	0.511247586604
1	9986202	rs31581889	intron_variant	0.563307888475	0.657131951335	0.511247586604
1	9989235	rs36848392	intron_variant	0.563307888475	0.657131951335	0.511247586604
1	9989563	rs36390277	intron_variant	0.195664410091	0.230358495915	0.817860418886
1	9995327	rs32169561	intron_variant	0.195664410091	0.230358495915	0.817860418886
1	10021120	rs46463197	downstream_gene_variant	0.173535856613	0.204978716618	0.837630551392
1	10022241	rs52334715	downstream_gene_variant	-0.118928685446	-0.140905262137	0.887973219722
1	10022265	rs52313211	downstream_gene_variant	-0.086147057761	-0.101668018022	0.919040610597
1	10092530	rs223221143	intron_variant	-0.263578197244	-0.32608950723	0.744424998895
1	10093609	rs216070194	intron_variant	-0.263578197244	-0.32608950723	0.744424998895
1	10096073	rs47925292	intron_variant	-0.263578197244	-0.32608950723	0.744424998895
1	10099559	rs261454487	intron_variant	-0.263578197244	-0.32608950723	0.744424998895
1	10110133	rs223076227	intron_variant	-0.263578197244	-0.32608950723	0.744424998895
1	10111142	rs265170013	intron_variant	-0.263578197244	-0.32608950723	0.744424998895
1	10112580	rs47687665	intron_variant	-0.263578197244	-0.32608950723	0.744424998895
1	10113228	rs32680315	intron_variant	-0.263578197244	-0.32608950723	0.744424998895
1	10114300	rs214585229	intron_variant	-0.263578197244	-0.32608950723	0.744424998895
1	10115349	rs248453037	intron_variant	-0.263578197244	-0.32608950723	0.744424998895
1	10116744	rs50850530	intron_variant	-0.263578197244	-0.32608950723	0.744424998895
1	10117411	rs250903649	intron_variant	-0.263578197244	-0.32608950723	0.744424998895
1	10119119	rs241879709	intron_variant	-0.263578197244	-0.32608950723	0.744424998895
1	10120678	rs582427427	intron_variant	-0.263578197244	-0.32608950723	0.744424998895
1	10121755	rs218006945	intron_variant	-0.263578197244	-0.32608950723	0.744424998895
1	10123489	rs581029226	intron_variant	-0.263578197244	-0.32608950723	0.744424998895
1	10125209	rs260543860	intron_variant	-0.263578197244	-0.32608950723	0.744424998895
1	10125913	rs245674121	intron_variant	-0.263578197244	-0.32608950723	0.744424998895
1	10126738	rs254598846	intron_variant	-0.263578197244	-0.32608950723	0.744424998895
1	10127595	rs48756229	intron_variant	-0.263578197244	-0.32608950723	0.744424998895
1	10128131	rs249380027	intron_variant	-0.263578197244	-0.32608950723	0.744424998895
1	10129723	rs46528766	intron_variant	-0.263578197244	-0.32608950723	0.744424998895
1	10134340	rs47374727	intron_variant	-0.320839046326	-0.39687832681	0.69154204019
1	10135405	rs47242898	intron_variant	-0.263578197244	-0.32608950723	0.744424998895
1	10137748	rs51351792	downstream_gene_variant	-0.263578197244	-0.32608950723	0.744424998895
1	10142361	rs253159347	intron_variant	-0.263578197244	-0.32608950723	0.744424998895
1	10144394	rs235411507	intron_variant	-0.263578197244	-0.32608950723	0.744424998895
1	10145624	rs49949698	intron_variant	-0.263578197244	-0.32608950723	0.744424998895
1	10147022	rs49940106	intron_variant	-0.263578197244	-0.32608950723	0.744424998895
1	10148350	rs220128044	intron_variant	-0.263578197244	-0.32608950723	0.744424998895
1	10149970	rs246980981	intron_variant	-0.263578197244	-0.32608950723	0.744424998895
1	10151727	rs227322891	intron_variant	-0.263578197244	-0.32608950723	0.744424998895
1	10152468	rs45760878	intron_variant	-0.263578197244	-0.32608950723	0.744424998895
[truncated: 521,029 more rows]
